# Supplementary material for: Phosphorylation controls spatial and temporal activities of motor‐PRC1 complexes to complete mitosis
Source: EMBO J. 2023 Aug 18;42(21):e113647. doi: 10.15252/embj.2023113647 (PMC10620760; doi:10.15252/embj.2023113647)
Supplement: Supplementary file 2 — Movie EV1 [file EMBJ-42-e113647-s006.zip]

Archive with 5 entries (4 files):
- movie EV1/
- movie EV1/Media1.mov
- __MACOSX/movie EV1/._Media1.mov
- movie EV1/Figure legend movie EMBO J.docx
- __MACOSX/movie EV1/._Figure legend movie EMBO J.docx
