# Supplementary material for: Phosphorylation controls spatial and temporal activities of motor‐PRC1 complexes to complete mitosis
Source: EMBO J. 2023 Aug 18;42(21):e113647. doi: 10.15252/embj.2023113647 (PMC10620760; doi:10.15252/embj.2023113647)
Supplement: Supplementary file 4 — Source Data for Figure 1 [file EMBJ-42-e113647-s010.zip]

Archive with 47 entries (40 files):
- Figure 1/
- Figure 1/.DS_Store
- __MACOSX/Figure 1/._.DS_Store
- Figure 1/Figure 1C colocalisation of GST-GFP CENPE 2605-2701 with Prc1 /
- Figure 1/Figure 1F.xlsx
- __MACOSX/Figure 1/._Figure 1F.xlsx
- Figure 1/Figure 1E/
- Figure 1/Figure 1C colocalisation of GST-GFP CENPE 2605-2701 with Prc1 /Figure 1C anaphase A and cytokinesis merged.tif
- __MACOSX/Figure 1/Figure 1C colocalisation of GST-GFP CENPE 2605-2701 with Prc1 /._Figure 1C anaphase A and cytokinesis merged.tif
- Figure 1/Figure 1C colocalisation of GST-GFP CENPE 2605-2701 with Prc1 /Figure 1C metaphase GFP.tif
- Figure 1/Figure 1C colocalisation of GST-GFP CENPE 2605-2701 with Prc1 /.DS_Store
- __MACOSX/Figure 1/Figure 1C colocalisation of GST-GFP CENPE 2605-2701 with Prc1 /._.DS_Store
- Figure 1/Figure 1C colocalisation of GST-GFP CENPE 2605-2701 with Prc1 /Figure 1C anaphase B and telophase  PRC1.tif
- Figure 1/Figure 1C colocalisation of GST-GFP CENPE 2605-2701 with Prc1 /Figure 1C anaphase B and telophase merged.tif
- Figure 1/Figure 1C colocalisation of GST-GFP CENPE 2605-2701 with Prc1 /Figure 1C anaphase A and cytokinesis PRC1.tif
- Figure 1/Figure 1C colocalisation of GST-GFP CENPE 2605-2701 with Prc1 /Figure 1C metaphase merged.tif
- Figure 1/Figure 1C colocalisation of GST-GFP CENPE 2605-2701 with Prc1 /Figure 1C metaphase PRC1.tif
- Figure 1/Figure 1C colocalisation of GST-GFP CENPE 2605-2701 with Prc1 /Figure 1C anaphase B and telophase GFP.tif
- Figure 1/Figure 1C colocalisation of GST-GFP CENPE 2605-2701 with Prc1 /Figure 1C anaphase A and cytokinesis GFP.tif
- Figure 1/Figure 1E/YF mutant/
- Figure 1/Figure 1E/.DS_Store
- __MACOSX/Figure 1/Figure 1E/._.DS_Store
- Figure 1/Figure 1E/Figure 1 E WT 2605-2701.xlsx
- __MACOSX/Figure 1/Figure 1E/._Figure 1 E WT 2605-2701.xlsx
- Figure 1/Figure 1E/FF mutant/
- Figure 1/Figure 1E/Figure 1E YFtoAA.xlsx
- __MACOSX/Figure 1/Figure 1E/._Figure 1E YFtoAA.xlsx
- Figure 1/Figure 1E/FDN mutant/
- Figure 1/Figure 1E/Figure 1E FDNto LTT.xlsx
- __MACOSX/Figure 1/Figure 1E/._Figure 1E FDNto LTT.xlsx
- Figure 1/Figure 1E/Figure 1E FFto AA mutant.xlsx
- __MACOSX/Figure 1/Figure 1E/._Figure 1E FFto AA mutant.xlsx
- Figure 1/Figure 1E/WT/
- Figure 1/Figure 1E/YF mutant/GFPCENPE2605-2701 GFP.tif
- Figure 1/Figure 1E/YF mutant/GFPCENPE2605-2701 MT.tif
- __MACOSX/Figure 1/Figure 1E/YF mutant/._GFPCENPE2605-2701 MT.tif
- Figure 1/Figure 1E/YF mutant/GFPCENPE2605-2701 merge.tif
- Figure 1/Figure 1E/FF mutant/GFPCENPE2605-2701 GFP.tif
- Figure 1/Figure 1E/FF mutant/GFPCENPE2605-2701 MT.tif
- __MACOSX/Figure 1/Figure 1E/FF mutant/._GFPCENPE2605-2701 MT.tif
- Figure 1/Figure 1E/FF mutant/GFPCENPE2605-2701 merge.tif
- Figure 1/Figure 1E/FDN mutant/GFPCENPE2605-2701FDN_merge.tif
- Figure 1/Figure 1E/FDN mutant/GFPCENPE2605-2701FDN_proj MT.tif
- Figure 1/Figure 1E/FDN mutant/GFPCENPE2605-2701FDN_proj GFP.tif
- Figure 1/Figure 1E/WT/GFPCENPE2605-2701 GFP.tif
- Figure 1/Figure 1E/WT/GFPCENPE2605-2701 MT.tif
- Figure 1/Figure 1E/WT/GFPCENPE2605-2701 merge.tif
