# Supplementary material for: Phosphorylation controls spatial and temporal activities of motor‐PRC1 complexes to complete mitosis
Source: EMBO J. 2023 Aug 18;42(21):e113647. doi: 10.15252/embj.2023113647 (PMC10620760; doi:10.15252/embj.2023113647)
Supplement: Supplementary file 4 — Source Data for Figure 1 [file EMBJ-42-e113647-s010.zip › Figure 1/Figure 1F.xlsx]

## Sheet: Figure 1F
	GFP-CENP-E 2605-2701
	WT	FF	YF	FDN
Maximum GFP intensity	5049.12	232.031	488.358	0.725
	9022.48	7836.12	2.771	55.42
	5285.3	856.865	209.435	699.767
	1686.05	1916.01	13.63	561.371
	1154.04	1184.38	348.7	38.975
	1119.04	1277.34	804.838	168.012
	4249.26	446.063	140.717	852.691
	3819.18	1528.58	460.737	575.382
	5553.81	1211.17	115.051	144.733
	5229.03	4129.11	0	9.33
	4286.62	5446.8	133.078	0
		7598.16	12.369	19.694
		1243.8	9.6538	51.615
		1808.62	27.755	0
		249.11	525.671	401.575
		1417.32	1347.06
		2115.45
		710.897
		294.346
		502.292
		1307.39
		418.24
		873.1
		361.107
		325.437
