# Supplementary material for: Phosphorylation controls spatial and temporal activities of motor‐PRC1 complexes to complete mitosis
Source: EMBO J. 2023 Aug 18;42(21):e113647. doi: 10.15252/embj.2023113647 (PMC10620760; doi:10.15252/embj.2023113647)
Supplement: Supplementary file 4 — Source Data for Figure 1 [file EMBJ-42-e113647-s010.zip › Figure 1/Figure 1E/Figure 1 E WT 2605-2701.xlsx]

## Sheet: Figure 1 E WT 2605-2701
GFP-CENPE WT	GFP average intensity	GFP (SEM)	SiR average intensity	SiR (SEM)
0.11	35.6793	13.4855	8.882	2.67802
0.22	24.3682	9.21033	9.464	2.8535
0.33	32.038	12.1092	10.4262	3.14363
0.44	35.791	13.5277	9.997	3.01421
0.55	37.4442	14.1526	7.532	2.27098
0.66	46.334	17.5126	22.004	6.63446
0.77	52.5868	19.8759	23.2642	7.01442
0.88	144.607	54.6562	22.3292	6.73251
0.99	146.556	55.393	20.346	6.13455
1.1	155.447	58.7534	20.3758	6.14354
1.21	154.342	58.3356	19.3688	5.83991
1.32	150.961	57.0579	16.7823	5.06006
1.43	151.612	57.3039	15.3161	4.61799
1.54	154.052	58.2261	15.7561	4.75066
1.65	595.147	224.944	15.394	4.64147
1.76	591.769	223.668	15.8601	4.78201
1.87	577.752	218.37	15.6366	4.7146
1.98	584.106	220.771	16.3587	4.93234
2.09	584.725	221.005	15.5836	4.69862
2.2	579.397	218.992	14.7089	4.43489
2.31	573.37	216.713	19.066	5.74862
2.42	511.644	154.266	19.5697	5.90048
2.53	778.859	178.683	19.8997	5.99998
2.64	765.246	175.559	18.689	5.63495
2.75	753.615	172.891	18.5014	5.5784
2.86	742.076	170.244	20.0383	6.04179
2.97	729.302	167.313	23.2956	7.02387
3.08	718.799	164.904	22.2137	6.69767
3.19	707.534	162.32	24.7882	7.47393
3.3	695.828	159.634	29.3693	8.85519
3.41	687.692	157.767	29.6756	8.94752
3.52	681.76	156.406	34.0058	10.2531
3.63	666.789	152.972	33.2009	10.0105
3.74	658.214	151.005	31.2627	9.42607
3.85	634.127	145.479	32.2653	9.72835
3.96	581.725	175.397	34.1361	10.2924
4.07	586.735	176.907	34.0929	10.2794
4.18	576.089	173.697	35.3994	10.6733
4.29	578.865	174.534	37.708	11.3694
4.4	580.054	174.893	38.8524	11.7145
4.51	570.888	172.129	40.6568	12.2585
4.62	580.547	175.042	42.5081	12.8167
4.73	586.067	176.706	44.1158	13.3014
4.84	578.797	174.514	45.4494	13.7035
4.95	577.854	174.23	49.4883	14.9213
5.06	570.718	172.078	52.8293	15.9286
5.17	566.475	170.799	55.4415	16.7162
5.28	558.286	168.329	59.9329	18.0705
5.39	548.742	165.452	63.1718	19.047
5.5	545.543	164.487	67.6403	20.3943
5.61	526.007	158.597	70.5608	21.2749
5.72	517.029	155.89	72.7707	21.9412
5.83	513.654	154.873	76.7064	23.1278
5.94	514.688	155.184	81.552	24.5889
6.05	511.894	154.342	85.3041	25.7202
6.16	503.752	151.887	90.5905	27.3141
6.27	502.901	151.63	93.7555	28.2684
6.38	507.229	152.935	98.218	29.6138
6.49	503.164	151.709	103.23	31.1251
6.6	502.734	151.58	107.665	32.4623
6.71	499.237	150.526	114.597	34.5525
6.82	509.081	153.494	120.778	36.4159
6.93	517.506	156.034	127.685	38.4984
7.04	526.435	158.726	134.691	40.611
7.15	541.302	163.209	140.937	42.4941
7.26	541.422	163.245	145.593	43.8978
7.37	550.741	166.055	152.694	46.0388
7.48	554.462	167.177	160.593	48.4206
7.59	567.426	171.085	166.432	50.1811
7.7	570.49	172.009	172.705	52.0725
7.81	587.129	177.026	181.018	54.579
7.92	605.621	182.602	188.531	56.8442
8.03	608.393	183.437	198.136	59.7403
8.14	636.887	192.029	206.386	62.2276
8.25	649.718	195.897	216.32	65.2228
8.36	678.829	204.675	226.437	68.2733
8.47	694.697	209.459	238.296	71.849
8.58	728.757	219.728	249.225	75.1441
8.69	758.134	228.586	262.477	79.1397
8.8	792.5	238.948	277.865	83.7795
8.91	835.689	251.97	293.02	88.3489
9.02	867.864	261.671	310.782	93.7043
9.13	925.81	279.142	329.222	99.2641
9.24	980.041	295.493	349.148	105.272
9.35	1034.75	311.988	369.823	111.506
9.46	1109.2	334.437	396.069	119.419
9.57	1187.36	358.004	425.38	128.257
9.68	1291.33	389.35	456.675	137.693
9.79	1404.99	423.621	491.2	148.102
9.9	1533.62	462.402	521.852	157.344
10.01	1700.52	512.727	555.156	167.386
10.12	1888.76	569.483	585.801	176.626
10.23	2107.95	635.569	612.354	184.631
10.34	2342.31	706.233	633.939	191.14
10.45	2623.51	791.019	653.465	197.027
10.56	2961.98	893.07	663.133	199.942
10.67	3339.86	1007.01	664.793	200.443
10.78	3666.32	1105.44	665.989	200.803
10.89	3949.38	1190.78	665.353	200.611
11	4153.68	1252.38	661.754	199.526
11.11	4261.12	1284.78	653.541	197.05
11.22	4223.09	1273.31	645.654	194.672
11.33	4077.32	1229.36	636.221	191.828
11.44	3826.74	1153.81	623.066	187.861
11.55	3513.65	1059.4	608.432	183.449
11.66	3186.89	960.884	592.377	178.608
11.77	2914.57	878.777	570.072	171.883
11.88	2694.45	812.408	544.797	164.262
11.99	2480.3	747.838	519.077	156.508
12.1	2298.17	692.924	489.284	147.525
12.21	2110.18	636.244	458.472	138.235
12.32	1954.8	589.395	430.354	129.757
12.43	1815.33	547.343	398.494	120.15
12.54	1676.43	505.462	374.789	113.003
12.65	1549.07	467.063	350.493	105.678
12.76	1436.48	433.114	325.586	98.1677
12.87	1329.7	400.92	305.871	92.2235
12.98	1248.27	376.367	287.883	86.8
13.09	1164.67	351.161	271.521	81.8666
13.2	1100.16	331.711	256.205	77.2487
13.31	1032.71	311.373	242.172	73.0177
13.42	978.491	295.026	231.141	69.6916
13.53	919.811	277.334	218.622	65.9169
13.64	875.306	263.915	208.337	62.8159
13.75	818.682	246.842	197.493	59.5463
13.86	777.023	234.281	188.018	56.6895
13.97	729.556	219.969	178.773	53.9022
14.08	686.232	206.907	168.855	50.9116
14.19	663.678	200.107	160.863	48.5022
14.3	625.58	188.619	154.848	46.6885
14.41	610.166	183.972	147.836	44.5743
14.52	592.468	178.636	142.071	42.8362
14.63	576.97	173.963	135.862	40.9638
14.74	565.933	170.635	128.404	38.7151
14.85	549.406	165.652	120.339	36.2835
14.96	533.908	160.979	113.834	34.3222
15.07	529.917	159.776	108.762	32.7931
15.18	518.193	156.241	101.892	30.7216
15.29	506.541	152.728	95.9217	28.9215
15.4	497.791	150.089	90.2806	27.2206
15.51	490.515	147.896	85.5744	25.8016
15.62	483.388	145.747	80.9066	24.3943
15.73	482.605	145.511	76.3269	23.0134
15.84	478.75	144.349	73.0779	22.0338
15.95	475.356	143.325	69.0966	20.8334
16.06	476.656	143.717	65.4606	19.7371
16.17	479.664	144.624	62.5834	18.8696
16.28	475.741	143.441	59.544	17.9532
16.39	473.803	142.857	58.0086	17.4903
16.5	478.405	144.245	56.1065	16.9167
16.61	484.353	146.038	53.2696	16.0614
16.72	479.458	144.562	50.6044	15.2578
16.83	481.749	145.253	48.4004	14.5933
16.94	486.62	146.721	46.7525	14.0964
17.05	489.087	147.465	44.7082	13.48
17.16	484.338	146.034	43.0645	12.9844
17.27	489.28	147.523	40.3789	12.1747
17.38	488.136	147.179	39.694	11.9682
17.49	482.653	145.525	40.0107	12.0637
17.6	481.236	145.098	39.3042	11.8507
17.71	483.766	145.861	37.1633	11.2051
17.82	488.836	147.389	34.1862	10.3075
17.93	485.41	146.357	32.2313	9.71809
18.04	484.349	146.037	31.1041	9.37824
18.15	485.595	146.412	29.4846	8.88995
18.26	479.15	144.469	27.8272	8.39022
18.37	480.703	144.937	24.8852	7.50317
18.48	510.266	153.851	24.8296	7.48639
18.59	503.403	151.782	22.7513	6.85979
18.7	341.211	102.879	22.1059	6.66518
18.81	347.641	104.818	20.2098	6.09348
18.92	346.885	104.59	18.1018	5.45789
19.03	351.783	106.067	17.004	5.1269
19.14	353.049	106.448	17.1194	5.16171
19.25	353.593	106.612	17.2019	5.18657
19.36	355.389	107.154	13.9716	4.21258
19.47	366.804	110.595	13.4914	4.06782
19.58	384.523	115.938	11.8392	3.56966
19.69	386.032	116.393	11.9522	3.60373
19.8	388.088	117.013	13.218	3.98538
19.91	400.142	120.647	13.8582	4.17842
20.02	409.081	123.343	14.3204	4.31776
20.13	451.805	142.873	13.166	3.9697
20.24	452.44	143.074	13.1668	3.96992
20.35	459.409	145.278	13.3564	4.0271
20.46	465.484	147.199	13.9262	4.19892
20.57	453.557	143.427	13.0128	3.92349
20.68	447.319	141.455	13.338	4.02156
20.79	441.26	139.538	12.1535	3.66442
20.9	428.993	135.66	13.453	4.05623
21.01	417.06	131.886	13.5495	4.08533
21.12	396.413	125.357	14.8323	4.4721
21.23	388.693	122.916	14.7101	4.43528
21.34	434.569	137.423	14.9794	4.51647
21.45	426.595	134.901	17.6763	5.32962
21.56	419.828	132.761	18.9785	5.72223
21.67	478.104	151.19	12.8445	3.87276
21.78	467.612	147.872	13.7225	4.13749
21.89	309.605	97.9058	12.6455	3.81276
22	311.465	98.4938	13.4793	4.06415
22.11	312.169	98.7164	14.5832	4.39702
22.22			13.3355	4.02081
