# Supplementary material for: Phosphorylation controls spatial and temporal activities of motor‐PRC1 complexes to complete mitosis
Source: EMBO J. 2023 Aug 18;42(21):e113647. doi: 10.15252/embj.2023113647 (PMC10620760; doi:10.15252/embj.2023113647)
Supplement: Supplementary file 4 — Source Data for Figure 1 [file EMBJ-42-e113647-s010.zip › Figure 1/Figure 1E/Figure 1E YFtoAA.xlsx]

## Sheet: Figure 1E YFtoAA
GFP-CENPE YF mutant	GFP average intensity	GFP (SEM)	SiR average intensity	SiR (SEM)
0.11	258.824	64.7059	38.0067	9.50169
0.22	267.295	66.8238	38.0193	9.50483
0.33	272.671	68.1679	38.8534	9.71334
0.44	273.291	68.3227	38.6732	9.6683
0.55	279.745	69.9363	37.8077	9.45194
0.66	288.739	72.1848	37.3709	9.34272
0.77	292.2	73.0499	37.5286	9.38214
0.88	296.731	74.1828	37.7779	9.44447
0.99	297.766	74.4415	38.9486	9.73714
1.1	300.375	75.0939	38.8669	9.71672
1.21	302.599	75.6497	39.7777	9.94444
1.32	302.991	75.7478	41.2008	10.3002
1.43	302.757	75.6892	40.8728	10.2182
1.54	307.793	76.9484	41.048	10.262
1.65	312.472	78.1179	41.5961	10.399
1.76	311.031	77.7577	41.5956	10.3989
1.87	318.61	79.6526	43.0104	10.7526
1.98	319.329	79.8323	43.4546	10.8636
2.09	323.781	80.9451	44.5329	11.1332
2.2	325.757	81.4394	44.9669	11.2417
2.31	330.944	82.7361	45.5056	11.3764
2.42	328.757	82.1892	47.1229	11.7807
2.53	327.434	81.8586	48.3833	12.0958
2.64	330.829	82.7074	48.4622	12.1156
2.75	330.567	82.6419	49.9498	12.4875
2.86	330.096	82.5239	49.8575	12.4644
2.97	329.123	82.2808	50.3272	12.5818
3.08	326.961	81.7402	51.4099	12.8525
3.19	326.081	81.5202	52.2389	13.0597
3.3	328.519	82.1298	52.2695	13.0674
3.41	327.885	81.9714	52.0569	13.0142
3.52	324.459	81.1148	51.8632	12.9658
3.63	323.128	80.782	52.9618	13.2404
3.74	328.265	82.0663	53.2423	13.3106
3.85	329.356	82.3389	54.4257	13.6064
3.96	329.666	82.4165	56.3118	14.0779
4.07	335.134	83.7835	58.0599	14.515
4.18	342.731	85.6829	60.9044	15.2261
4.29	349.879	87.4697	63.1449	15.7862
4.4	351.982	87.9954	65.4299	16.3575
4.51	356.975	89.2438	67.8178	16.9544
4.62	361.54	90.3849	71.4104	17.8526
4.73	366.957	91.7392	75.4056	18.8514
4.84	373.079	93.2698	79.4386	19.8596
4.95	378.171	94.5427	82.9134	20.7283
5.06	385.101	96.2753	85.8719	21.468
5.17	391.033	97.7582	90.812	22.703
5.28	400.76	100.19	95.1429	23.7857
5.39	403.543	100.886	99.6452	24.9113
5.5	405.43	101.357	103.89	25.9726
5.61	406.47	101.618	108.965	27.2412
5.72	407.597	101.899	112.029	28.0074
5.83	409.692	102.423	115.553	28.8882
5.94	410.302	102.576	118.541	29.6353
6.05	413.374	103.343	123.055	30.7639
6.16	415.423	103.856	126.488	31.622
6.27	418.588	104.647	130.781	32.6952
6.38	418.64	104.66	135.136	33.7839
6.49	422.415	105.604	139.201	34.8004
6.6	422.864	105.716	145.987	36.4967
6.71	424.364	106.091	150.618	37.6544
6.82	427.208	106.802	155.229	38.8071
6.93	428.115	107.029	161.795	40.4488
7.04	429.405	107.351	168.528	42.132
7.15	427.296	106.824	176.59	44.1476
7.26	432.116	108.029	182.324	45.581
7.37	428.903	107.226	186.634	46.6584
7.48	424.552	106.138	193.658	48.4146
7.59	428.769	107.192	202.179	50.5448
7.7	429.384	107.346	211.963	52.9908
7.81	426.104	106.526	220.189	55.0473
7.92	427.951	106.988	230.313	57.5784
8.03	427.015	106.754	238.83	59.7074
8.14	428.062	107.015	250.881	62.7201
8.25	427.705	106.926	262.519	65.6297
8.36	426.931	106.733	273.656	68.4139
8.47	422.072	105.518	285.883	71.4708
8.58	420.533	105.133	295.085	73.7713
8.69	422.854	105.714	307.795	76.9488
8.8	418.867	104.717	321.321	80.3302
8.91	415.523	103.881	337.594	84.3984
9.02	412.63	103.158	354.895	88.7236
9.13	410.886	102.721	374.777	93.6943
9.24	407.123	101.781	394.224	98.5561
9.35	403.43	100.858	415.53	103.882
9.46	402.513	100.628	435.014	108.754
9.57	394.317	98.5793	460.297	115.074
9.68	388.992	97.2481	489.909	122.477
9.79	384.648	96.162	521.161	130.29
9.9	377.255	94.3138	554.636	138.659
10.01	370.86	92.715	586.171	146.543
10.12	366.607	91.6517	622.802	155.701
10.23	361.503	90.3759	661.838	165.46
10.34	354.377	88.5941	700.031	175.008
10.45	344.512	86.128	733.623	183.406
10.56	335.195	83.7987	764.003	191.001
10.67	323.755	80.9387	786.486	196.621
10.78	313.711	78.4277	795.662	198.916
10.89	308.05	77.0125	804.093	201.023
11	297.638	74.4096	806.844	201.711
11.11	289.989	72.4972	812.111	203.028
11.22	286.877	71.7193	811.634	202.909
11.33	289.503	72.3757	804.4	201.1
11.44	295.05	73.7625	797.852	199.463
11.55	297.575	74.3937	791.363	197.841
11.66	307.527	76.8819	783.738	195.935
11.77	314.295	78.5738	767.947	191.987
11.88	318.597	79.6491	748.819	187.205
11.99	328.796	82.1991	721.748	180.437
12.1	334.82	83.705	688.765	172.191
12.21	340.501	85.1253	658.525	164.631
12.32	348.784	87.196	623.015	155.754
12.43	350.824	87.7061	582.908	145.727
12.54	358.162	89.5406	545.168	136.292
12.65	361.794	90.4486	508.277	127.069
12.76	363.817	90.9542	474.189	118.547
12.87	371.71	92.9276	444.612	111.153
12.98	374.555	93.6388	415.678	103.919
13.09	381.022	95.2556	391.427	97.8567
13.2	381.239	95.3097	368.641	92.1601
13.31	385.696	96.4241	347.291	86.8229
13.42	385.178	96.2945	328.453	82.1131
13.53	386.979	96.7447	310.103	77.5256
13.64	389.853	97.4633	295.939	73.9848
13.75	390.61	97.6526	282.026	70.5066
13.86	391.84	97.96	269.322	67.3306
13.97	394.439	98.6098	259.344	64.836
14.08	397.611	99.4028	248.376	62.0939
14.19	392.883	98.2208	240.228	60.057
14.3	400.331	100.083	230.389	57.5972
14.41	401.177	100.294	221.106	55.2764
14.52	401.193	100.298	213.171	53.2926
14.63	403.881	100.97	205.623	51.4058
14.74	404.558	101.14	199.487	49.8718
14.85	408.814	102.204	192.356	48.089
14.96	406.632	101.658	185.907	46.4768
15.07	410.759	102.69	179.96	44.99
15.18	408.57	102.142	174.161	43.5403
15.29	410.749	102.687	169.287	42.3217
15.4	409.824	102.456	164.892	41.2229
15.51	413.521	103.38	159.759	39.9397
15.62	414.236	103.559	153.081	38.2703
15.73	417.007	104.252	145.541	36.3851
15.84	416.089	104.022	139.582	34.8954
15.95	415.281	103.82	132.886	33.2214
16.06	417.914	104.478	127.825	31.9563
16.17	416.699	104.175	122.569	30.6424
16.28	417.54	104.385	118.148	29.5371
16.39	416.666	104.166	114.337	28.5843
16.5	415.845	103.961	110.95	27.7375
16.61	415.488	103.872	105.802	26.4506
16.72	410.894	102.723	103.014	25.7535
16.83	414.904	103.726	98.0232	24.5058
16.94	412.916	103.229	91.6172	22.9043
17.05	411.265	102.816	86.3616	21.5904
17.16	409.102	102.275	80.4805	20.1201
17.27	401.04	100.26	76.1312	19.0328
17.38	395.938	98.9845	71.7074	17.9269
17.49	396.566	99.1414	68.0836	17.0209
17.6	389.498	97.3745	64.11	16.0275
17.71	387.031	96.7579	60.5523	15.1381
17.82	379.509	94.8772	56.6731	14.1683
17.93	377.594	94.3985	53.5334	13.3833
18.04	372.705	93.1763	50.6664	12.6666
18.15	370.445	92.6112	47.1547	11.7887
18.26	362.372	90.593	44.2904	11.0726
18.37	358.13	89.5326	42.1944	10.5486
18.48	356.39	89.0975	39.2513	9.81283
18.59	349.466	87.3665	37.9139	9.47848
18.7	347.861	86.9653	35.956	8.989
18.81	345.802	86.4504	33.7406	8.43514
18.92	339.091	84.7729	31.9464	7.98659
19.03	332.533	83.1333	31.0629	7.76573
19.14	329.79	82.4474	30.0024	7.50059
19.25	325.395	81.3488	28.7184	7.17959
19.36	324.325	81.0812	28.0966	7.02414
19.47	318.681	79.6702	27.4871	6.87177
19.58	316.409	79.1023	27.1461	6.78653
19.69	313.805	78.4513	25.7853	6.44633
19.8	310.889	77.7223	25.9928	6.4982
19.91	311.522	77.8805	25.965	6.49125
20.02	313.438	78.3594	25.0009	6.25023
20.13	309.664	77.4159	24.7584	6.18959
20.24	308.19	77.0474	24.3998	6.09995
20.35	313.496	78.3741	24.2925	6.07313
20.46	315.145	78.7863	24.0019	6.00048
20.57	313.517	78.3791	23.5917	5.89792
20.68	310.986	77.7465	23.9884	5.99711
20.79	313.887	78.4716	23.7683	5.94208
20.9	313.351	78.3377	24.5449	6.13622
21.01	311.497	77.8743	24.7913	6.19783
21.12	311.93	77.9826	26.3938	6.59844
21.23	305.661	76.4151	26.6114	6.65286
21.34	305.675	76.4188	26.2243	6.55606
21.45	302.583	75.6457	26.0214	6.50534
21.56	295.048	73.7619	25.7782	6.44456
21.67	288.835	72.2087	25.0126	6.25316
21.78	287.747	71.9368	25.1046	6.27616
21.89	279.346	69.8366	25.8044	6.45111
22	274.064	68.5161	26.4337	6.60842
22.11	271.802	67.9506	26.0478	6.51195
22.22	267.296	66.8239	27.3598	6.83995
	256.355	64.0888	26.7613	6.69033
