# Supplementary material for: Phosphorylation controls spatial and temporal activities of motor‐PRC1 complexes to complete mitosis
Source: EMBO J. 2023 Aug 18;42(21):e113647. doi: 10.15252/embj.2023113647 (PMC10620760; doi:10.15252/embj.2023113647)
Supplement: Supplementary file 4 — Source Data for Figure 1 [file EMBJ-42-e113647-s010.zip › Figure 1/Figure 1E/Figure 1E FDNto LTT.xlsx]

## Sheet: Figure 1E FDNto LTT
GFP-CENPE FDN mutant	GFP average intensity	GFP (SEM)	SiR average intensity	SiR (SEM)
0.11	534.77	150.33	21.5824	5.57254
0.22	535.321	149.409	20.3685	5.25913
0.33	539.307	154.03	20.3292	5.24899
0.44	533.688	150.573	20.4227	5.27313
0.55	534.749	149.889	20.5029	5.29382
0.66	538.204	149.616	20.4661	5.28434
0.77	536.747	150.113	19.9403	5.14856
0.88	537.869	149.146	20.3112	5.24433
0.99	538.495	148.388	19.6976	5.08589
1.1	541.459	147.832	18.5885	4.79952
1.21	537.49	144.435	18.2045	4.70037
1.32	546.765	143.349	18.7265	4.83517
1.43	549.562	141.145	18.2925	4.72311
1.54	555.654	138.183	17.9127	4.62503
1.65	555.769	135.774	18.9154	4.88393
1.76	554.361	134.888	19.0682	4.92339
1.87	558.037	133.57	18.7475	4.84059
1.98	559.014	131.267	19.5893	5.05794
2.09	560.292	131.57	19.8947	5.1368
2.2	559.229	129.727	20.217	5.22
2.31	555.174	130.568	21.0852	5.44419
2.42	551.688	128.69	22.4163	5.78786
2.53	551.469	127.541	22.2379	5.74179
2.64	544.909	128.514	22.2095	5.73447
2.75	540.76	128.018	21.689	5.60007
2.86	528.915	127.604	21.0278	5.42936
2.97	527.612	128.287	21.8665	5.6459
3.08	522.269	127.158	21.43	5.5332
3.19	520.386	127.879	21.9492	5.66726
3.3	521.27	128.461	23.7082	6.12144
3.41	523.62	127.103	24.2955	6.27307
3.52	520.276	127.663	26.4776	6.83649
3.63	525.406	126.818	28.5627	7.37484
3.74	534.142	126.634	29.9896	7.74328
3.85	533.391	124.751	31.3471	8.09378
3.96	542.653	124.753	34.4513	8.89529
4.07	547.425	124.619	36.9493	9.54027
4.18	556.111	126.26	39.4596	10.1884
4.29	564.314	126.448	41.4817	10.7105
4.4	573.159	127.442	44.5338	11.4986
4.51	580.495	128.405	48.1838	12.441
4.62	583.473	128.246	51.0219	13.1738
4.73	584.58	127.037	53.791	13.8888
4.84	589.672	127.159	57.2943	14.7933
4.95	597.156	127.175	59.6809	15.4095
5.06	602.54	129.456	61.9642	15.9991
5.17	603.176	127.896	63.7216	16.4529
5.28	603.899	128.729	67.5857	17.4505
5.39	604.557	127.987	70.8394	18.2907
5.5	606.419	126.415	74.2588	19.1735
5.61	611.562	127.228	76.7352	19.8129
5.72	611.657	126.719	80.733	20.8452
5.83	612.986	127.334	84.3752	21.7856
5.94	609.797	125.883	87.9376	22.7054
6.05	609.215	124.671	91.3748	23.5929
6.16	610.769	124.563	95.5427	24.669
6.27	609.194	122.867	101.315	26.1593
6.38	607.329	121.366	105.486	27.2365
6.49	601.594	119.168	111.599	28.8148
6.6	604.503	120.848	116.763	30.1481
6.71	602.262	118.574	120.8	31.1903
6.82	597.698	117.128	125.994	32.5314
6.93	591.754	115.968	130.749	33.7593
7.04	590.918	115.798	137.089	35.3961
7.15	593.116	114.901	141.8	36.6126
7.26	581.583	111.823	147.546	38.0961
7.37	578.633	112.634	152.984	39.5004
7.48	573.025	110.73	160.853	41.532
7.59	570.503	111.837	168.438	43.4906
7.7	562.609	109.597	176.746	45.6356
7.81	551.845	105.974	183.199	47.3018
7.92	544.605	104.201	193.071	49.8508
8.03	538.318	103.188	202.014	52.1597
8.14	527.027	101.23	213.871	55.2213
8.25	516.454	99.2296	223.493	57.7056
8.36	505.383	97.1865	234.477	60.5418
8.47	495.211	94.869	246.59	63.6694
8.58	485.503	92.9313	260.46	67.2505
8.69	470.191	91.2034	274.097	70.7716
8.8	456.924	88.8344	289.857	74.8407
8.91	442.239	85.6738	304.824	78.7053
9.02	424.466	82.9921	317.92	82.0867
9.13	407.953	80.8499	333.473	86.1024
9.24	393.358	79.4977	350.228	90.4286
9.35	380.193	77.4268	363.853	93.9464
9.46	361.483	75.9154	376.923	97.321
9.57	340.123	75.5588	391.154	100.995
9.68	324.731	76.0099	407.567	105.233
9.79	308.669	74.4715	421.575	108.85
9.9	286.348	73.1398	433.99	112.056
10.01	266.426	72.3374	443.172	114.427
10.12	252.384	73.3221	453.573	117.112
10.23	245.13	74.3563	458.007	118.257
10.34	239.8	75.0947	462.643	119.454
10.45	238.619	76.4398	466.348	120.41
10.56	247.034	75.5252	460.574	118.92
10.67	257.652	75.7555	458.139	118.291
10.78	270.333	76.3031	450.613	116.348
10.89	289.503	76.631	441.61	114.023
11	304.171	77.7209	433.712	111.984
11.11	327.632	76.8554	424.845	109.695
11.22	342.597	76.2657	415.152	107.192
11.33	363.911	78.5667	404.942	104.555
11.44	382.036	78.5453	394.164	101.773
11.55	399.904	79.8714	379.601	98.0124
11.66	415.402	82.8374	363.485	93.8514
11.77	434.38	83.5707	350.323	90.4531
11.88	452.507	85.9188	334.209	86.2923
11.99	470.512	88.4663	319.557	82.5092
12.1	485.693	91.0195	305.164	78.7931
12.21	493.627	92.2335	290.498	75.0062
12.32	505.83	95.0627	276.008	71.265
12.43	518.217	96.0552	262.019	67.653
12.54	533.117	98.7227	247.412	63.8815
12.65	539.697	98.4255	233.519	60.2944
12.76	547.932	100.818	220.961	57.052
12.87	560.025	102.664	209.611	54.1214
12.98	568.899	106.517	197.968	51.115
13.09	579.027	107.482	186.121	48.0563
13.2	582.816	106.968	177.832	45.9161
13.31	592.261	111.254	168.472	43.4993
13.42	602.264	113.621	161.777	41.7707
13.53	607.663	114.81	153.204	39.5572
13.64	613.822	116.922	144.729	37.3688
13.75	616.255	116.668	139.235	35.9504
13.86	620.74	118.567	134.45	34.7148
13.97	615.663	118.245	127.965	33.0403
14.08	618.462	120.027	122.415	31.6075
14.19	622.928	120.977	116.582	30.1014
14.3	624.703	123.05	113.254	29.2419
14.41	622.522	123.804	109.171	28.1879
14.52	626.811	124.85	104.381	26.9511
14.63	628.609	125.179	101.345	26.1671
14.74	628.006	126.17	96.6209	24.9474
14.85	623.117	126.596	93.1257	24.045
14.96	626.097	127.599	89.2685	23.049
15.07	620.498	125.58	85.846	22.1654
15.18	624.793	128.503	80.9684	20.906
15.29	623.36	126.649	77.6765	20.056
15.4	618.947	126.782	75.0888	19.3878
15.51	618.327	126.337	72.945	18.8343
15.62	616.239	126.948	70.1167	18.1041
15.73	617.021	125.673	66.769	17.2397
15.84	612.009	126.294	64.0426	16.5357
15.95	604.896	124.161	60.9659	15.7413
16.06	607.443	124.963	58.5157	15.1087
16.17	601.777	125.209	56.001	14.4594
16.28	596.792	124.685	53.7486	13.8778
16.39	596.338	124.486	51.1935	13.2181
16.5	590.576	123.782	48.9665	12.6431
16.61	582.459	121.779	46.6893	12.0551
16.72	585.77	122.007	44.9874	11.6157
16.83	580.12	117.849	43.6213	11.263
16.94	576.774	117.168	41.7104	10.7696
17.05	575.633	117.164	39.3386	10.1572
17.16	573.367	115.751	37.0258	9.56001
17.27	576.073	116.944	35.2029	9.08935
17.38	572.029	117.211	33.7749	8.72065
17.49	570.414	117.846	33.2354	8.58135
17.6	570.761	117.377	30.6551	7.9151
17.71	568.718	119.387	29.6652	7.65952
17.82	562.262	118.664	27.4398	7.08494
17.93	562.55	119.867	26.8382	6.9296
18.04	559.794	121.097	26.0366	6.72262
18.15	559.923	121.508	26.6146	6.87186
18.26	558.243	122.467	25.9544	6.7014
18.37	559.1	125.095	25.0678	6.47248
18.48	557.301	127.273	23.8136	6.14864
18.59	553.252	127.59	24.374	6.29333
18.7	555	129.776	23.7404	6.12976
18.81	552.383	131.006	24.3969	6.29924
18.92	550.167	132.634	24.3304	6.28209
19.03	543.362	133.323	24.4118	6.30309
19.14	543.706	134.335	25.0757	6.47451
19.25	543.914	135.353	24.7295	6.38512
19.36	542.734	136.684	25.8045	6.6627
19.47	534.975	135.992	26.3447	6.80218
19.58	534.002	136.974	26.1187	6.74383
19.69	530.717	135.14	26.4294	6.82405
19.8	528.173	135.294	26.684	6.88977
19.91	528.545	134.295	27.4048	7.07588
20.02	521.219	133.217	27.9194	7.20877
20.13	517.047	131.031	29.6744	7.6619
20.24	517.325	130.018	30.321	7.82884
20.35	516.738	130.133	31.5661	8.15034
20.46	517.573	130.552	32.5665	8.40863
20.57	514.441	128.48	33.174	8.5655
20.68	509.471	127.813	33.719	8.7062
20.79	506.199	126.432	34.3158	8.8603
20.9	500.345	127.82	33.8514	8.74039
21.01	498.014	127.436	34.5678	8.92537
21.12	491.212	128.428	34.3774	8.87621
21.23	486.134	126.395	34.1949	8.82908
21.34	486.525	129.598	33.8703	8.74527
21.45	480.248	127.927	35.4108	9.14302
21.56	471.604	128.012	35.6965	9.21681
21.67	464.434	128.058	36.0537	9.30902
21.78
21.89
22
22.11
22.22
