# Supplementary material for: Phosphorylation controls spatial and temporal activities of motor‐PRC1 complexes to complete mitosis
Source: EMBO J. 2023 Aug 18;42(21):e113647. doi: 10.15252/embj.2023113647 (PMC10620760; doi:10.15252/embj.2023113647)
Supplement: Supplementary file 4 — Source Data for Figure 1 [file EMBJ-42-e113647-s010.zip › Figure 1/Figure 1E/Figure 1E FFto AA mutant.xlsx]

## Sheet: Figure 1E FFto AA mutant
GFP-CENPE FF	GFP average intensity	GFP (SEM)	SiR average intensity	SiR (SEM)
0.11	723.117	208.746	18.9754	5.47773
0.22	733.791	211.827	21.5114	6.20981
0.33	736.312	212.555	22.3452	6.45049
0.44	746.272	215.43	22.2674	6.42805
0.55	756.027	218.246	23.4393	6.76633
0.66	753.952	217.647	23.2716	6.71793
0.77	760.114	219.426	26.1728	7.55545
0.88	761.304	219.77	25.7218	7.42525
0.99	760.324	219.487	26.2895	7.58913
1.1	774.341	223.533	27.4206	7.91564
1.21	777.289	224.384	26.8388	7.74768
1.32	791.323	228.435	27.1642	7.84162
1.43	792.534	228.785	27.1302	7.83181
1.54	802.867	231.768	26.524	7.65682
1.65	812.976	234.686	28.5388	8.23845
1.76	820.35	236.815	29.7967	8.60156
1.87	824.048	237.882	30.2948	8.74534
1.98	838.11	241.941	30.8754	8.91297
2.09	835.907	241.305	31.9713	9.22931
2.2	841.483	242.915	34.66	10.0055
2.31	845.53	244.083	36.8688	10.6431
2.42	855.584	246.986	37.0059	10.6827
2.53	853.355	246.342	36.8221	10.6296
2.64	863.624	249.307	35.1747	10.154
2.75	876.881	253.134	34.289	9.89838
2.86	886.587	255.936	34.4107	9.9335
2.97	893.53	257.94	35.0132	10.1074
3.08	902.802	260.616	35.5192	10.2535
3.19	914.699	264.051	35.4997	10.2479
3.3	919.592	265.463	35.5883	10.2735
3.41	920.848	265.826	34.6103	9.99112
3.52	923.785	266.674	34.6662	10.0073
3.63	927.36	267.706	32.8809	9.4919
3.74	927.698	267.803	33.0231	9.53294
3.85	918.517	265.153	33.5363	9.68108
3.96	912.797	263.502	34.8775	10.0683
4.07	901.73	260.307	36.7615	10.6121
4.18	888.206	256.403	38.1065	11.0004
4.29	878.793	253.686	40.0281	11.5551
4.4	877.341	253.267	40.9077	11.809
4.51	871.059	251.453	41.0042	11.8369
4.62	869.471	250.994	43.9762	12.6948
4.73	866.772	250.216	44.9486	12.9755
4.84	873.103	252.043	47.8696	13.8188
4.95	868.947	250.843	50.2024	14.4922
5.06	862.211	248.899	54.1707	15.6378
5.17	854.815	246.764	58.0608	16.7607
5.28	845.638	244.115	60.8588	17.5684
5.39	845.841	244.173	66.7558	19.2707
5.5	846.006	244.221	68.8983	19.8892
5.61	834.797	240.985	73.4482	21.2027
5.72	829.531	239.465	78.2947	22.6017
5.83	820.105	236.744	84.1511	24.2923
5.94	818.015	236.141	88.7035	25.6065
6.05	812.402	234.52	94.1812	27.1878
6.16	806.776	232.896	101.733	29.3679
6.27	800.449	231.07	108.959	31.4537
6.38	790.014	228.057	115.985	33.4819
6.49	777.73	224.511	125.946	36.3574
6.6	768.034	221.712	133.728	38.604
6.71	752.276	217.163	142.467	41.1267
6.82	742.052	214.212	150.684	43.4988
6.93	744.31	214.864	160.972	46.4686
7.04	738.563	213.205	169.885	49.0417
7.15	728.096	210.183	176.706	51.0107
7.26	713.064	205.844	185.545	53.5622
7.37	705.127	203.553	195.925	56.5587
7.48	702.163	202.697	204.41	59.008
7.59	711.959	205.525	216.097	62.382
7.7	714.581	206.282	230.045	66.4082
7.81	725.217	209.352	242.269	69.9369
7.92	738.288	213.125	254.812	73.5578
8.03	753.921	217.638	267.316	77.1676
8.14	766.55	221.284	279.159	80.5864
8.25	780.533	225.32	294.507	85.0167
8.36	803.366	231.912	310.479	89.6275
8.47	819.146	236.467	326.957	94.3843
8.58	836.655	241.522	345.415	99.7127
8.69	858.737	247.896	368.322	106.325
8.8	878.602	253.631	391.757	113.091
8.91	910.401	262.81	415.044	119.813
9.02	937.603	270.663	443.894	128.141
9.13	977.434	282.161	471.624	136.146
9.24	1016	293.294	501.511	144.774
9.35	1066.01	307.731	533.104	153.894
9.46	1119.46	323.161	567.321	163.772
9.57	1170.05	337.763	605.436	174.774
9.68	1239.21	357.73	646.976	186.766
9.79	1326.15	382.828	689.22	198.961
9.9	1419.04	409.64	733.949	211.873
10.01	1516.19	437.688	783.268	226.11
10.12	1631.3	470.916	831.706	240.093
10.23	1763.18	508.986	880.169	254.083
10.34	1914.79	552.752	930.68	268.664
10.45	2089.18	603.096	981.548	283.348
10.56	2275.8	656.967	1029.25	297.119
10.67	2472.61	713.78	1073.49	309.89
10.78	2673.17	771.677	1108.78	320.076
10.89	2856.48	824.595	1136.39	328.047
11	2977.16	859.431	1156.12	333.742
11.11	3013.03	869.786	1165.02	336.312
11.22	2963.18	855.398	1158.1	334.315
11.33	2847.21	821.92	1144.94	330.517
11.44	2683.69	774.713	1115.14	321.914
11.55	2519.2	727.229	1079.9	311.742
11.66	2324.31	670.97	1036.82	299.303
11.77	2139.71	617.681	994.624	287.123
11.88	1950.8	563.146	947.269	273.453
11.99	1761.65	508.546	896.159	258.699
12.1	1603.15	462.789	847.85	244.753
12.21	1462.03	422.053	800.497	231.084
12.32	1323.98	382.2	754.186	217.715
12.43	1200.43	346.533	708.942	204.654
12.54	1099.54	317.408	666.252	192.33
12.65	1011.72	292.059	623.435	179.97
12.76	929.643	268.365	586.909	169.426
12.87	862.496	248.981	548.965	158.472
12.98	798.975	230.644	518.03	149.542
13.09	759.875	219.357	486.916	140.561
13.2	712.903	205.798	460.402	132.907
13.31	675.014	194.86	435.848	125.819
13.42	643.018	185.623	411.144	118.687
13.53	619.298	178.776	385.893	111.398
13.64	609.106	175.834	361.709	104.416
13.75	609.593	175.975	341.779	98.6631
13.86	583.802	168.529	322.075	92.975
13.97	560.4	161.773	304.707	87.9613
14.08	539.716	155.803	286.447	82.6902
14.19	530.047	153.011	271.655	78.4201
14.3	517.183	149.298	257.915	74.4537
14.41	502.723	145.124	246.325	71.1079
14.52	494.175	142.656	236.174	68.1777
14.63	483.188	139.484	226.45	65.3705
14.74	487.677	140.78	216.49	62.4953
14.85	479.002	138.276	208.479	60.1826
14.96	471.967	136.245	197.204	56.9278
15.07	472.588	136.424	188.31	54.3603
15.18	478.683	138.184	180.286	52.0441
15.29	478.397	138.101	173.265	50.0173
15.4	471.748	136.182	164.835	47.5836
15.51	473.252	136.616	156.807	45.2662
15.62	477.311	137.788	150.777	43.5256
15.73	480.949	138.838	143.869	41.5313
15.84	475.407	137.238	137.886	39.8042
15.95	478.506	138.133	131.883	38.0714
16.06	480.938	138.835	124.335	35.8923
16.17	475.577	137.287	117.664	33.9667
16.28	477.468	137.833	111.682	32.2398
16.39	480.59	138.734	103.98	30.0166
16.5	479.043	138.288	97.6691	28.1946
16.61	486.27	140.374	93.1713	26.8962
16.72	490.513	141.599	88.4057	25.5205
16.83	489.219	141.225	82.5016	23.8162
16.94	493.939	142.588	76.7842	22.1657
17.05	511.309	147.602	71.2937	20.5807
17.16	512.987	148.087	68.7318	19.8412
17.27	526.308	151.932	65.4733	18.9005
17.38	535.522	154.592	63.0436	18.1991
17.49	536.525	154.881	59.1479	17.0745
17.6	537.42	155.14	55.8276	16.116
17.71	539.044	155.609	52.8784	15.2647
17.82	529.049	152.723	51.3884	14.8346
17.93	520.374	150.219	50.1675	14.4821
18.04	514.741	148.593	46.8099	13.5129
18.15	509.401	147.052	45.4122	13.1094
18.26	507.469	146.494	45.2223	13.0546
18.37	501.087	144.651	44.5493	12.8603
18.48	491.989	142.025	44.4797	12.8402
18.59	480.779	138.789	43.1272	12.4497
18.7	468.311	135.19	42.8114	12.3586
18.81	465.085	134.258	41.5046	11.9813
18.92	462.396	133.482	41.0505	11.8503
19.03	452.289	130.565	40.5907	11.7175
19.14	449.566	129.779	40.5811	11.7148
19.25	442.035	127.605	40.5548	11.7072
19.36	433.845	125.24	40.3328	11.6431
19.47	425.418	122.808	39.4108	11.3769
19.58	429.372	123.949	38.5613	11.1317
19.69	427.487	123.405	38.7323	11.181
19.8	424.8	122.629	37.3302	10.7763
19.91	416.588	120.258	36.4343	10.5177
20.02	407.73	117.701	36.3793	10.5018
20.13	403.888	116.592	35.7005	10.3058
20.24	403.481	116.475	34.5989	9.98785
20.35	409.191	118.123	33.6413	9.71142
20.46	406.304	117.29	33.9244	9.79314
20.57	405.383	117.024	34.3109	9.90471
20.68	410.275	118.436	33.0142	9.53037
20.79	399.599	115.354	33.9395	9.79749
20.9	397.306	114.692	34.7152	10.0214
21.01	394.553	113.898	36.4816	10.5313
21.12	385.211	111.201	37.5521	10.8404
21.23	379.256	109.482	38.4605	11.1026
21.34	371.985	107.383	38.8179	11.2058
21.45	367.799	106.174	40.0868	11.5721
21.56	358.495	103.489	39.2987	11.3445
21.67	351.192	101.38	38.5183	11.1193
21.78	353.398	102.017	38.5376	11.1248
21.89	343.49	99.1571	37.3112	10.7708
22	335.716	96.913	37.2103	10.7417
22.11	320.942	92.648	36.129	10.4295
22.22	308.611	89.0883	36.5411	10.5485
	292.879	84.5469	37.2797	10.7617
