# Supplementary material for: Phosphorylation controls spatial and temporal activities of motor‐PRC1 complexes to complete mitosis
Source: EMBO J. 2023 Aug 18;42(21):e113647. doi: 10.15252/embj.2023113647 (PMC10620760; doi:10.15252/embj.2023113647)
Supplement: Supplementary file 5 — Source Data for Figure 2 [file EMBJ-42-e113647-s007.zip]

Archive with 16 entries (14 files):
- Figure 2/
- Figure 2/.DS_Store
- __MACOSX/Figure 2/._.DS_Store
- Figure 2/Figure 2A together binding300dpitif.tif
- __MACOSX/Figure 2/._Figure 2A together binding300dpitif.tif
- Figure 2/Figure 2A.xlsx
- __MACOSX/Figure 2/._Figure 2A.xlsx
- Figure 2/Figure 2B/
- Figure 2/Figure 2A MBPCenpE2605-2701 (top) and Prc1 1-168 (bottom).tif
- __MACOSX/Figure 2/._Figure 2A MBPCenpE2605-2701 (top) and Prc1 1-168 (bottom).tif
- Figure 2/Figure 2B/.DS_Store
- __MACOSX/Figure 2/Figure 2B/._.DS_Store
- Figure 2/Figure 2B/Figure 2B.xlsx
- __MACOSX/Figure 2/Figure 2B/._Figure 2B.xlsx
- Figure 2/Figure 2B/S200 MBPCenpE2605-2701 FDN (top) and MBPCenpE2605-2701 FDN wirh PRC1 1-168 (bottom) 300dpi.tif
- __MACOSX/Figure 2/Figure 2B/._S200 MBPCenpE2605-2701 FDN (top) and MBPCenpE2605-2701 FDN wirh PRC1 1-168 (bottom) 300dpi.tif
