# Supplementary material for: Phosphorylation controls spatial and temporal activities of motor‐PRC1 complexes to complete mitosis
Source: EMBO J. 2023 Aug 18;42(21):e113647. doi: 10.15252/embj.2023113647 (PMC10620760; doi:10.15252/embj.2023113647)
Supplement: Supplementary file 5 — Source Data for Figure 2 [file EMBJ-42-e113647-s007.zip › Figure 2/Figure 2A.xlsx]

## Sheet: Sheet1
	UV (mAU)			UV (mAU)			UV (mAU)
Elution volume ml	MBP::CenpE 2605-2701		Elution volume ml	prc1 1-168		Elution volume ml	Prc1 and CenpE
-2.41109	-0.140361		-7.12056	-0.988465		-2.41118	0.021352
-2.40984	-0.137044		-7.11932	-0.981716		-2.40993	0.01409
-2.40859	-0.136545		-7.11807	-0.980655		-2.40868	0.012079
-2.40735	-0.13837		-7.11682	-0.980272		-2.40744	0.011565
-2.4061	-0.138608		-7.11557	-0.980656		-2.40619	0.011117
-2.40485	-0.137673		-7.11433	-0.981394		-2.40494	0.01134
-2.40361	-0.13637		-7.11308	-0.981327		-2.40369	0.011935
-2.40236	-0.136761		-7.11184	-0.982004		-2.40245	0.011615
-2.40111	-0.137743		-7.11059	-0.982382		-2.4012	0.011181
-2.39986	-0.138039		-7.10934	-0.981853		-2.39995	0.011174
-2.39862	-0.137168		-7.10809	-0.972223		-2.39871	0.016011
-2.39737	-0.133551		-7.10685	-0.951306		-2.39746	0.028034
-2.39612	-0.132767		-7.1056	-0.944668		-2.39621	0.031076
-2.39488	-0.133019		-7.10435	-0.942816		-2.39496	0.031959
-2.39363	-0.132812		-7.10311	-0.942539		-2.39372	0.032359
-2.39238	-0.132183		-7.10186	-0.942718		-2.39247	0.032374
-2.39113	-0.13154		-7.10061	-0.942293		-2.39122	0.031744
-2.38989	-0.131474		-7.09937	-0.94186		-2.38998	0.032086
-2.38864	-0.131365		-7.09812	-0.941732		-2.38873	0.032577
-2.38739	-0.129309		-7.09687	-0.940918		-2.38748	0.031683
-2.38615	-0.128732		-7.09563	-0.941029		-2.38623	0.032543
-2.3849	-0.12874		-7.09438	-0.941165		-2.38499	0.032831
-2.38365	-0.129007		-7.09313	-0.941467		-2.38374	0.032554
-2.38241	-0.128699		-7.09189	-0.940946		-2.38249	0.033746
-2.38116	-0.129208		-7.09064	-0.940302		-2.38124	0.033881
-2.37991	-0.129257		-7.08939	-0.940489		-2.38	0.0337
-2.37866	-0.130537		-7.08815	-0.940343		-2.37875	0.033204
-2.37742	-0.131009		-7.0869	-0.940943		-2.3775	0.032489
-2.37617	-0.130695		-7.08565	-0.94185		-2.37626	0.033008
-2.37492	-0.019618		-7.08441	-0.173573		-2.37501	0.000457
-2.37368	0.00054		-7.08316	-0.000681		-2.37376	0.000406
-2.37243	-0.000311		-7.08191	-0.001323		-2.37251	8.7e-05
-2.37118	-0.000987		-7.08066	-0.001989		-2.37127	0.001049
-2.36994	-0.001566		-7.07942	-0.001404		-2.37002	0.000878
-2.36869	-0.002249		-7.07817	-0.00143		-2.36877	0.001015
-2.36744	-0.002722		-7.07692	-0.002518		-2.36753	0.002126
-2.36619	-0.002747		-7.07568	-0.001607		-2.36628	0.00168
-2.36495	-0.002206		-7.07443	-0.00301		-2.36503	0.001409
-2.3637	-0.00243		-7.07318	-0.003884		-2.36379	0.00087
-2.36245	-0.002839		-7.07194	-0.003285		-2.36254	0.00092
-2.36121	-0.002429		-7.07069	-0.003139		-2.36129	0.001174
-2.35996	-0.002867		-7.06944	-0.003647		-2.36004	0.000873
-2.35871	-0.003304		-7.0682	-0.00322		-2.3588	0.000371
-2.35747	-0.003407		-7.06695	-0.004667		-2.35755	0.000729
-2.35622	-0.003437		-7.0657	-0.004206		-2.3563	0.000435
-2.35497	-0.004004		-7.06446	-0.005277		-2.35506	0.000756
-2.35372	0.004731		-7.06321	-0.005153		-2.35381	0.000552
-2.35248	0.021714		-7.06196	-0.005712		-2.35256	0.000624
-2.35123	0.039115		-7.06072	-0.005386		-2.35131	0.000665
-2.34999	0.047834		-7.05947	-0.005987		-2.35007	0.00035
-2.34874	0.050863		-7.05822	-0.005132		-2.34882	0.000215
-2.34749	0.052804		-7.05698	-0.005018		-2.34757	0.000801
-2.34624	0.054225		-7.05573	-0.00537		-2.34633	0.000783
-2.345	0.054689		-7.05448	-0.004999		-2.34508	0.000217
-2.34375	0.055715		-7.05324	-0.003424		-2.34383	0.000389
-2.3425	0.056978		-7.05199	-0.002848		-2.34258	0.00044
-2.34126	0.056819		-7.05074	-0.002193		-2.34134	-9e-06
-2.34001	0.056765		-7.0495	-0.000588		-2.34009	0.00017
-2.33876	0.057735		-7.04825	-1.8e-05		-2.33884	0.000205
-2.33751	0.058484		-7.047	0.00163		-2.33759	9.1e-05
-2.33627	0.058385		-7.04575	0.002984		-2.33635	-0.000513
-2.33502	0.058787		-7.04451	0.004318		-2.3351	-0.00056
-2.33377	0.058796		-7.04326	0.004891		-2.33385	-0.001524
-2.33253	0.059317		-7.04201	0.006614		-2.33261	-0.00123
-2.33128	0.058886		-7.04077	0.007645		-2.33136	-0.000507
-2.33003	0.059073		-7.03952	0.009763		-2.33011	-0.000165
-2.32879	0.058984		-7.03827	0.01009		-2.32886	0.000484
-2.32754	0.059016		-7.03703	0.012184		-2.32762	0.000497
-2.32629	0.058216		-7.03578	0.014625		-2.32637	-2.8e-05
-2.32504	0.056933		-7.03453	0.016813		-2.32512	-0.000673
-2.3238	0.056607		-7.03329	0.019945		-2.32388	-0.001328
-2.32255	0.055614		-7.03204	0.022206		-2.32263	-0.00183
-2.3213	0.055525		-7.03079	0.023321		-2.32138	-0.002539
-2.32006	0.058358		-7.02955	0.026275		-2.32013	-0.003427
-2.31881	0.063477		-7.0283	0.029823		-2.31889	-0.004102
-2.31756	0.065515		-7.02705	0.033139		-2.31764	-0.004457
-2.31632	0.066708		-7.02581	0.035863		-2.31639	-0.004232
-2.31507	0.068014		-7.02456	0.037647		-2.31514	-0.002803
-2.31382	0.069226		-7.02331	0.038323		-2.3139	-0.001259
-2.31257	0.068613		-7.02207	0.039661		-2.31265	-0.001285
-2.31133	0.06902		-7.02082	0.041161		-2.3114	-0.002446
-2.31008	0.070827		-7.01957	0.043795		-2.31016	-0.004088
-2.30883	0.072688		-7.01832	0.045771		-2.30891	-0.005236
-2.30759	0.074884		-7.01708	0.045903		-2.30766	-0.006103
-2.30634	0.075897		-7.01583	0.046659		-2.30641	-0.006358
-2.30509	0.076854		-7.01459	0.048114		-2.30517	-0.006656
-2.30385	0.077921		-7.01334	0.048018		-2.30392	-0.006693
-2.3026	0.078078		-7.01209	0.05001		-2.30267	-0.006338
-2.30135	0.078405		-7.01084	0.051054		-2.30143	-0.005057
-2.3001	0.079204		-7.0096	0.051753		-2.30018	-0.004804
-2.29886	0.080148		-7.00835	0.052033		-2.29893	-0.005764
-2.29761	0.081011		-7.0071	0.051998		-2.29768	-0.006461
-2.29636	0.082147		-7.00586	0.0521		-2.29644	-0.006182
-2.29512	0.083124		-7.00461	0.052492		-2.29519	-0.004774
-2.29387	0.084542		-7.00336	0.053304		-2.29394	-0.003343
-2.29262	0.085759		-7.00212	0.054824		-2.2927	-0.002412
-2.29138	0.077629		-7.00087	0.057231		-2.29145	-0.000804
-2.29013	0.061141		-6.99962	0.060981		-2.2902	0.000724
-2.28888	0.045323		-6.99838	0.064459		-2.28896	0.001765
-2.28763	0.03842		-6.99713	0.06849		-2.28771	0.00322
-2.28639	0.035447		-6.99588	0.071927		-2.28646	0.005932
-2.28514	0.035265		-6.99464	0.075277		-2.28521	0.009746
-2.28389	0.036085		-6.99339	0.08119		-2.28397	0.013546
-2.28265	0.037043		-6.99214	0.086896		-2.28272	0.016676
-2.2814	0.038069		-6.9909	0.091439		-2.28147	0.018967
-2.28015	0.038952		-6.98965	0.098279		-2.28023	0.021186
-2.27891	0.041258		-6.9884	0.104468		-2.27898	0.02373
-2.27766	0.043679		-6.98715	0.11095		-2.27773	0.026282
-2.27641	0.044313		-6.98591	0.117211		-2.27648	0.02875
-2.27516	0.046269		-6.98466	0.123601		-2.27524	0.031572
-2.27392	0.048089		-6.98341	0.130158		-2.27399	0.034042
-2.27267	0.050272		-6.98217	0.137757		-2.27274	0.037212
-2.27142	0.052054		-6.98092	0.14679		-2.27149	0.040569
-2.27018	0.053686		-6.97968	0.156438		-2.27025	0.044683
-2.26893	0.056166		-6.97843	0.167523		-2.269	0.048731
-2.26768	0.057764		-6.97718	0.178312		-2.26775	0.052654
-2.26644	0.060224		-6.97593	0.190319		-2.26651	0.055721
-2.26519	0.062951		-6.97469	0.202232		-2.26526	0.060638
-2.26394	0.065735		-6.97344	0.21447		-2.26401	0.067235
-2.26269	0.068705		-6.97219	0.226427		-2.26276	0.075762
-2.26145	0.071668		-6.97095	0.236785		-2.26152	0.082455
-2.2602	0.075424		-6.9697	0.2496		-2.26027	0.087536
-2.25895	0.078652		-6.96845	0.264285		-2.25902	0.093261
-2.25771	0.078757		-6.96721	0.278033		-2.25778	0.099105
-2.25646	0.077036		-6.96596	0.291239		-2.25653	0.105074
-2.25521	0.078971		-6.96471	0.305398		-2.25528	0.110433
-2.25397	0.082377		-6.96347	0.320816		-2.25404	0.115608
-2.25272	0.084814		-6.96222	0.338234		-2.25279	0.120509
-2.25147	0.087312		-6.96097	0.356049		-2.25154	0.124943
-2.25022	0.090714		-6.95973	0.37361		-2.25029	0.131104
-2.24898	0.093318		-6.95848	0.391614		-2.24905	0.138634
-2.24773	0.095905		-6.95723	0.409662		-2.2478	0.146089
-2.24648	0.098695		-6.95599	0.427554		-2.24655	0.153022
-2.24524	0.101253		-6.95474	0.447488		-2.2453	0.160017
-2.24399	0.103829		-6.95349	0.468274		-2.24406	0.167307
-2.24274	0.106855		-6.95224	0.488839		-2.24281	0.174074
-2.2415	0.109961		-6.951	0.509782		-2.24156	0.181612
-2.24025	0.113291		-6.94975	0.53095		-2.24032	0.188905
-2.239	0.116319		-6.9485	0.551986		-2.23907	0.195148
-2.23775	0.118738		-6.94726	0.572831		-2.23782	0.201748
-2.23651	0.120516		-6.94601	0.594394		-2.23657	0.209141
-2.23526	0.123047		-6.94477	0.616695		-2.23533	0.215833
-2.23401	0.12598		-6.94352	0.638761		-2.23408	0.221711
-2.23277	0.12828		-6.94227	0.662676		-2.23283	0.227397
-2.23152	0.13018		-6.94102	0.685605		-2.23159	0.232556
-2.23027	0.132684		-6.93978	0.707822		-2.23034	0.237511
-2.22903	0.135917		-6.93853	0.729029		-2.22909	0.242066
-2.22778	0.138506		-6.93728	0.751187		-2.22784	0.247274
-2.22653	0.140766		-6.93604	0.772479		-2.2266	0.25301
-2.22528	0.143127		-6.93479	0.793322		-2.22535	0.257695
-2.22404	0.146093		-6.93354	0.813471		-2.2241	0.260801
-2.22279	0.14884		-6.9323	0.833488		-2.22286	0.262792
-2.22154	0.150933		-6.93105	0.852518		-2.22161	0.264417
-2.2203	0.153603		-6.9298	0.8702		-2.22036	0.266469
-2.21905	0.156873		-6.92856	0.887554		-2.21911	0.270124
-2.2178	0.159117		-6.92731	0.904539		-2.21787	0.274243
-2.21656	0.16032		-6.92606	0.921216		-2.21662	0.277699
-2.21531	0.161043		-6.92482	0.937044		-2.21537	0.281115
-2.21406	0.163181		-6.92357	0.953411		-2.21413	0.284595
-2.21281	0.164323		-6.92232	0.970186		-2.21288	0.287607
-2.21157	0.165494		-6.92108	0.986236		-2.21163	0.290392
-2.21032	0.166694		-6.91983	1.00163		-2.21038	0.292142
-2.20907	0.168529		-6.91858	1.01542		-2.20914	0.294343
-2.20783	0.169907		-6.91733	1.02826		-2.20789	0.295494
-2.20658	0.171501		-6.91609	1.03969		-2.20664	0.295469
-2.20533	0.172956		-6.91484	1.05085		-2.2054	0.29559
-2.20409	0.173638		-6.91359	1.06182		-2.20415	0.29671
-2.20284	0.17458		-6.91235	1.07199		-2.2029	0.296562
-2.20159	0.175528		-6.9111	1.08147		-2.20165	0.294361
-2.20034	0.175888		-6.90985	1.09032		-2.20041	0.291571
-2.1991	0.175752		-6.90861	1.09946		-2.19916	0.289159
-2.19785	0.17466		-6.90736	1.10757		-2.19791	0.28808
-2.1966	0.174494		-6.90611	1.11532		-2.19666	0.287144
-2.19536	0.174977		-6.90487	1.12215		-2.19542	0.285485
-2.19411	0.17475		-6.90362	1.12849		-2.19417	0.284074
-2.19286	0.174073		-6.90237	1.13345		-2.19292	0.282341
-2.19162	0.172701		-6.90113	1.13786		-2.19168	0.280335
-2.19037	0.171496		-6.89988	1.14185		-2.19043	0.278107
-2.18912	0.170907		-6.89863	1.14632		-2.18918	0.275732
-2.18788	0.170531		-6.89739	1.15026		-2.18793	0.272832
-2.18663	0.170155		-6.89614	1.15419		-2.18669	0.26973
-2.18538	0.168909		-6.89489	1.15692		-2.18544	0.267436
-2.18413	0.166513		-6.89365	1.15901		-2.18419	0.265046
-2.18289	0.163793		-6.8924	1.16078		-2.18295	0.262123
-2.18164	0.162215		-6.89115	1.16125		-2.1817	0.258693
-2.18039	0.160906		-6.8899	1.16068		-2.18045	0.254905
-2.17915	0.159184		-6.88866	1.16089		-2.17921	0.250585
-2.1779	0.157672		-6.88741	1.16069		-2.17796	0.245824
-2.17665	0.156132		-6.88617	1.16061		-2.17671	0.241791
-2.17541	0.154947		-6.88492	1.15967		-2.17546	0.238582
-2.17416	0.153966		-6.88367	1.15892		-2.17422	0.23642
-2.17291	0.152283		-6.88242	1.15725		-2.17297	0.234125
-2.17166	0.150331		-6.88118	1.1555		-2.17172	0.230937
-2.17042	0.148833		-6.87993	1.15218		-2.17048	0.226354
-2.16917	0.147321		-6.87868	1.14872		-2.16923	0.221356
-2.16792	0.145265		-6.87744	1.14665		-2.16798	0.21727
-2.16668	0.143065		-6.87619	1.14393		-2.16673	0.213492
-2.16543	0.140668		-6.87494	1.13932		-2.16549	0.209285
-2.16418	0.138233		-6.8737	1.13447		-2.16424	0.204385
-2.16294	0.136533		-6.87245	1.12996		-2.16299	0.199876
-2.16169	0.134883		-6.8712	1.12571		-2.16174	0.19645
-2.16044	0.132374		-6.86996	1.12194		-2.1605	0.192857
-2.15919	0.129842		-6.86871	1.11749		-2.15925	0.189201
-2.15795	0.126773		-6.86746	1.11269		-2.158	0.185431
-2.1567	0.123086		-6.86622	1.10857		-2.15676	0.181436
-2.15545	0.121128		-6.86497	1.10409		-2.15551	0.177478
-2.15421	0.119437		-6.86372	1.09955		-2.15426	0.173599
-2.15296	0.117391		-6.86248	1.09585		-2.15301	0.169602
-2.15171	0.115016		-6.86123	1.09181		-2.15177	0.165058
-2.15047	0.113375		-6.85998	1.08698		-2.15052	0.160739
-2.14922	0.111513		-6.85874	1.08153		-2.14927	0.156987
-2.14797	0.10939		-6.85749	1.07555		-2.14803	0.154158
-2.14672	0.107607		-6.85624	1.07007		-2.14678	0.151371
-2.14548	0.106138		-6.855	1.06512		-2.14553	0.147792
-2.14423	0.104786		-6.85375	1.05986		-2.14428	0.145142
-2.14298	0.103245		-6.8525	1.05449		-2.14304	0.143245
-2.14174	0.101695		-6.85126	1.04927		-2.14179	0.141232
-2.14049	0.100211		-6.85001	1.04418		-2.14054	0.138299
-2.13924	0.098402		-6.84876	1.0388		-2.1393	0.135693
-2.138	0.096127		-6.84751	1.03381		-2.13805	0.133944
-2.13675	0.094202		-6.84627	1.02914		-2.1368	0.132114
-2.1355	0.093213		-6.84502	1.02469		-2.13555	0.130137
-2.13425	0.092344		-6.84377	1.0197		-2.13431	0.12778
-2.13301	0.090526		-6.84253	1.01403		-2.13306	0.125438
-2.13176	0.088725		-6.84128	1.0083		-2.13181	0.123121
-2.13051	0.087084		-6.84003	1.00339		-2.13056	0.120969
-2.12927	0.085678		-6.83879	0.998734		-2.12932	0.118817
-2.12802	0.084841		-6.83754	0.99371		-2.12807	0.116821
-2.12677	0.082812		-6.83629	0.988725		-2.12682	0.114546
-2.12553	0.080478		-6.83505	0.983923		-2.12558	0.112152
-2.12428	0.078534		-6.8338	0.978961		-2.12433	0.109622
-2.12303	0.077187		-6.83255	0.974192		-2.12308	0.107176
-2.12179	0.076601		-6.83131	0.96973		-2.12183	0.104736
-2.12054	0.075989		-6.83006	0.964832		-2.12059	0.102521
-2.11929	0.075083		-6.82881	0.960345		-2.11934	0.09991
-2.11804	0.074181		-6.82757	0.956494		-2.11809	0.098087
-2.1168	0.07345		-6.82632	0.95138		-2.11685	0.096528
-2.11555	0.072858		-6.82507	0.945791		-2.1156	0.094708
-2.1143	0.072378		-6.82383	0.94077		-2.11435	0.092461
-2.11306	0.072042		-6.82258	0.936726		-2.11311	0.089879
-2.11181	0.071391		-6.82133	0.932509		-2.11186	0.087155
-2.11056	0.070647		-6.82009	0.927585		-2.11061	0.084747
-2.10932	0.069922		-6.81884	0.923101		-2.10936	0.082785
-2.10807	0.068861		-6.81759	0.919022		-2.10812	0.081474
-2.10682	0.068149		-6.81635	0.915242		-2.10687	0.081059
-2.10557	0.067647		-6.8151	0.910231		-2.10562	0.080083
-2.10433	0.067036		-6.81385	0.904925		-2.10438	0.078386
-2.10308	0.066724		-6.8126	0.900991		-2.10313	0.077182
-2.10183	0.066512		-6.81136	0.897221		-2.10188	0.076671
-2.10059	0.065807		-6.81011	0.893112		-2.10063	0.076123
-2.09934	0.065329		-6.80886	0.889368		-2.09939	0.074993
-2.09809	0.065184		-6.80762	0.885593		-2.09814	0.074093
-2.09685	0.064666		-6.80637	0.882003		-2.09689	0.073274
-2.0956	0.064738		-6.80512	0.877956		-2.09564	0.072198
-2.09435	0.065065		-6.80388	0.873519		-2.0944	0.071489
-2.0931	0.06428		-6.80263	0.869502		-2.09315	0.070253
-2.09186	0.063662		-6.80138	0.865617		-2.0919	0.069322
-2.09061	0.063781		-6.80014	0.861809		-2.09066	0.068824
-2.08936	0.063618		-6.79889	0.858084		-2.08941	0.068123
-2.08812	0.062749		-6.79764	0.854351		-2.08816	0.067808
-2.08687	0.061338		-6.7964	0.850714		-2.08691	0.067341
-2.08562	0.060599		-6.79515	0.847098		-2.08567	0.066503
-2.08438	0.060271		-6.7939	0.843358		-2.08442	0.065169
-2.08313	0.059588		-6.79266	0.839721		-2.08317	0.064208
-2.08188	0.058286		-6.79141	0.83617		-2.08193	0.062352
-2.08063	0.056882		-6.79016	0.833155		-2.08068	0.060422
-2.07939	0.056053		-6.78892	0.829978		-2.07943	0.058534
-2.07814	0.055298		-6.78767	0.826342		-2.07818	0.057662
-2.07689	0.054723		-6.78642	0.822479		-2.07694	0.056731
-2.07565	0.05446		-6.78517	0.81872		-2.07569	0.055349
-2.0744	0.053878		-6.78393	0.815178		-2.07444	0.053862
-2.07315	0.052815		-6.78268	0.811093		-2.0732	0.053272
-2.07191	0.051656		-6.78144	0.807155		-2.07195	0.052502
-2.07066	0.050838		-6.78019	0.804351		-2.0707	0.051729
-2.06941	0.050347		-6.77894	0.801392		-2.06945	0.04997
-2.06816	0.050472		-6.77769	0.798152		-2.06821	0.048359
-2.06692	0.050482		-6.77645	0.795415		-2.06696	0.047788
-2.06567	0.049828		-6.7752	0.793454		-2.06571	0.046718
-2.06442	0.049808		-6.77395	0.791063		-2.06447	0.046006
-2.06318	0.050286		-6.77271	0.787561		-2.06322	0.045576
-2.06193	0.049903		-6.77146	0.783872		-2.06197	0.045024
-2.06068	0.049493		-6.77021	0.7805		-2.06072	0.043944
-2.05944	0.048817		-6.76897	0.777475		-2.05948	0.044003
-2.05819	0.048372		-6.76772	0.774764		-2.05823	0.04411
-2.05694	0.04831		-6.76647	0.771909		-2.05698	0.044534
-2.05569	0.047803		-6.76523	0.768499		-2.05573	0.044316
-2.05445	0.046749		-6.76398	0.765301		-2.05449	0.042846
-2.0532	0.045928		-6.76273	0.762707		-2.05324	0.041754
-2.05195	0.045207		-6.76149	0.759486		-2.05199	0.041759
-2.05071	0.044308		-6.76024	0.756131		-2.05075	0.042102
-2.04946	0.043635		-6.75899	0.752719		-2.0495	0.041496
-2.04821	0.043093		-6.75775	0.750148		-2.04825	0.04
-2.04697	0.042504		-6.7565	0.747702		-2.047	0.039463
-2.04572	0.042339		-6.75525	0.745149		-2.04576	0.039228
-2.04447	0.042172		-6.75401	0.742404		-2.04451	0.038419
-2.04322	0.042127		-6.75276	0.740499		-2.04326	0.037821
-2.04198	0.041923		-6.75151	0.738543		-2.04202	0.038212
-2.04073	0.041178		-6.75026	0.73572		-2.04077	0.038494
-2.03948	0.040706		-6.74902	0.732485		-2.03952	0.037547
-2.03824	0.040005		-6.74777	0.729229		-2.03828	0.037347
-2.03699	0.039749		-6.74653	0.725841		-2.03703	0.036444
-2.03574	0.039423		-6.74528	0.722599		-2.03578	0.035388
-2.0345	0.039172		-6.74403	0.719285		-2.03453	0.034318
-2.03325	0.039235		-6.74278	0.716304		-2.03329	0.034635
-2.032	0.038728		-6.74154	0.713768		-2.03204	0.033949
-2.03075	0.038459		-6.74029	0.710945		-2.03079	0.032923
-2.02951	0.037844		-6.73904	0.707811		-2.02955	0.032354
-2.02826	0.037236		-6.7378	0.704918		-2.0283	0.031361
-2.02701	0.036689		-6.73655	0.702211		-2.02705	0.030992
-2.02577	0.036346		-6.7353	0.699244		-2.0258	0.030622
-2.02452	0.036412		-6.73406	0.696068		-2.02456	0.030288
-2.02327	0.036311		-6.73281	0.693088		-2.02331	0.029428
-2.02203	0.035517		-6.73156	0.69021		-2.02206	0.029377
-2.02078	0.034878		-6.73032	0.68725		-2.02081	0.029547
-2.01953	0.034484		-6.72907	0.683981		-2.01957	0.029746
-2.01828	0.033562		-6.72782	0.680589		-2.01832	0.029865
-2.01704	0.033325		-6.72658	0.677288		-2.01707	0.029822
-2.01579	0.033377		-6.72533	0.674296		-2.01583	0.029337
-2.01454	0.03384		-6.72408	0.671851		-2.01458	0.029887
-2.0133	0.034193		-6.72284	0.669318		-2.01333	0.029044
-2.01205	0.03428		-6.72159	0.666862		-2.01208	0.028565
-2.0108	0.034186		-6.72034	0.664763		-2.01084	0.027419
-2.00956	0.033968		-6.7191	0.662613		-2.00959	0.027252
-2.00831	0.033195		-6.71785	0.659763		-2.00834	0.027012
-2.00706	0.032282		-6.7166	0.657009		-2.0071	0.028007
-2.00581	0.031044		-6.71535	0.654737		-2.00585	0.029102
-2.00457	0.03047		-6.71411	0.651339		-2.0046	0.029392
-2.00332	0.030098		-6.71286	0.647179		-2.00335	0.029125
-2.00207	0.029563		-6.71162	0.642915		-2.00211	0.028725
-2.00083	0.029016		-6.71037	0.638717		-2.00086	0.028189
-1.99958	0.029377		-6.70912	0.636078		-1.99961	0.02774
-1.99833	0.029352		-6.70787	0.632886		-1.99837	0.027165
-1.99708	0.029156		-6.70663	0.630639		-1.99712	0.025639
-1.99584	0.029289		-6.70538	0.62817		-1.99587	0.023849
-1.99459	0.028749		-6.70413	0.625425		-1.99462	0.022201
-1.99334	0.027676		-6.70289	0.622076		-1.99338	0.021974
-1.9921	0.02764		-6.70164	0.620299		-1.99213	0.021922
-1.99085	0.02719		-6.70039	0.618253		-1.99088	0.021531
-1.9896	0.026546		-6.69915	0.616206		-1.98964	0.02097
-1.98836	0.026141		-6.6979	0.614543		-1.98839	0.019974
-1.98711	0.025635		-6.69665	0.613006		-1.98714	0.019741
-1.98586	0.025854		-6.69541	0.610371		-1.98589	0.020031
-1.98462	0.025397		-6.69416	0.607769		-1.98465	0.020258
-1.98337	0.024547		-6.69291	0.604475		-1.9834	0.021168
-1.98212	0.023734		-6.69167	0.601576		-1.98215	0.021349
-1.98087	0.023639		-6.69042	0.598433		-1.98091	0.021621
-1.97963	0.022922		-6.68917	0.595015		-1.97966	0.020927
-1.97838	0.022691		-6.68792	0.592488		-1.97841	0.019544
-1.97713	0.022441		-6.68668	0.589481		-1.97716	0.018952
-1.97589	0.022248		-6.68543	0.586936		-1.97592	0.017325
-1.97464	0.021959		-6.68419	0.584369		-1.97467	0.016474
-1.97339	0.021303		-6.68294	0.5813		-1.97342	0.01702
-1.97215	0.021328		-6.68169	0.578609		-1.97218	0.017719
-1.9709	0.020769		-6.68044	0.576362		-1.97093	0.016383
-1.96965	0.019747		-6.6792	0.574073		-1.96968	0.016287
-1.9684	0.019053		-6.67795	0.571767		-1.96843	0.015631
-1.96716	0.018823		-6.6767	0.569668		-1.96719	0.015618
-1.96591	0.017839		-6.67546	0.567215		-1.96594	0.016088
-1.96466	0.017305		-6.67421	0.564227		-1.96469	0.015914
-1.96342	0.016683		-6.67296	0.561467		-1.96345	0.015136
-1.96217	0.01677		-6.67172	0.559086		-1.9622	0.014573
-1.96092	0.017467		-6.67047	0.556996		-1.96095	0.014382
-1.95968	0.016803		-6.66922	0.554876		-1.9597	0.014351
-1.95843	0.016686		-6.66798	0.55194		-1.95846	0.013631
-1.95718	0.015984		-6.66673	0.549399		-1.95721	0.013217
-1.95593	0.016556		-6.66548	0.546716		-1.95596	0.012883
-1.95469	0.017099		-6.66424	0.544306		-1.95471	0.012848
-1.95344	0.01734		-6.66299	0.542085		-1.95347	0.013272
-1.95219	0.017389		-6.66174	0.539861		-1.95222	0.012306
-1.95095	0.017037		-6.6605	0.537577		-1.95097	0.012823
-1.9497	0.016428		-6.65925	0.534078		-1.94973	0.01221
-1.94845	0.01595		-6.658	0.530863		-1.94848	0.012917
-1.94721	0.016128		-6.65676	0.52809		-1.94723	0.012071
-1.94596	0.016256		-6.65551	0.52566		-1.94599	0.012358
-1.94471	0.016437		-6.65426	0.523368		-1.94474	0.012193
-1.94346	0.017316		-6.65301	0.520864		-1.94349	0.011731
-1.94222	0.017622		-6.65177	0.51864		-1.94224	0.01048
-1.94097	0.018061		-6.65052	0.515902		-1.941	0.010188
-1.93972	0.018457		-6.64928	0.513543		-1.93975	0.009825
-1.93848	0.017863		-6.64803	0.512335		-1.9385	0.010076
-1.93723	0.017652		-6.64678	0.509093		-1.93725	0.009899
-1.93598	0.017388		-6.64553	0.507162		-1.93601	0.010421
-1.93474	0.01729		-6.64429	0.505052		-1.93476	0.010964
-1.93349	0.016953		-6.64304	0.502212		-1.93351	0.011043
-1.93224	0.016982		-6.64179	0.499371		-1.93227	0.012363
-1.931	0.017895		-6.64055	0.497694		-1.93102	0.01138
-1.92975	0.018526		-6.6393	0.494966		-1.92977	0.010101
-1.9285	0.019235		-6.63805	0.492025		-1.92852	0.011265
-1.92725	0.01922		-6.63681	0.490242		-1.92728	0.012362
-1.92601	0.019097		-6.63556	0.487015		-1.92603	0.01293
-1.92476	0.019442		-6.63431	0.484232		-1.92478	0.012652
-1.92351	0.01897		-6.63307	0.481901		-1.92354	0.012323
-1.92227	0.019666		-6.63182	0.479562		-1.92229	0.012409
-1.92102	0.019116		-6.63057	0.47731		-1.92104	0.010392
-1.91977	0.019794		-6.62933	0.474775		-1.91979	0.010191
-1.91853	0.018534		-6.62808	0.471951		-1.91855	0.009938
-1.91728	0.017825		-6.62683	0.47036		-1.9173	0.010003
-1.91603	0.017985		-6.62559	0.468461		-1.91605	0.011135
-1.91478	0.017143		-6.62434	0.466404		-1.91481	0.011368
-1.91354	0.017975		-6.62309	0.463816		-1.91356	0.012325
-1.91229	0.018158		-6.62185	0.461767		-1.91231	0.013093
-1.91104	0.018778		-6.6206	0.459587		-1.91106	0.011727
-1.9098	0.018292		-6.61935	0.457233		-1.90982	0.010476
-1.90855	0.017571		-6.6181	0.454687		-1.90857	0.010347
-1.9073	0.01791		-6.61686	0.451309		-1.90732	0.010363
-1.90606	0.017295		-6.61561	0.447679		-1.90608	0.011202
-1.90481	0.016684		-6.61437	0.444891		-1.90483	0.010382
-1.90356	0.018008		-6.61312	0.442384		-1.90358	0.010264
-1.90231	0.017817		-6.61187	0.440525		-1.90233	0.009755
-1.90107	0.018212		-6.61062	0.437955		-1.90109	0.010472
-1.89982	0.017845		-6.60938	0.435925		-1.89984	0.010135
-1.89857	0.016587		-6.60813	0.433349		-1.89859	0.01039
-1.89733	0.016818		-6.60688	0.430509		-1.89735	0.009648
-1.89608	0.016261		-6.60564	0.42784		-1.8961	0.00992
-1.89483	0.015344		-6.60439	0.425153		-1.89485	0.009917
-1.89359	0.014385		-6.60314	0.423293		-1.8936	0.009478
-1.89234	0.014015		-6.6019	0.420913		-1.89236	0.009853
-1.89109	0.013735		-6.60065	0.419239		-1.89111	0.009287
-1.88984	0.013183		-6.5994	0.417087		-1.88986	0.009054
-1.8886	0.013138		-6.59816	0.413547		-1.88861	0.008272
-1.88735	0.013323		-6.59691	0.411631		-1.88737	0.009101
-1.8861	0.013544		-6.59566	0.410053		-1.88612	0.008029
-1.88486	0.012936		-6.59442	0.407489		-1.88487	0.007627
-1.88361	0.0127		-6.59317	0.404228		-1.88363	0.00719
-1.88236	0.013104		-6.59192	0.400918		-1.88238	0.006434
-1.88112	0.012385		-6.59068	0.398474		-1.88113	0.005596
-1.87987	0.010879		-6.58943	0.395813		-1.87989	0.005884
-1.87862	0.010101		-6.58818	0.394737		-1.87864	0.006102
-1.87737	0.009775		-6.58694	0.392458		-1.87739	0.005813
-1.87613	0.010446		-6.58569	0.390179		-1.87614	0.00584
-1.87488	0.009888		-6.58444	0.388844		-1.8749	0.006297
-1.87363	0.009123		-6.58319	0.386063		-1.87365	0.005916
-1.87239	0.008693		-6.58195	0.382583		-1.8724	0.005041
-1.87114	0.008588		-6.5807	0.380953		-1.87115	0.004733
-1.86989	0.007484		-6.57945	0.378397		-1.86991	0.003961
-1.86864	0.007274		-6.57821	0.375827		-1.86866	0.003848
-1.8674	0.007312		-6.57696	0.372844		-1.86741	0.005058
-1.86615	0.00594		-6.57571	0.371033		-1.86617	0.004706
-1.8649	0.005747		-6.57447	0.36937		-1.86492	0.00355
-1.86366	0.006625		-6.57322	0.368088		-1.86367	0.003082
-1.86241	0.006309		-6.57197	0.366294		-1.86242	0.001638
-1.86116	0.00589		-6.57073	0.364401		-1.86118	0.000721
-1.85992	0.005801		-6.56948	0.361915		-1.85993	0.000135
-1.85867	0.006248		-6.56823	0.360229		-1.85868	0.00014
-1.85742	0.006034		-6.56699	0.357875		-1.85744	-0.000598
-1.85617	0.007006		-6.56574	0.356265		-1.85619	-0.000801
-1.85493	0.007471		-6.56449	0.354089		-1.85494	-0.001421
-1.85368	0.006902		-6.56325	0.351595		-1.8537	-0.002633
-1.85243	0.007963		-6.562	0.348922		-1.85245	-0.003437
-1.85119	0.007037		-6.56075	0.346763		-1.8512	-0.00349
-1.84994	0.006497		-6.55951	0.343528		-1.84995	-0.004322
-1.84869	0.005935		-6.55826	0.34217		-1.84871	-0.003389
-1.84745	0.005764		-6.55701	0.340252		-1.84746	-0.00241
-1.8462	0.005441		-6.55577	0.337868		-1.84621	-0.00181
-1.84495	0.006062		-6.55452	0.33612		-1.84496	-0.002137
-1.8437	0.00616		-6.55327	0.335649		-1.84372	-0.002803
-1.84246	0.00684		-6.55203	0.33384		-1.84247	-0.002428
-1.84121	0.006649		-6.55078	0.330838		-1.84122	-0.002669
-1.83996	0.007034		-6.54953	0.328359		-1.83998	-0.003412
-1.83872	0.007152		-6.54828	0.325628		-1.83873	-0.003857
-1.83747	0.007761		-6.54704	0.323804		-1.83748	-0.004028
-1.83622	0.007801		-6.54579	0.32171		-1.83623	-0.004497
-1.83498	0.008526		-6.54454	0.319841		-1.83499	-0.004715
-1.83373	0.009365		-6.5433	0.318179		-1.83374	-0.00578
-1.83248	0.011302		-6.54205	0.317085		-1.83249	-0.006078
-1.83123	0.011758		-6.5408	0.314628		-1.83125	-0.00586
-1.82999	0.011625		-6.53956	0.312374		-1.83	-0.006907
-1.82874	0.011654		-6.53831	0.31029		-1.82875	-0.007845
-1.82749	0.011624		-6.53706	0.307787		-1.8275	-0.007452
-1.82625	0.010132		-6.53582	0.307448		-1.82626	-0.007479
-1.825	0.010502		-6.53457	0.305978		-1.82501	-0.00783
-1.82375	0.011183		-6.53332	0.304339		-1.82376	-0.0081
-1.82251	0.012126		-6.53208	0.303584		-1.82252	-0.007895
-1.82126	0.012487		-6.53083	0.302884		-1.82127	-0.008236
-1.82001	0.012078		-6.52958	0.302089		-1.82002	-0.008709
-1.81876	0.011835		-6.52834	0.300607		-1.81877	-0.009131
-1.81752	0.011621		-6.52709	0.299175		-1.81753	-0.009486
-1.81627	0.011458		-6.52584	0.296849		-1.81628	-0.010721
-1.81502	0.011103		-6.5246	0.294932		-1.81503	-0.010731
-1.81378	0.010427		-6.52335	0.293252		-1.81378	-0.010951
-1.81253	0.009333		-6.5221	0.290923		-1.81254	-0.010854
-1.81128	0.009479		-6.52086	0.290044		-1.81129	-0.011151
-1.81004	0.009197		-6.51961	0.28955		-1.81004	-0.011502
-1.80879	0.009185		-6.51836	0.286891		-1.8088	-0.01119
-1.80754	0.009884		-6.51712	0.284977		-1.80755	-0.010952
-1.80629	0.009465		-6.51587	0.284326		-1.8063	-0.010574
-1.80505	0.008653		-6.51462	0.283196		-1.80506	-0.010357
-1.8038	0.008773		-6.51337	0.281633		-1.80381	-0.010684
-1.80255	0.008811		-6.51213	0.278642		-1.80256	-0.010042
-1.80131	0.007571		-6.51088	0.275766		-1.80131	-0.010364
-1.80006	0.007579		-6.50963	0.27287		-1.80007	-0.009452
-1.79881	0.007354		-6.50839	0.270562		-1.79882	-0.008317
-1.79757	0.00684		-6.50714	0.268444		-1.79757	-0.008891
-1.79632	0.006596		-6.50589	0.266539		-1.79632	-0.008884
-1.79507	0.007103		-6.50465	0.265682		-1.79508	-0.008568
-1.79383	0.006956		-6.5034	0.264339		-1.79383	-0.009127
-1.79258	0.007205		-6.50215	0.262952		-1.79258	-0.00915
-1.79133	0.007762		-6.50091	0.261623		-1.79134	-0.008924
-1.79008	0.007635		-6.49966	0.260314		-1.79009	-0.008462
-1.78884	0.007771		-6.49841	0.25972		-1.78884	-0.00896
-1.78759	0.007969		-6.49717	0.259133		-1.7876	-0.009355
-1.78634	0.008118		-6.49592	0.257112		-1.78635	-0.010098
-1.7851	0.008254		-6.49467	0.255593		-1.7851	-0.011316
-1.78385	0.009126		-6.49343	0.254634		-1.78385	-0.012095
-1.7826	0.008788		-6.49218	0.253329		-1.78261	-0.012404
-1.78136	0.009286		-6.49093	0.250947		-1.78136	-0.011676
-1.78011	0.008717		-6.48969	0.249327		-1.78011	-0.011602
-1.77886	0.007256		-6.48844	0.248852		-1.77886	-0.012296
-1.77761	0.007208		-6.48719	0.246915		-1.77762	-0.011235
-1.77637	0.006788		-6.48595	0.245704		-1.77637	-0.011643
-1.77512	0.006924		-6.4847	0.244492		-1.77512	-0.011448
-1.77387	0.007256		-6.48345	0.243386		-1.77388	-0.010929
-1.77263	0.005819		-6.48221	0.241725		-1.77263	-0.010958
-1.77138	0.005692		-6.48096	0.24027		-1.77138	-0.01078
-1.77013	0.004326		-6.47971	0.239082		-1.77014	-0.010516
-1.76889	0.004196		-6.47846	0.238711		-1.76889	-0.010683
-1.76764	0.003951		-6.47722	0.237621		-1.76764	-0.010049
-1.76639	0.003921		-6.47597	0.236453		-1.76639	-0.00883
-1.76514	0.004596		-6.47472	0.234401		-1.76515	-0.009669
-1.7639	0.005266		-6.47348	0.232658		-1.7639	-0.010211
-1.76265	0.004375		-6.47223	0.230988		-1.76265	-0.010397
-1.7614	0.003609		-6.47098	0.228689		-1.76141	-0.010146
-1.76016	0.002329		-6.46974	0.22608		-1.76016	-0.009432
-1.75891	0.001688		-6.46849	0.223495		-1.75891	-0.009526
-1.75766	0.001696		-6.46724	0.22145		-1.75766	-0.009167
-1.75642	0.002052		-6.466	0.219715		-1.75642	-0.008658
-1.75517	0.002851		-6.46475	0.218358		-1.75517	-0.008626
-1.75392	0.003201		-6.4635	0.216498		-1.75392	-0.007932
-1.75267	0.003693		-6.46226	0.215399		-1.75267	-0.007815
-1.75143	0.003541		-6.46101	0.214364		-1.75143	-0.008374
-1.75018	0.004206		-6.45976	0.212846		-1.75018	-0.009618
-1.74893	0.004302		-6.45852	0.210645		-1.74893	-0.009456
-1.74769	0.004513		-6.45727	0.208137		-1.74769	-0.008391
-1.74644	0.004203		-6.45602	0.206648		-1.74644	-0.007305
-1.74519	0.003943		-6.45477	0.205603		-1.74519	-0.007166
-1.74395	0.003433		-6.45353	0.203165		-1.74394	-0.007525
-1.7427	0.002845		-6.45228	0.201691		-1.7427	-0.008217
-1.74145	0.002554		-6.45104	0.200626		-1.74145	-0.008641
-1.7402	0.002366		-6.44979	0.19948		-1.7402	-0.008983
-1.73896	0.002912		-6.44854	0.198723		-1.73896	-0.008391
-1.73771	0.003814		-6.4473	0.198227		-1.73771	-0.008515
-1.73646	0.003977		-6.44605	0.197322		-1.73646	-0.008519
-1.73522	0.003635		-6.4448	0.196452		-1.73521	-0.007634
-1.73397	0.004508		-6.44355	0.195162		-1.73397	-0.007474
-1.73272	0.004297		-6.44231	0.193635		-1.73272	-0.007843
-1.73148	0.003949		-6.44106	0.192377		-1.73147	-0.007612
-1.73023	0.003661		-6.43981	0.19082		-1.73022	-0.007922
-1.72898	0.003589		-6.43857	0.189436		-1.72898	-0.008417
-1.72773	0.002981		-6.43732	0.188395		-1.72773	-0.008474
-1.72649	0.001948		-6.43607	0.187279		-1.72648	-0.008251
-1.72524	0.001065		-6.43483	0.185869		-1.72524	-0.008058
-1.72399	0.000489		-6.43358	0.185066		-1.72399	-0.007734
-1.72275	-5e-05		-6.43233	0.18377		-1.72274	-0.007363
-1.7215	-0.000479		-6.43109	0.18232		-1.72149	-0.006574
-1.72025	-0.000951		-6.42984	0.181033		-1.72025	-0.006633
-1.719	-0.002102		-6.42859	0.179368		-1.719	-0.007614
-1.71776	-0.00204		-6.42735	0.178025		-1.71775	-0.008163
-1.71651	-0.001929		-6.4261	0.176836		-1.71651	-0.007905
-1.71527	-0.002017		-6.42485	0.175388		-1.71526	-0.008346
-1.71402	-0.00161		-6.42361	0.173799		-1.71401	-0.008505
-1.71277	-0.001755		-6.42236	0.172125		-1.71277	-0.00908
-1.71152	-0.002734		-6.42111	0.169727		-1.71152	-0.010306
-1.71028	-0.00254		-6.41986	0.167917		-1.71027	-0.01041
-1.70903	-0.002768		-6.41862	0.16663		-1.70902	-0.009906
-1.70778	-0.002728		-6.41737	0.164901		-1.70778	-0.010147
-1.70654	-0.00269		-6.41613	0.162886		-1.70653	-0.009901
-1.70529	-0.002156		-6.41488	0.161642		-1.70528	-0.010084
-1.70404	-0.002168		-6.41363	0.159864		-1.70403	-0.010561
-1.7028	-0.00367		-6.41238	0.158444		-1.70279	-0.010064
-1.70155	-0.004218		-6.41114	0.156402		-1.70154	-0.0094
-1.7003	-0.00316		-6.40989	0.155008		-1.70029	-0.009234
-1.69905	-0.002677		-6.40864	0.154079		-1.69905	-0.009148
-1.69781	-0.002475		-6.4074	0.153029		-1.6978	-0.009786
-1.69656	-0.002214		-6.40615	0.151701		-1.69655	-0.009585
-1.69531	-0.002181		-6.4049	0.150989		-1.69531	-0.009963
-1.69407	-0.002484		-6.40366	0.150144		-1.69406	-0.009829
-1.69282	-0.002322		-6.40241	0.149074		-1.69281	-0.009477
-1.69157	-0.001849		-6.40116	0.148722		-1.69156	-0.009361
-1.69033	-0.001734		-6.39992	0.147858		-1.69032	-0.008897
-1.68908	-0.001167		-6.39867	0.146009		-1.68907	-0.008296
-1.68783	-0.001101		-6.39742	0.144707		-1.68782	-0.007765
-1.68658	-0.000639		-6.39618	0.143774		-1.68657	-0.008058
-1.68534	-0.000385		-6.39493	0.143078		-1.68533	-0.008804
-1.68409	-7.9e-05		-6.39368	0.142154		-1.68408	-0.009989
-1.68284	0.000484		-6.39244	0.140911		-1.68283	-0.0109
-1.6816	0.000953		-6.39119	0.139711		-1.68159	-0.010969
-1.68035	0.001334		-6.38994	0.138952		-1.68034	-0.010769
-1.6791	0.002058		-6.3887	0.137703		-1.67909	-0.010511
-1.67786	0.002359		-6.38745	0.136144		-1.67785	-0.010337
-1.67661	0.001981		-6.3862	0.134797		-1.6766	-0.010705
-1.67536	0.001074		-6.38495	0.133394		-1.67535	-0.011495
-1.67411	0.001407		-6.38371	0.132148		-1.6741	-0.012246
-1.67287	0.002196		-6.38246	0.130921		-1.67286	-0.013239
-1.67162	0.001579		-6.38122	0.129403		-1.67161	-0.013503
-1.67037	0.001055		-6.37997	0.127984		-1.67036	-0.013084
-1.66913	0.001171		-6.37872	0.126771		-1.66911	-0.013119
-1.66788	0.001629		-6.37747	0.125287		-1.66787	-0.013014
-1.66663	0.002355		-6.37623	0.123372		-1.66662	-0.013193
-1.66538	0.002707		-6.37498	0.12216		-1.66537	-0.0135
-1.66414	0.003874		-6.37373	0.120847		-1.66413	-0.013255
-1.66289	0.004638		-6.37249	0.119615		-1.66288	-0.012578
-1.66164	0.005296		-6.37124	0.117501		-1.66163	-0.012065
-1.6604	0.005667		-6.36999	0.116207		-1.66038	-0.012272
-1.65915	0.005621		-6.36875	0.115207		-1.65914	-0.013176
-1.6579	0.006049		-6.3675	0.113622		-1.65789	-0.013293
-1.65666	0.006687		-6.36625	0.113105		-1.65664	-0.012685
-1.65541	0.006785		-6.36501	0.111792		-1.6554	-0.012969
-1.65416	0.007226		-6.36376	0.11048		-1.65415	-0.013193
-1.65291	0.007568		-6.36251	0.109723		-1.6529	-0.013089
-1.65167	0.007297		-6.36127	0.108884		-1.65165	-0.013587
-1.65042	0.006329		-6.36002	0.108034		-1.65041	-0.013657
-1.64917	0.006244		-6.35877	0.108071		-1.64916	-0.012931
-1.64793	0.007069		-6.35753	0.10781		-1.64791	-0.012572
-1.64668	0.007413		-6.35628	0.107372		-1.64667	-0.012986
-1.64543	0.007686		-6.35503	0.107164		-1.64542	-0.013048
-1.64419	0.008322		-6.35379	0.106971		-1.64417	-0.013527
-1.64294	0.008572		-6.35254	0.106823		-1.64292	-0.014171
-1.64169	0.008375		-6.35129	0.106511		-1.64168	-0.014451
-1.64044	0.008848		-6.35004	0.106432		-1.64043	-0.014787
-1.6392	0.009138		-6.3488	0.106331		-1.63918	-0.015107
-1.63795	0.008886		-6.34755	0.106196		-1.63793	-0.015234
-1.6367	0.00874		-6.3463	0.10558		-1.63669	-0.014994
-1.63546	0.008561		-6.34506	0.104777		-1.63544	-0.014732
-1.63421	0.00841		-6.34381	0.103905		-1.63419	-0.015458
-1.63296	0.008427		-6.34256	0.102461		-1.63295	-0.015876
-1.63172	0.008162		-6.34132	0.100787		-1.6317	-0.016193
-1.63047	0.007672		-6.34007	0.099698		-1.63045	-0.016521
-1.62922	0.006985		-6.33882	0.098505		-1.62921	-0.016654
-1.62797	0.006448		-6.33758	0.097203		-1.62796	-0.017154
-1.62673	0.006375		-6.33633	0.09632		-1.62671	-0.017493
-1.62548	0.006333		-6.33508	0.095631		-1.62546	-0.017359
-1.62423	0.005915		-6.33384	0.094924		-1.62422	-0.017339
-1.62299	0.005749		-6.33259	0.093927		-1.62297	-0.017194
-1.62174	0.005953		-6.33134	0.092683		-1.62172	-0.016554
-1.62049	0.00572		-6.3301	0.091261		-1.62048	-0.016239
-1.61925	0.005805		-6.32885	0.090547		-1.61923	-0.016435
-1.618	0.006202		-6.3276	0.08969		-1.61798	-0.016643
-1.61675	0.005969		-6.32636	0.088792		-1.61673	-0.01671
-1.6155	0.005172		-6.32511	0.088588		-1.61549	-0.017189
-1.61426	0.004393		-6.32386	0.088129		-1.61424	-0.01772
-1.61301	0.004595		-6.32262	0.087622		-1.61299	-0.017948
-1.61176	0.00417		-6.32137	0.08669		-1.61174	-0.017963
-1.61052	0.003015		-6.32012	0.085407		-1.6105	-0.017663
-1.60927	0.002758		-6.31888	0.084838		-1.60925	-0.0171
-1.60802	0.002668		-6.31763	0.084282		-1.608	-0.016973
-1.60678	0.002229		-6.31638	0.083255		-1.60676	-0.017093
-1.60553	0.001769		-6.31513	0.082608		-1.60551	-0.016874
-1.60428	0.001244		-6.31389	0.082351		-1.60426	-0.016182
-1.60303	0.001323		-6.31264	0.081251		-1.60302	-0.015624
-1.60179	0.001622		-6.3114	0.079808		-1.60177	-0.01631
-1.60054	0.001519		-6.31015	0.079465		-1.60052	-0.016896
-1.59929	0.001518		-6.3089	0.080057		-1.59927	-0.0173
-1.59805	0.001904		-6.30765	0.079867		-1.59803	-0.017146
-1.5968	0.002315		-6.30641	0.079186		-1.59678	-0.016493
-1.59555	0.001996		-6.30516	0.078822		-1.59553	-0.016217
-1.59431	0.002053		-6.30391	0.077689		-1.59428	-0.016057
-1.59306	0.002626		-6.30267	0.077174		-1.59304	-0.01539
-1.59181	0.002793		-6.30142	0.076541		-1.59179	-0.015344
-1.59057	0.002509		-6.30017	0.07601		-1.59054	-0.016128
-1.58932	0.002317		-6.29893	0.075946		-1.5893	-0.016085
-1.58807	0.002913		-6.29768	0.075138		-1.58805	-0.015219
-1.58682	0.003375		-6.29643	0.074116		-1.5868	-0.014812
-1.58558	0.002673		-6.29519	0.073158		-1.58555	-0.014938
-1.58433	0.002373		-6.29394	0.072068		-1.58431	-0.014591
-1.58308	0.002877		-6.29269	0.0709		-1.58306	-0.014226
-1.58184	0.002942		-6.29145	0.069849		-1.58181	-0.01372
-1.58059	0.002342		-6.2902	0.068835		-1.58057	-0.0128
-1.57934	0.001619		-6.28895	0.06806		-1.57932	-0.012545
-1.5781	0.001388		-6.2877	0.067085		-1.57807	-0.012657
-1.57685	0.001238		-6.28646	0.065589		-1.57682	-0.012284
-1.5756	0.001077		-6.28521	0.064694		-1.57558	-0.011897
-1.57435	0.001016		-6.28397	0.063533		-1.57433	-0.012131
-1.57311	0.001354		-6.28272	0.062162		-1.57308	-0.012598
-1.57186	0.001925		-6.28147	0.061156		-1.57184	-0.012428
-1.57061	0.002678		-6.28022	0.061421		-1.57059	-0.012318
-1.56937	0.003351		-6.27898	0.061573		-1.56934	-0.01227
-1.56812	0.003404		-6.27773	0.060894		-1.56809	-0.012141
-1.56687	0.003599		-6.27648	0.05994		-1.56685	-0.012565
-1.56563	0.004376		-6.27524	0.059503		-1.5656	-0.01301
-1.56438	0.00465		-6.27399	0.058731		-1.56435	-0.013297
-1.56313	0.004779		-6.27274	0.057795		-1.5631	-0.013683
-1.56188	0.00516		-6.2715	0.057036		-1.56186	-0.013829
-1.56064	0.005507		-6.27025	0.056434		-1.56061	-0.014052
-1.55939	0.005291		-6.269	0.055606		-1.55936	-0.014878
-1.55814	0.00496		-6.26776	0.055239		-1.55812	-0.015127
-1.5569	0.005383		-6.26651	0.054557		-1.55687	-0.014282
-1.55565	0.005704		-6.26526	0.053654		-1.55562	-0.014503
-1.5544	0.005782		-6.26402	0.052392		-1.55438	-0.015346
-1.55316	0.006146		-6.26277	0.050939		-1.55313	-0.015627
-1.55191	0.007061		-6.26152	0.049909		-1.55188	-0.015828
-1.55066	0.00707		-6.26028	0.048404		-1.55063	-0.015765
-1.54941	0.00651		-6.25903	0.047508		-1.54939	-0.014791
-1.54817	0.007118		-6.25778	0.047465		-1.54814	-0.014494
-1.54692	0.006983		-6.25654	0.046613		-1.54689	-0.014818
-1.54567	0.00635		-6.25529	0.045712		-1.54564	-0.014939
-1.54443	0.006573		-6.25404	0.044926		-1.5444	-0.014382
-1.54318	0.006772		-6.25279	0.044371		-1.54315	-0.014653
-1.54193	0.00647		-6.25155	0.043871		-1.5419	-0.014488
-1.54069	0.005642		-6.2503	0.043438		-1.54066	-0.014757
-1.53944	0.005056		-6.24906	0.043269		-1.53941	-0.013748
-1.53819	0.004933		-6.24781	0.042504		-1.53816	-0.013384
-1.53694	0.004568		-6.24656	0.04117		-1.53692	-0.013494
-1.5357	0.003281		-6.24531	0.040214		-1.53567	-0.014113
-1.53445	0.002579		-6.24407	0.039051		-1.53442	-0.014439
-1.5332	0.002235		-6.24282	0.037893		-1.53317	-0.014713
-1.53196	0.001685		-6.24157	0.037247		-1.53193	-0.015407
-1.53071	0.001606		-6.24033	0.036587		-1.53068	-0.015805
-1.52946	0.001509		-6.23908	0.035642		-1.52943	-0.015894
-1.52822	0.001348		-6.23783	0.034131		-1.52818	-0.015919
-1.52697	0.001213		-6.23659	0.032672		-1.52694	-0.015956
-1.52572	0.001209		-6.23534	0.03191		-1.52569	-0.016104
-1.52447	0.001076		-6.23409	0.03124		-1.52444	-0.016551
-1.52323	0.001281		-6.23285	0.031169		-1.5232	-0.017131
-1.52198	0.001329		-6.2316	0.031143		-1.52195	-0.018344
-1.52073	0.000853		-6.23035	0.030417		-1.5207	-0.019378
-1.51949	0.000601		-6.22911	0.029122		-1.51946	-0.019811
-1.51824	0.00039		-6.22786	0.027886		-1.51821	-0.019674
-1.51699	0.000685		-6.22661	0.026503		-1.51696	-0.019433
-1.51574	0.001265		-6.22537	0.025559		-1.51571	-0.019482
-1.5145	0.001452		-6.22412	0.026191		-1.51447	-0.019093
-1.51325	0.002153		-6.22287	0.025515		-1.51322	-0.019433
-1.512	0.002176		-6.22163	0.024516		-1.51197	-0.020204
-1.51076	0.001985		-6.22038	0.024127		-1.51073	-0.020537
-1.50951	0.001947		-6.21913	0.024241		-1.50948	-0.020417
-1.50826	0.001534		-6.21788	0.022532		-1.50823	-0.019942
-1.50702	0.001152		-6.21664	0.021162		-1.50698	-0.019999
-1.50577	0.001071		-6.21539	0.020295		-1.50574	-0.020597
-1.50452	0.000421		-6.21415	0.019863		-1.50449	-0.021226
-1.50327	-0.000503		-6.2129	0.019009		-1.50324	-0.02071
-1.50203	-0.001043		-6.21165	0.017648		-1.50199	-0.020321
-1.50078	-0.000982		-6.2104	0.016897		-1.50075	-0.020293
-1.49953	-0.001468		-6.20916	0.015916		-1.4995	-0.020168
-1.49829	-0.001861		-6.20791	0.014818		-1.49825	-0.02021
-1.49704	-0.002327		-6.20666	0.013999		-1.49701	-0.019653
-1.49579	-0.001407		-6.20542	0.013372		-1.49576	-0.019882
-1.49455	-0.001362		-6.20417	0.013149		-1.49451	-0.020275
-1.4933	-0.001788		-6.20292	0.012986		-1.49326	-0.020244
-1.49205	-0.001997		-6.20168	0.012947		-1.49202	-0.019175
-1.49081	-0.00177		-6.20043	0.012694		-1.49077	-0.01855
-1.48956	-0.001741		-6.19918	0.011908		-1.48952	-0.01804
-1.48831	-0.001215		-6.19794	0.01198		-1.48828	-0.018185
-1.48707	-0.000213		-6.19669	0.011399		-1.48703	-0.019359
-1.48582	0.000226		-6.19544	0.011036		-1.48578	-0.019992
-1.48457	0.001188		-6.1942	0.011108		-1.48453	-0.020552
-1.48332	0.002429		-6.19295	0.010688		-1.48329	-0.021277
-1.48208	0.002583		-6.1917	0.010346		-1.48204	-0.021781
-1.48083	0.003143		-6.19046	0.010008		-1.48079	-0.021934
-1.47958	0.003104		-6.18921	0.009199		-1.47955	-0.022685
-1.47834	0.002876		-6.18796	0.008291		-1.4783	-0.022272
-1.47709	0.002781		-6.18672	0.007474		-1.47705	-0.022604
-1.47584	0.003018		-6.18547	0.006629		-1.4758	-0.022251
-1.4746	0.002689		-6.18422	0.006738		-1.47456	-0.022044
-1.47335	0.002789		-6.18297	0.006336		-1.47331	-0.021663
-1.4721	0.00315		-6.18173	0.005698		-1.47206	-0.021409
-1.47085	0.003537		-6.18048	0.005719		-1.47081	-0.021488
-1.46961	0.003627		-6.17924	0.005918		-1.46957	-0.021405
-1.46836	0.002994		-6.17799	0.005674		-1.46832	-0.021802
-1.46711	0.002397		-6.17674	0.005278		-1.46707	-0.021922
-1.46587	0.002358		-6.17549	0.005214		-1.46583	-0.021685
-1.46462	0.003347		-6.17425	0.005223		-1.46458	-0.021129
-1.46337	0.003447		-6.173	0.005126		-1.46333	-0.0217
-1.46212	0.002812		-6.17175	0.00492		-1.46209	-0.02193
-1.46088	0.002742		-6.17051	0.003702		-1.46084	-0.021459
-1.45963	0.002639		-6.16926	0.00293		-1.45959	-0.020662
-1.45838	0.002377		-6.16801	0.002302		-1.45834	-0.020325
-1.45714	0.002114		-6.16677	0.001831		-1.4571	-0.020932
-1.45589	0.002338		-6.16552	0.001321		-1.45585	-0.022029
-1.45464	0.0021		-6.16427	0.000988		-1.4546	-0.023325
-1.4534	0.001227		-6.16303	0.000973		-1.45335	-0.022898
-1.45215	0.000604		-6.16178	-0.000552		-1.45211	-0.023249
-1.4509	-0.00049		-6.16053	-0.00197		-1.45086	-0.023655
-1.44965	-0.00053		-6.15929	-0.002627		-1.44961	-0.023249
-1.44841	-0.000205		-6.15804	-0.002706		-1.44837	-0.022639
-1.44716	-0.000763		-6.15679	-0.003164		-1.44712	-0.022988
-1.44591	-0.00148		-6.15555	-0.002697		-1.44587	-0.023519
-1.44467	-0.001559		-6.1543	-0.00287		-1.44463	-0.023594
-1.44342	-0.001605		-6.15305	-0.003482		-1.44338	-0.024279
-1.44217	-0.001321		-6.15181	-0.004407		-1.44213	-0.023536
-1.44093	-0.000822		-6.15056	-0.004744		-1.44088	-0.023503
-1.43968	-0.000626		-6.14931	-0.004401		-1.43964	-0.024118
-1.43843	-0.001241		-6.14806	-0.005352		-1.43839	-0.024643
-1.43718	-0.0016		-6.14682	-0.005795		-1.43714	-0.025134
-1.43594	-0.000951		-6.14557	-0.005968		-1.43589	-0.024857
-1.43469	7.7e-05		-6.14432	-0.005524		-1.43465	-0.025447
-1.43344	0.000367		-6.14308	-0.005179		-1.4334	-0.02511
-1.4322	5.6e-05		-6.14183	-0.00513		-1.43215	-0.025314
-1.43095	-0.000448		-6.14058	-0.005648		-1.43091	-0.025831
-1.4297	-0.000335		-6.13934	-0.006605		-1.42966	-0.026527
-1.42846	-0.000262		-6.13809	-0.007409		-1.42841	-0.026281
-1.42721	-0.000439		-6.13684	-0.007946		-1.42717	-0.026102
-1.42596	-0.001134		-6.1356	-0.00896		-1.42592	-0.026462
-1.42471	-0.00198		-6.13435	-0.008862		-1.42467	-0.026202
-1.42347	-0.00256		-6.1331	-0.010566		-1.42342	-0.02697
-1.42222	-0.003211		-6.13186	-0.011563		-1.42218	-0.026379
-1.42097	-0.00458		-6.13061	-0.01204		-1.42093	-0.025533
-1.41973	-0.004862		-6.12936	-0.012456		-1.41968	-0.025896
-1.41848	-0.005422		-6.12812	-0.013681		-1.41843	-0.025392
-1.41723	-0.004963		-6.12687	-0.014975		-1.41719	-0.025395
-1.41599	-0.004357		-6.12562	-0.014546		-1.41594	-0.0255
-1.41474	-0.00388		-6.12438	-0.01534		-1.41469	-0.025382
-1.41349	-0.004372		-6.12313	-0.015501		-1.41345	-0.026352
-1.41224	-0.004372		-6.12188	-0.016794		-1.4122	-0.026173
-1.411	-0.00465		-6.12064	-0.018652		-1.41095	-0.025988
-1.40975	-0.005449		-6.11939	-0.018651		-1.4097	-0.026345
-1.4085	-0.005521		-6.11814	-0.019246		-1.40846	-0.026561
-1.40726	-0.004833		-6.1169	-0.020744		-1.40721	-0.026857
-1.40601	-0.004429		-6.11565	-0.021845		-1.40596	-0.026132
-1.40476	-0.003656		-6.1144	-0.022853		-1.40472	-0.025374
-1.40352	-0.003179		-6.11315	-0.023064		-1.40347	-0.02498
-1.40227	-0.003065		-6.11191	-0.023825		-1.40222	-0.024889
-1.40102	-0.003319		-6.11066	-0.024871		-1.40097	-0.024166
-1.39977	-0.00273		-6.10941	-0.025919		-1.39973	-0.024018
-1.39853	-0.002855		-6.10817	-0.025946		-1.39848	-0.023472
-1.39728	-0.003631		-6.10692	-0.026504		-1.39723	-0.024538
-1.39603	-0.004094		-6.10567	-0.026846		-1.39599	-0.025155
-1.39479	-0.003853		-6.10443	-0.026849		-1.39474	-0.024557
-1.39354	-0.003684		-6.10318	-0.027018		-1.39349	-0.023878
-1.39229	-0.003517		-6.10193	-0.027566		-1.39224	-0.023394
-1.39105	-0.003288		-6.10069	-0.028907		-1.391	-0.023588
-1.3898	-0.003532		-6.09944	-0.029324		-1.38975	-0.023167
-1.38855	-0.002718		-6.09819	-0.029466		-1.3885	-0.022912
-1.38731	-0.002523		-6.09695	-0.02932		-1.38725	-0.023338
-1.38606	-0.002259		-6.0957	-0.03005		-1.38601	-0.023953
-1.38481	-0.001579		-6.09445	-0.030879		-1.38476	-0.023597
-1.38356	-0.001411		-6.09321	-0.030639		-1.38351	-0.023191
-1.38232	-0.002411		-6.09196	-0.030874		-1.38227	-0.022489
-1.38107	-0.001328		-6.09071	-0.031047		-1.38102	-0.021444
-1.37982	-0.00194		-6.08947	-0.03162		-1.37977	-0.020997
-1.37858	-0.002417		-6.08822	-0.032109		-1.37853	-0.021312
-1.37733	-0.002088		-6.08697	-0.03311		-1.37728	-0.021068
-1.37608	-0.000644		-6.08573	-0.03285		-1.37603	-0.020622
-1.37484	-0.000378		-6.08448	-0.032649		-1.37478	-0.020196
-1.37359	-0.001035		-6.08323	-0.032516		-1.37354	-0.019889
-1.37234	-0.00181		-6.08199	-0.032394		-1.37229	-0.02023
-1.37109	-0.002855		-6.08074	-0.032922		-1.37104	-0.019839
-1.36985	-0.002495		-6.07949	-0.033965		-1.3698	-0.019014
-1.3686	-0.003139		-6.07824	-0.034816		-1.36855	-0.018892
-1.36735	-0.002791		-6.077	-0.034808		-1.3673	-0.018701
-1.36611	-0.003393		-6.07575	-0.034955		-1.36605	-0.018913
-1.36486	-0.003637		-6.0745	-0.035279		-1.36481	-0.018829
-1.36361	-0.003276		-6.07326	-0.035341		-1.36356	-0.018152
-1.36237	-0.003339		-6.07201	-0.036776		-1.36231	-0.018024
-1.36112	-0.003562		-6.07076	-0.037042		-1.36106	-0.017898
-1.35987	-0.003705		-6.06952	-0.037252		-1.35982	-0.018041
-1.35862	-0.002154		-6.06827	-0.03804		-1.35857	-0.018622
-1.35738	-0.002363		-6.06702	-0.03886		-1.35732	-0.018466
-1.35613	-0.00213		-6.06578	-0.038661		-1.35608	-0.018693
-1.35488	-0.002449		-6.06453	-0.038172		-1.35483	-0.018058
-1.35364	-0.002372		-6.06328	-0.039146		-1.35358	-0.018295
-1.35239	-0.003404		-6.06204	-0.039131		-1.35234	-0.018708
-1.35114	-0.004103		-6.06079	-0.039573		-1.35109	-0.018093
-1.3499	-0.003943		-6.05954	-0.039828		-1.34984	-0.018982
-1.34865	-0.002495		-6.0583	-0.039409		-1.34859	-0.01964
-1.3474	-0.001327		-6.05705	-0.039798		-1.34735	-0.019978
-1.34615	-0.002221		-6.0558	-0.040357		-1.3461	-0.020109
-1.34491	-0.00238		-6.05455	-0.040611		-1.34485	-0.019204
-1.34366	-0.002652		-6.05331	-0.040561		-1.3436	-0.018835
-1.34241	-0.002877		-6.05206	-0.03982		-1.34236	-0.019402
-1.34117	-0.003007		-6.05082	-0.039422		-1.34111	-0.019193
-1.33992	-0.003141		-6.04957	-0.040215		-1.33986	-0.01955
-1.33867	-0.003184		-6.04832	-0.039887		-1.33862	-0.01997
-1.33743	-0.002479		-6.04708	-0.03958		-1.33737	-0.020691
-1.33618	-0.002378		-6.04583	-0.039842		-1.33612	-0.021305
-1.33493	-0.000942		-6.04458	-0.040328		-1.33487	-0.020807
-1.33368	-4.4e-05		-6.04333	-0.040597		-1.33363	-0.020039
-1.33244	-0.000727		-6.04209	-0.041244		-1.33238	-0.020329
-1.33119	-0.001113		-6.04084	-0.041437		-1.33113	-0.019897
-1.32994	-0.000978		-6.03959	-0.041161		-1.32989	-0.019099
-1.3287	-0.001177		-6.03835	-0.040828		-1.32864	-0.01856
-1.32745	-0.000534		-6.0371	-0.040961		-1.32739	-0.019138
-1.3262	-0.000478		-6.03585	-0.041097		-1.32614	-0.019625
-1.32496	-0.000867		-6.03461	-0.04153		-1.3249	-0.018606
-1.32371	-0.001549		-6.03336	-0.041242		-1.32365	-0.018492
-1.32246	-0.002478		-6.03211	-0.041701		-1.3224	-0.01884
-1.32121	-0.002424		-6.03087	-0.042228		-1.32116	-0.0196
-1.31997	-0.001807		-6.02962	-0.042897		-1.31991	-0.02004
-1.31872	-0.002919		-6.02837	-0.043497		-1.31866	-0.020406
-1.31747	-0.002628		-6.02713	-0.041901		-1.31741	-0.021163
-1.31623	-0.002105		-6.02588	-0.042192		-1.31617	-0.020524
-1.31498	-0.003433		-6.02463	-0.041838		-1.31492	-0.019968
-1.31373	-0.004502		-6.02339	-0.041812		-1.31367	-0.020357
-1.31248	-0.004676		-6.02214	-0.041186		-1.31242	-0.020603
-1.31124	-0.005139		-6.02089	-0.041508		-1.31118	-0.021143
-1.30999	-0.004665		-6.01964	-0.042677		-1.30993	-0.020827
-1.30874	-0.004785		-6.0184	-0.043977		-1.30868	-0.021128
-1.3075	-0.005368		-6.01715	-0.044223		-1.30744	-0.021849
-1.30625	-0.00525		-6.01591	-0.04441		-1.30619	-0.020374
-1.305	-0.006209		-6.01466	-0.044814		-1.30494	-0.021254
-1.30376	-0.005486		-6.01341	-0.044556		-1.3037	-0.022362
-1.30251	-0.005655		-6.01217	-0.044085		-1.30245	-0.022538
-1.30126	-0.005585		-6.01092	-0.043565		-1.3012	-0.021726
-1.30001	-0.004883		-6.00967	-0.042713		-1.29995	-0.021498
-1.29877	-0.004423		-6.00842	-0.041772		-1.29871	-0.020762
-1.29752	-0.003653		-6.00718	-0.041964		-1.29746	-0.020615
-1.29627	-0.004668		-6.00593	-0.042175		-1.29621	-0.020929
-1.29503	-0.004483		-6.00468	-0.04154		-1.29496	-0.021465
-1.29378	-0.004494		-6.00344	-0.04161		-1.29372	-0.019994
-1.29253	-0.004556		-6.00219	-0.041687		-1.29247	-0.020148
-1.29129	-0.004715		-6.00094	-0.041967		-1.29122	-0.020182
-1.29004	-0.004078		-5.9997	-0.041579		-1.28998	-0.020566
-1.28879	-0.004272		-5.99845	-0.04187		-1.28873	-0.020702
-1.28754	-0.004333		-5.9972	-0.041749		-1.28748	-0.01981
-1.2863	-0.005581		-5.99596	-0.042042		-1.28624	-0.019049
-1.28505	-0.005436		-5.99471	-0.041792		-1.28499	-0.018322
-1.28381	-0.004745		-5.99346	-0.04135		-1.28374	-0.018304
-1.28256	-0.005397		-5.99222	-0.040619		-1.28249	-0.018217
-1.28131	-0.004999		-5.99097	-0.040921		-1.28125	-0.01918
-1.28006	-0.005227		-5.98972	-0.04239		-1.28	-0.019438
-1.27882	-0.005672		-5.98848	-0.042775		-1.27875	-0.020367
-1.27757	-0.006825		-5.98723	-0.043301		-1.2775	-0.020139
-1.27632	-0.006648		-5.98598	-0.043441		-1.27626	-0.021258
-1.27508	-0.007176		-5.98473	-0.043951		-1.27501	-0.020404
-1.27383	-0.007408		-5.98349	-0.044243		-1.27376	-0.020304
-1.27258	-0.007849		-5.98224	-0.044261		-1.27252	-0.020034
-1.27134	-0.008412		-5.981	-0.044355		-1.27127	-0.019099
-1.27009	-0.008293		-5.97975	-0.044862		-1.27002	-0.018491
-1.26884	-0.00875		-5.9785	-0.045201		-1.26877	-0.018627
-1.26759	-0.008278		-5.97725	-0.04581		-1.26753	-0.020123
-1.26635	-0.008423		-5.97601	-0.045657		-1.26628	-0.019755
-1.2651	-0.008543		-5.97476	-0.045616		-1.26503	-0.020366
-1.26385	-0.008436		-5.97351	-0.045371		-1.26379	-0.019818
-1.26261	-0.008566		-5.97227	-0.04526		-1.26254	-0.020442
-1.26136	-0.008532		-5.97102	-0.045911		-1.26129	-0.020495
-1.26011	-0.007967		-5.96977	-0.046443		-1.26004	-0.019572
-1.25886	-0.008361		-5.96853	-0.04804		-1.2588	-0.018771
-1.25762	-0.008798		-5.96728	-0.048495		-1.25755	-0.018139
-1.25637	-0.008772		-5.96603	-0.048497		-1.2563	-0.018523
-1.25512	-0.008584		-5.96479	-0.050417		-1.25506	-0.01863
-1.25388	-0.008884		-5.96354	-0.05164		-1.25381	-0.018886
-1.25263	-0.008588		-5.96229	-0.051582		-1.25256	-0.020009
-1.25138	-0.008755		-5.96105	-0.051684		-1.25131	-0.019541
-1.25014	-0.008687		-5.9598	-0.052772		-1.25007	-0.019693
-1.24889	-0.008513		-5.95855	-0.053577		-1.24882	-0.019784
-1.24764	-0.009354		-5.95731	-0.053874		-1.24757	-0.019988
-1.24639	-0.009906		-5.95606	-0.053538		-1.24633	-0.019596
-1.24515	-0.010027		-5.95481	-0.053256		-1.24508	-0.019981
-1.2439	-0.008902		-5.95357	-0.053329		-1.24383	-0.021409
-1.24265	-0.008185		-5.95232	-0.053484		-1.24258	-0.020991
-1.24141	-0.008648		-5.95107	-0.054095		-1.24134	-0.020248
-1.24016	-0.008439		-5.94982	-0.053394		-1.24009	-0.021109
-1.23891	-0.008519		-5.94858	-0.05385		-1.23884	-0.021741
-1.23767	-0.009803		-5.94733	-0.054731		-1.2376	-0.021531
-1.23642	-0.010318		-5.94608	-0.055693		-1.23635	-0.021215
-1.23517	-0.011228		-5.94484	-0.056165		-1.2351	-0.021047
-1.23392	-0.011459		-5.94359	-0.05629		-1.23385	-0.02065
-1.23268	-0.01142		-5.94234	-0.056616		-1.23261	-0.021268
-1.23143	-0.011625		-5.9411	-0.056972		-1.23136	-0.023089
-1.23018	-0.011977		-5.93985	-0.056727		-1.23011	-0.022994
-1.22894	-0.012116		-5.9386	-0.055788		-1.22887	-0.023019
-1.22769	-0.012271		-5.93736	-0.056181		-1.22762	-0.022961
-1.22644	-0.011586		-5.93611	-0.055473		-1.22637	-0.024039
-1.2252	-0.011311		-5.93486	-0.056164		-1.22512	-0.024418
-1.22395	-0.010325		-5.93362	-0.056454		-1.22388	-0.024588
-1.2227	-0.011021		-5.93237	-0.057407		-1.22263	-0.024785
-1.22145	-0.011673		-5.93112	-0.058213		-1.22138	-0.025187
-1.22021	-0.011875		-5.92988	-0.058992		-1.22013	-0.025714
-1.21896	-0.012465		-5.92863	-0.059316		-1.21889	-0.02538
-1.21771	-0.013174		-5.92738	-0.058817		-1.21764	-0.025593
-1.21647	-0.013452		-5.92614	-0.05896		-1.21639	-0.025391
-1.21522	-0.013055		-5.92489	-0.058305		-1.21515	-0.025095
-1.21397	-0.013373		-5.92364	-0.058493		-1.2139	-0.023949
-1.21273	-0.013803		-5.9224	-0.05887		-1.21265	-0.024179
-1.21148	-0.013377		-5.92115	-0.058735		-1.21141	-0.02432
-1.21023	-0.013269		-5.9199	-0.059487		-1.21016	-0.024273
-1.20898	-0.01381		-5.91866	-0.05967		-1.20891	-0.0254
-1.20774	-0.013668		-5.91741	-0.059462		-1.20766	-0.026086
-1.20649	-0.013269		-5.91616	-0.059459		-1.20642	-0.027109
-1.20524	-0.014443		-5.91491	-0.059143		-1.20517	-0.027158
-1.204	-0.014432		-5.91367	-0.059125		-1.20392	-0.028042
-1.20275	-0.014111		-5.91242	-0.059322		-1.20267	-0.028323
-1.2015	-0.01395		-5.91117	-0.059882		-1.20143	-0.028738
-1.20026	-0.014196		-5.90993	-0.060207		-1.20018	-0.028649
-1.19901	-0.01426		-5.90868	-0.059969		-1.19893	-0.028329
-1.19776	-0.014972		-5.90743	-0.059608		-1.19769	-0.029094
-1.19651	-0.014668		-5.90619	-0.058705		-1.19644	-0.029793
-1.19527	-0.01381		-5.90494	-0.058484		-1.19519	-0.029978
-1.19402	-0.013429		-5.90369	-0.058725		-1.19395	-0.02956
-1.19277	-0.013019		-5.90245	-0.058202		-1.1927	-0.030003
-1.19153	-0.012239		-5.9012	-0.057707		-1.19145	-0.03068
-1.19028	-0.01219		-5.89995	-0.058388		-1.1902	-0.029924
-1.18903	-0.011503		-5.89871	-0.058995		-1.18896	-0.029495
-1.18779	-0.011596		-5.89746	-0.059232		-1.18771	-0.029154
-1.18654	-0.011257		-5.89621	-0.059064		-1.18646	-0.028904
-1.18529	-0.010612		-5.89497	-0.058858		-1.18521	-0.028622
-1.18405	-0.010022		-5.89372	-0.058622		-1.18397	-0.029158
-1.1828	-0.009855		-5.89247	-0.058464		-1.18272	-0.029287
-1.18155	-0.010753		-5.89123	-0.058509		-1.18147	-0.028368
-1.1803	-0.011252		-5.88998	-0.059101		-1.18023	-0.027585
-1.17906	-0.011426		-5.88873	-0.059638		-1.17898	-0.027409
-1.17781	-0.011137		-5.88749	-0.060938		-1.17773	-0.026722
-1.17656	-0.010702		-5.88624	-0.061383		-1.17648	-0.027219
-1.17532	-0.009902		-5.88499	-0.06083		-1.17524	-0.027705
-1.17407	-0.008728		-5.88375	-0.060336		-1.17399	-0.02822
-1.17282	-0.007998		-5.8825	-0.059928		-1.17274	-0.028026
-1.17158	-0.008094		-5.88125	-0.059802		-1.1715	-0.027759
-1.17033	-0.00833		-5.88	-0.060074		-1.17025	-0.027345
-1.16908	-0.009118		-5.87876	-0.060942		-1.169	-0.026506
-1.16783	-0.008816		-5.87751	-0.06206		-1.16775	-0.027088
-1.16659	-0.008631		-5.87626	-0.063303		-1.16651	-0.027239
-1.16534	-0.009217		-5.87502	-0.064073		-1.16526	-0.027688
-1.16409	-0.009799		-5.87377	-0.064839		-1.16401	-0.02718
-1.16285	-0.009852		-5.87252	-0.064598		-1.16277	-0.02756
-1.1616	-0.009929		-5.87128	-0.063736		-1.16152	-0.027409
-1.16035	-0.00988		-5.87003	-0.063505		-1.16027	-0.027763
-1.15911	-0.009351		-5.86878	-0.063652		-1.15902	-0.027361
-1.15786	-0.008476		-5.86754	-0.064043		-1.15778	-0.026932
-1.15661	-0.007798		-5.86629	-0.063557		-1.15653	-0.026612
-1.15536	-0.007369		-5.86504	-0.063993		-1.15528	-0.026259
-1.15412	-0.007022		-5.8638	-0.06517		-1.15404	-0.026341
-1.15287	-0.006973		-5.86255	-0.066106		-1.15279	-0.026923
-1.15162	-0.007261		-5.8613	-0.066861		-1.15154	-0.026827
-1.15038	-0.007297		-5.86006	-0.067408		-1.15029	-0.026305
-1.14913	-0.007186		-5.85881	-0.067713		-1.14905	-0.027034
-1.14788	-0.008105		-5.85756	-0.06751		-1.1478	-0.027427
-1.14664	-0.007488		-5.85632	-0.067706		-1.14655	-0.027546
-1.14539	-0.007099		-5.85507	-0.068101		-1.14531	-0.026836
-1.14414	-0.007286		-5.85382	-0.068187		-1.14406	-0.026109
-1.14289	-0.006629		-5.85257	-0.069169		-1.14281	-0.025996
-1.14165	-0.006121		-5.85133	-0.070126		-1.14156	-0.025622
-1.1404	-0.006157		-5.85008	-0.070104		-1.14032	-0.024863
-1.13915	-0.006377		-5.84884	-0.069689		-1.13907	-0.025383
-1.13791	-0.006804		-5.84759	-0.069798		-1.13782	-0.024657
-1.13666	-0.007074		-5.84634	-0.06951		-1.13657	-0.024922
-1.13541	-0.006779		-5.84509	-0.068817		-1.13533	-0.024521
-1.13417	-0.007125		-5.84385	-0.069076		-1.13408	-0.024217
-1.13292	-0.007882		-5.8426	-0.069034		-1.13283	-0.024364
-1.13167	-0.008277		-5.84135	-0.068258		-1.13159	-0.024754
-1.13042	-0.008561		-5.84011	-0.067842		-1.13034	-0.024673
-1.12918	-0.009103		-5.83886	-0.067938		-1.12909	-0.024643
-1.12793	-0.008918		-5.83761	-0.067587		-1.12784	-0.024752
-1.12668	-0.008905		-5.83637	-0.0675		-1.1266	-0.025561
-1.12544	-0.009048		-5.83512	-0.068037		-1.12535	-0.026175
-1.12419	-0.008782		-5.83387	-0.067847		-1.1241	-0.026598
-1.12294	-0.008601		-5.83263	-0.068013		-1.12286	-0.026291
-1.1217	-0.008556		-5.83138	-0.068669		-1.12161	-0.026004
-1.12045	-0.008337		-5.83013	-0.069185		-1.12036	-0.025806
-1.1192	-0.007576		-5.82889	-0.069205		-1.11912	-0.026495
-1.11795	-0.007051		-5.82764	-0.068487		-1.11787	-0.027096
-1.11671	-0.007049		-5.82639	-0.067898		-1.11662	-0.027461
-1.11546	-0.007129		-5.82515	-0.067834		-1.11537	-0.027824
-1.11421	-0.007505		-5.8239	-0.068422		-1.11413	-0.027806
-1.11297	-0.008392		-5.82265	-0.069332		-1.11288	-0.028012
-1.11172	-0.009504		-5.82141	-0.069637		-1.11163	-0.028725
-1.11047	-0.010203		-5.82016	-0.069858		-1.11038	-0.029296
-1.10922	-0.009894		-5.81891	-0.070329		-1.10914	-0.029476
-1.10798	-0.009123		-5.81766	-0.070992		-1.10789	-0.029037
-1.10673	-0.008386		-5.81642	-0.071243		-1.10664	-0.028936
-1.10548	-0.008398		-5.81517	-0.07097		-1.1054	-0.02894
-1.10424	-0.008762		-5.81393	-0.070928		-1.10415	-0.029076
-1.10299	-0.008828		-5.81268	-0.070614		-1.1029	-0.028385
-1.10174	-0.009034		-5.81143	-0.070614		-1.10166	-0.028015
-1.1005	-0.009344		-5.81018	-0.071659		-1.10041	-0.027522
-1.09925	-0.00966		-5.80894	-0.073138		-1.09916	-0.028197
-1.098	-0.009781		-5.80769	-0.073684		-1.09791	-0.028588
-1.09675	-0.010001		-5.80644	-0.073368		-1.09667	-0.028378
-1.09551	-0.010403		-5.8052	-0.072955		-1.09542	-0.028537
-1.09426	-0.011132		-5.80395	-0.072773		-1.09417	-0.029176
-1.09301	-0.011623		-5.8027	-0.073129		-1.09292	-0.028994
-1.09177	-0.011633		-5.80146	-0.072401		-1.09168	-0.028215
-1.09052	-0.011686		-5.80021	-0.072166		-1.09043	-0.027626
-1.08927	-0.011557		-5.79896	-0.072491		-1.08918	-0.028193
-1.08803	-0.011178		-5.79772	-0.072528		-1.08794	-0.028916
-1.08678	-0.011926		-5.79647	-0.072356		-1.08669	-0.028315
-1.08553	-0.012068		-5.79522	-0.0723		-1.08544	-0.028624
-1.08428	-0.012381		-5.79398	-0.071915		-1.08419	-0.028506
-1.08304	-0.01307		-5.79273	-0.071682		-1.08295	-0.028886
-1.08179	-0.013484		-5.79148	-0.072029		-1.0817	-0.029503
-1.08054	-0.014118		-5.79024	-0.071806		-1.08045	-0.029531
-1.0793	-0.014937		-5.78899	-0.070543		-1.07921	-0.029635
-1.07805	-0.015042		-5.78774	-0.070169		-1.07796	-0.029931
-1.0768	-0.014982		-5.7865	-0.070387		-1.07671	-0.029698
-1.07556	-0.014577		-5.78525	-0.070555		-1.07546	-0.030333
-1.07431	-0.013807		-5.784	-0.071859		-1.07422	-0.031413
-1.07306	-0.013256		-5.78275	-0.073083		-1.07297	-0.031913
-1.07181	-0.012987		-5.78151	-0.073093		-1.07172	-0.031901
-1.07057	-0.013034		-5.78026	-0.07296		-1.07048	-0.032173
-1.06932	-0.013064		-5.77902	-0.073067		-1.06923	-0.03198
-1.06807	-0.013052		-5.77777	-0.07294		-1.06798	-0.031554
-1.06683	-0.013251		-5.77652	-0.072577		-1.06673	-0.031514
-1.06558	-0.013718		-5.77527	-0.072845		-1.06549	-0.031671
-1.06433	-0.014427		-5.77403	-0.073409		-1.06424	-0.032029
-1.06309	-0.015		-5.77278	-0.073522		-1.06299	-0.032195
-1.06184	-0.016326		-5.77153	-0.074066		-1.06174	-0.032223
-1.06059	-0.017551		-5.77029	-0.074802		-1.0605	-0.032585
-1.05934	-0.017861		-5.76904	-0.074914		-1.05925	-0.033215
-1.0581	-0.018139		-5.76779	-0.074977		-1.058	-0.034014
-1.05685	-0.018683		-5.76655	-0.074934		-1.05676	-0.034356
-1.0556	-0.018905		-5.7653	-0.075624		-1.05551	-0.034275
-1.05436	-0.019009		-5.76405	-0.076341		-1.05426	-0.034058
-1.05311	-0.019673		-5.76281	-0.076424		-1.05302	-0.033591
-1.05186	-0.020411		-5.76156	-0.07638		-1.05177	-0.032755
-1.05062	-0.020367		-5.76031	-0.075667		-1.05052	-0.031908
-1.04937	-0.020134		-5.75907	-0.075174		-1.04927	-0.03127
-1.04812	-0.020158		-5.75782	-0.075199		-1.04803	-0.031318
-1.04688	-0.020448		-5.75657	-0.075521		-1.04678	-0.031715
-1.04563	-0.020981		-5.75533	-0.075842		-1.04553	-0.031679
-1.04438	-0.021334		-5.75408	-0.075475		-1.04428	-0.031861
-1.04313	-0.021538		-5.75283	-0.075081		-1.04304	-0.031902
-1.04189	-0.021768		-5.75159	-0.075107		-1.04179	-0.031243
-1.04064	-0.02142		-5.75034	-0.075511		-1.04054	-0.031079
-1.03939	-0.021		-5.74909	-0.075605		-1.0393	-0.030924
-1.03815	-0.020751		-5.74784	-0.074255		-1.03805	-0.030882
-1.0369	-0.020581		-5.7466	-0.073438		-1.0368	-0.030818
-1.03565	-0.020663		-5.74535	-0.073677		-1.03556	-0.030782
-1.03441	-0.020593		-5.7441	-0.073534		-1.03431	-0.031386
-1.03316	-0.020901		-5.74286	-0.073345		-1.03306	-0.031407
-1.03191	-0.020926		-5.74161	-0.073589		-1.03181	-0.030648
-1.03066	-0.020492		-5.74036	-0.072994		-1.03057	-0.030893
-1.02942	-0.020737		-5.73912	-0.072906		-1.02932	-0.03182
-1.02817	-0.021368		-5.73787	-0.072744		-1.02807	-0.032461
-1.02692	-0.021382		-5.73662	-0.07187		-1.02683	-0.032545
-1.02568	-0.021065		-5.73538	-0.071479		-1.02558	-0.03218
-1.02443	-0.021054		-5.73413	-0.071765		-1.02433	-0.032084
-1.02318	-0.020883		-5.73288	-0.072063		-1.02308	-0.031917
-1.02194	-0.020551		-5.73164	-0.072136		-1.02184	-0.031999
-1.02069	-0.019984		-5.73039	-0.072443		-1.02059	-0.032558
-1.01944	-0.019074		-5.72914	-0.07242		-1.01934	-0.032229
-1.01819	-0.018659		-5.7279	-0.072105		-1.01809	-0.032221
-1.01695	-0.018476		-5.72665	-0.073211		-1.01685	-0.032567
-1.0157	-0.018492		-5.7254	-0.074341		-1.0156	-0.032864
-1.01445	-0.018738		-5.72415	-0.074918		-1.01435	-0.0334
-1.01321	-0.018602		-5.72291	-0.074715		-1.01311	-0.033478
-1.01196	-0.018347		-5.72166	-0.074097		-1.01186	-0.033244
-1.01071	-0.018642		-5.72042	-0.073711		-1.01061	-0.033026
-1.00947	-0.018533		-5.71917	-0.073765		-1.00936	-0.033237
-1.00822	-0.0177		-5.71792	-0.073883		-1.00812	-0.033683
-1.00697	-0.017416		-5.71668	-0.07459		-1.00687	-0.034088
-1.00572	-0.017693		-5.71543	-0.074766		-1.00562	-0.034125
-1.00448	-0.017055		-5.71418	-0.074412		-1.00438	-0.033429
-1.00323	-0.016358		-5.71293	-0.074167		-1.00313	-0.032414
-1.00198	-0.015733		-5.71169	-0.073417		-1.00188	-0.031247
-1.00074	-0.014742		-5.71044	-0.072557		-1.00063	-0.030592
-0.99949	-0.01348		-5.70919	-0.072552		-0.999387	-0.030837
-0.998243	-0.013069		-5.70795	-0.072137		-0.99814	-0.031111
-0.996996	-0.012698		-5.7067	-0.07142		-0.996893	-0.031
-0.995749	-0.012246		-5.70545	-0.071721		-0.995646	-0.030427
-0.994502	-0.011785		-5.70421	-0.072286		-0.994398	-0.029857
-0.993255	-0.011602		-5.70296	-0.072329		-0.993151	-0.029757
-0.992008	-0.011377		-5.70171	-0.071814		-0.991904	-0.030058
-0.990761	-0.010287		-5.70047	-0.072278		-0.990657	-0.03059
-0.989514	-0.009159		-5.69922	-0.071401		-0.98941	-0.03145
-0.988267	-0.008594		-5.69797	-0.071464		-0.988163	-0.032125
-0.98702	-0.008301		-5.69673	-0.072002		-0.986915	-0.031969
-0.985773	-0.007919		-5.69548	-0.072167		-0.985668	-0.03142
-0.984526	-0.007326		-5.69423	-0.072392		-0.984421	-0.031262
-0.983279	-0.006974		-5.69299	-0.072318		-0.983174	-0.03099
-0.982032	-0.006545		-5.69174	-0.072023		-0.981927	-0.03114
-0.980785	-0.006241		-5.69049	-0.072384		-0.98068	-0.031526
-0.979538	-0.006132		-5.68924	-0.072596		-0.979432	-0.031767
-0.978291	-0.006242		-5.688	-0.072722		-0.978185	-0.032126
-0.977044	-0.005527		-5.68675	-0.072997		-0.976938	-0.032255
-0.975797	-0.004602		-5.68551	-0.074275		-0.975691	-0.032391
-0.97455	-0.004539		-5.68426	-0.074701		-0.974444	-0.032585
-0.973303	-0.004661		-5.68301	-0.074663		-0.973197	-0.032365
-0.972056	-0.004813		-5.68177	-0.075204		-0.97195	-0.032171
-0.970809	-0.004917		-5.68052	-0.075669		-0.970702	-0.03244
-0.969562	-0.004985		-5.67927	-0.07581		-0.969455	-0.033703
-0.968315	-0.005329		-5.67802	-0.076041		-0.968208	-0.034962
-0.967068	-0.004768		-5.67678	-0.076558		-0.966961	-0.034588
-0.965821	-0.004394		-5.67553	-0.077015		-0.965714	-0.034259
-0.964574	-0.004471		-5.67428	-0.077486		-0.964467	-0.034233
-0.963327	-0.004796		-5.67304	-0.077788		-0.963219	-0.034987
-0.96208	-0.004592		-5.67179	-0.078386		-0.961972	-0.036046
-0.960833	-0.003408		-5.67054	-0.079307		-0.960725	-0.036499
-0.959586	-0.003484		-5.6693	-0.079987		-0.959478	-0.036144
-0.958339	-0.003279		-5.66805	-0.079884		-0.958231	-0.035282
-0.957092	-0.00353		-5.6668	-0.080091		-0.956984	-0.035429
-0.955845	-0.003719		-5.66556	-0.080367		-0.955736	-0.035044
-0.954598	-0.00342		-5.66431	-0.079571		-0.954489	-0.03445
-0.953351	-0.002989		-5.66306	-0.079612		-0.953242	-0.034298
-0.952104	-0.002264		-5.66182	-0.079428		-0.951995	-0.033709
-0.950857	-0.001664		-5.66057	-0.079854		-0.950748	-0.033789
-0.94961	-0.001709		-5.65932	-0.079907		-0.949501	-0.03351
-0.948363	-0.001919		-5.65808	-0.080042		-0.948253	-0.032665
-0.947116	-0.002375		-5.65683	-0.080186		-0.947006	-0.03226
-0.945869	-0.003262		-5.65558	-0.080523		-0.945759	-0.031593
-0.944622	-0.003433		-5.65433	-0.080711		-0.944512	-0.03099
-0.943375	-0.002892		-5.65309	-0.081325		-0.943265	-0.031065
-0.942128	-0.002182		-5.65184	-0.082182		-0.942018	-0.031654
-0.940881	-0.002135		-5.6506	-0.082596		-0.94077	-0.032653
-0.939634	-0.002027		-5.64935	-0.08298		-0.939523	-0.033559
-0.938387	-0.002761		-5.6481	-0.083091		-0.938276	-0.033486
-0.93714	-0.002967		-5.64685	-0.082595		-0.937029	-0.033147
-0.935893	-0.002342		-5.64561	-0.081997		-0.935782	-0.032826
-0.934646	-0.002502		-5.64436	-0.081589		-0.934535	-0.032869
-0.933399	-0.002982		-5.64311	-0.082169		-0.933287	-0.032807
-0.932152	-0.003187		-5.64187	-0.081619		-0.93204	-0.032774
-0.930905	-0.003469		-5.64062	-0.082205		-0.930793	-0.032954
-0.929658	-0.003507		-5.63937	-0.082394		-0.929546	-0.033144
-0.928411	-0.003575		-5.63813	-0.082357		-0.928299	-0.033391
-0.927164	-0.00379		-5.63688	-0.083424		-0.927052	-0.033427
-0.925917	-0.004657		-5.63563	-0.08403		-0.925804	-0.032891
-0.92467	-0.005235		-5.63439	-0.08413		-0.924557	-0.032714
-0.923423	-0.00543		-5.63314	-0.084735		-0.92331	-0.032731
-0.922176	-0.005902		-5.63189	-0.084299		-0.922063	-0.03272
-0.920929	-0.006305		-5.63065	-0.083611		-0.920816	-0.033349
-0.919682	-0.00664		-5.6294	-0.08428		-0.919569	-0.034137
-0.918435	-0.006967		-5.62815	-0.08514		-0.918321	-0.034066
-0.917188	-0.006962		-5.62691	-0.085113		-0.917074	-0.034091
-0.915941	-0.006731		-5.62566	-0.084686		-0.915827	-0.034612
-0.914694	-0.007389		-5.62441	-0.08444		-0.91458	-0.034268
-0.913447	-0.008051		-5.62317	-0.084336		-0.913333	-0.034505
-0.9122	-0.008129		-5.62192	-0.083621		-0.912086	-0.034343
-0.910953	-0.007761		-5.62067	-0.083597		-0.910838	-0.034154
-0.909706	-0.008024		-5.61942	-0.083696		-0.909591	-0.033895
-0.908459	-0.007591		-5.61818	-0.08374		-0.908344	-0.033578
-0.907212	-0.008331		-5.61693	-0.083993		-0.907097	-0.033528
-0.905965	-0.007537		-5.61569	-0.084118		-0.90585	-0.032941
-0.904718	-0.008857		-5.61444	-0.083438		-0.904603	-0.033222
-0.903471	-0.009052		-5.61319	-0.08312		-0.903355	-0.033171
-0.902224	-0.007652		-5.61194	-0.082695		-0.902108	-0.032371
-0.900977	-0.008542		-5.6107	-0.081846		-0.900861	-0.031511
-0.89973	-0.008906		-5.60945	-0.081552		-0.899614	-0.030217
-0.898483	-0.009954		-5.6082	-0.08038		-0.898367	-0.029124
-0.897236	-0.010665		-5.60696	-0.079887		-0.89712	-0.029249
-0.895989	-0.010885		-5.60571	-0.080277		-0.895872	-0.029698
-0.894742	-0.010304		-5.60446	-0.079786		-0.894625	-0.02974
-0.893495	-0.009621		-5.60322	-0.079735		-0.893378	-0.030559
-0.892248	-0.009867		-5.60197	-0.080121		-0.892131	-0.031246
-0.891001	-0.01		-5.60072	-0.07989		-0.890884	-0.03036
-0.889754	-0.010653		-5.59948	-0.079377		-0.889637	-0.03013
-0.888507	-0.011526		-5.59823	-0.079381		-0.888389	-0.029735
-0.88726	-0.011888		-5.59698	-0.079891		-0.887142	-0.029639
-0.886013	-0.011956		-5.59574	-0.080778		-0.885895	-0.029895
-0.884766	-0.011622		-5.59449	-0.080947		-0.884648	-0.02997
-0.883519	-0.01085		-5.59324	-0.081669		-0.883401	-0.030356
-0.882272	-0.010935		-5.592	-0.081777		-0.882154	-0.030379
-0.881025	-0.011013		-5.59075	-0.080911		-0.880907	-0.030861
-0.879778	-0.012172		-5.5895	-0.081339		-0.879659	-0.030435
-0.878531	-0.012896		-5.58826	-0.081148		-0.878412	-0.029972
-0.877284	-0.013969		-5.58701	-0.081685		-0.877165	-0.029698
-0.876037	-0.014147		-5.58576	-0.082574		-0.875918	-0.029877
-0.87479	-0.014494		-5.58451	-0.08336		-0.874671	-0.029827
-0.873543	-0.014926		-5.58327	-0.083166		-0.873424	-0.029821
-0.872296	-0.015799		-5.58202	-0.083821		-0.872176	-0.029824
-0.871049	-0.015902		-5.58078	-0.082949		-0.870929	-0.029929
-0.869802	-0.016014		-5.57953	-0.083686		-0.869682	-0.03025
-0.868555	-0.016597		-5.57828	-0.083739		-0.868435	-0.030117
-0.867308	-0.016633		-5.57703	-0.083549		-0.867188	-0.028623
-0.866061	-0.01662		-5.57579	-0.083903		-0.865941	-0.028746
-0.864814	-0.016972		-5.57454	-0.082914		-0.864693	-0.028282
-0.863567	-0.016916		-5.57329	-0.082534		-0.863446	-0.028141
-0.86232	-0.016984		-5.57205	-0.082661		-0.862199	-0.028157
-0.861073	-0.017874		-5.5708	-0.082025		-0.860952	-0.028304
-0.859826	-0.017931		-5.56955	-0.081646		-0.859705	-0.028211
-0.858579	-0.018456		-5.56831	-0.082004		-0.858458	-0.027332
-0.857332	-0.018764		-5.56706	-0.082181		-0.85721	-0.026659
-0.856085	-0.017977		-5.56581	-0.080577		-0.855963	-0.026382
-0.854838	-0.018407		-5.56457	-0.08112		-0.854716	-0.026521
-0.853591	-0.018541		-5.56332	-0.081122		-0.853469	-0.025535
-0.852345	-0.018139		-5.56207	-0.081157		-0.852222	-0.025227
-0.851097	-0.018001		-5.56083	-0.081169		-0.850975	-0.02471
-0.849851	-0.018204		-5.55958	-0.081897		-0.849727	-0.024603
-0.848603	-0.018162		-5.55833	-0.081803		-0.84848	-0.02522
-0.847356	-0.018014		-5.55709	-0.08192		-0.847233	-0.025271
-0.84611	-0.018503		-5.55584	-0.081696		-0.845986	-0.024726
-0.844862	-0.017637		-5.55459	-0.081183		-0.844739	-0.023546
-0.843616	-0.018667		-5.55335	-0.0808		-0.843492	-0.022878
-0.842368	-0.018186		-5.5521	-0.081599		-0.842244	-0.022446
-0.841122	-0.018504		-5.55085	-0.081138		-0.840997	-0.022645
-0.839875	-0.019737		-5.5496	-0.080858		-0.83975	-0.023507
-0.838628	-0.019154		-5.54836	-0.082241		-0.838503	-0.023974
-0.837381	-0.018851		-5.54711	-0.082099		-0.837256	-0.023873
-0.836134	-0.018266		-5.54587	-0.083264		-0.836009	-0.024391
-0.834887	-0.016945		-5.54462	-0.084161		-0.834762	-0.024229
-0.83364	-0.016697		-5.54337	-0.083728		-0.833514	-0.024839
-0.832393	-0.017442		-5.54212	-0.084409		-0.832267	-0.025013
-0.831146	-0.018599		-5.54088	-0.084487		-0.83102	-0.023527
-0.829899	-0.018044		-5.53963	-0.08509		-0.829773	-0.023651
-0.828652	-0.017374		-5.53838	-0.085402		-0.828526	-0.024381
-0.827405	-0.01675		-5.53714	-0.086302		-0.827278	-0.02465
-0.826158	-0.016618		-5.53589	-0.0866		-0.826031	-0.024949
-0.824911	-0.01665		-5.53464	-0.085582		-0.824784	-0.025296
-0.823664	-0.016433		-5.5334	-0.085218		-0.823537	-0.024756
-0.822417	-0.015436		-5.53215	-0.084752		-0.82229	-0.024394
-0.82117	-0.015123		-5.5309	-0.084144		-0.821043	-0.02408
-0.819923	-0.014782		-5.52966	-0.083774		-0.819795	-0.024151
-0.818676	-0.014553		-5.52841	-0.084339		-0.818548	-0.02359
-0.817429	-0.014423		-5.52716	-0.084113		-0.817301	-0.023521
-0.816182	-0.013934		-5.52592	-0.084451		-0.816054	-0.023349
-0.814935	-0.013195		-5.52467	-0.084216		-0.814807	-0.023517
-0.813688	-0.012582		-5.52342	-0.083762		-0.81356	-0.023808
-0.812441	-0.012279		-5.52217	-0.082855		-0.812312	-0.023968
-0.811194	-0.012649		-5.52093	-0.083762		-0.811065	-0.024828
-0.809947	-0.012359		-5.51968	-0.08383		-0.809818	-0.024449
-0.8087	-0.011834		-5.51844	-0.08513		-0.808571	-0.024848
-0.807453	-0.01158		-5.51719	-0.084613		-0.807324	-0.025553
-0.806206	-0.01026		-5.51594	-0.08519		-0.806077	-0.024886
-0.804959	-0.010379		-5.51469	-0.085852		-0.804829	-0.025861
-0.803712	-0.01045		-5.51345	-0.085694		-0.803582	-0.026307
-0.802465	-0.011272		-5.5122	-0.086818		-0.802335	-0.025055
-0.801218	-0.010573		-5.51095	-0.087299		-0.801088	-0.025816
-0.799971	-0.010028		-5.50971	-0.087212		-0.799841	-0.025814
-0.798724	-0.008724		-5.50846	-0.086927		-0.798594	-0.025618
-0.797477	-0.008391		-5.50721	-0.087258		-0.797346	-0.025687
-0.79623	-0.007283		-5.50597	-0.087459		-0.796099	-0.025882
-0.794983	-0.006969		-5.50472	-0.087156		-0.794852	-0.025117
-0.793736	-0.00758		-5.50347	-0.087137		-0.793605	-0.025212
-0.792489	-0.007292		-5.50223	-0.086821		-0.792358	-0.025072
-0.791242	-0.007287		-5.50098	-0.086443		-0.791111	-0.025797
-0.789995	-0.006657		-5.49973	-0.086668		-0.789864	-0.025855
-0.788748	-0.006902		-5.49849	-0.086453		-0.788616	-0.026652
-0.787501	-0.006716		-5.49724	-0.085621		-0.787369	-0.026899
-0.786254	-0.006081		-5.49599	-0.085637		-0.786122	-0.026155
-0.785007	-0.005621		-5.49475	-0.086252		-0.784875	-0.026239
-0.78376	-0.005343		-5.4935	-0.085683		-0.783628	-0.026489
-0.782513	-0.005825		-5.49225	-0.085897		-0.782381	-0.026559
-0.781266	-0.004697		-5.49101	-0.085942		-0.781133	-0.026672
-0.780019	-0.004845		-5.48976	-0.085953		-0.779886	-0.026762
-0.778772	-0.003806		-5.48851	-0.086446		-0.778639	-0.025848
-0.777525	-0.004034		-5.48726	-0.087218		-0.777392	-0.025595
-0.776278	-0.003737		-5.48602	-0.087162		-0.776145	-0.025592
-0.775031	-0.003557		-5.48477	-0.086395		-0.774898	-0.026529
-0.773784	-0.0035		-5.48353	-0.085497		-0.77365	-0.026161
-0.772537	-0.003545		-5.48228	-0.084679		-0.772403	-0.02603
-0.77129	-0.004044		-5.48103	-0.084839		-0.771156	-0.025395
-0.770043	-0.004622		-5.47978	-0.084261		-0.769909	-0.02477
-0.768796	-0.003864		-5.47854	-0.083414		-0.768662	-0.026378
-0.767549	-0.004478		-5.47729	-0.08242		-0.767415	-0.025543
-0.766302	-0.005128		-5.47604	-0.082146		-0.766167	-0.025547
-0.765055	-0.005875		-5.4748	-0.081515		-0.76492	-0.025357
-0.763808	-0.005478		-5.47355	-0.081632		-0.763673	-0.025663
-0.762561	-0.004888		-5.4723	-0.082105		-0.762426	-0.025402
-0.761314	-0.004759		-5.47106	-0.081931		-0.761179	-0.026059
-0.760067	-0.006206		-5.46981	-0.081336		-0.759932	-0.026797
-0.75882	-0.006421		-5.46856	-0.081406		-0.758684	-0.026935
-0.757573	-0.006479		-5.46732	-0.0815		-0.757437	-0.026751
-0.756326	-0.006281		-5.46607	-0.081565		-0.75619	-0.027267
-0.755079	-0.00536		-5.46482	-0.081019		-0.754943	-0.026613
-0.753832	-0.005267		-5.46358	-0.081077		-0.753696	-0.027181
-0.752585	-0.006216		-5.46233	-0.081174		-0.752449	-0.02708
-0.751338	-0.006552		-5.46108	-0.080615		-0.751201	-0.027359
-0.750091	-0.006178		-5.45984	-0.0806		-0.749954	-0.027691
-0.748844	-0.005669		-5.45859	-0.079765		-0.748707	-0.026644
-0.747597	-0.005574		-5.45734	-0.079931		-0.74746	-0.027853
-0.74635	-0.006239		-5.4561	-0.078812		-0.746213	-0.028033
-0.745103	-0.006483		-5.45485	-0.079108		-0.744966	-0.027003
-0.743856	-0.007584		-5.4536	-0.078732		-0.743719	-0.027044
-0.742609	-0.008018		-5.45235	-0.077868		-0.742471	-0.027677
-0.741362	-0.008947		-5.45111	-0.077524		-0.741224	-0.026783
-0.740115	-0.008154		-5.44986	-0.076554		-0.739977	-0.028381
-0.738868	-0.008849		-5.44862	-0.075288		-0.73873	-0.027794
-0.737621	-0.009049		-5.44737	-0.076388		-0.737483	-0.028331
-0.736374	-0.010267		-5.44612	-0.077135		-0.736235	-0.028904
-0.735127	-0.010266		-5.44487	-0.077792		-0.734988	-0.028737
-0.73388	-0.010108		-5.44363	-0.077856		-0.733741	-0.029985
-0.732633	-0.009955		-5.44238	-0.077728		-0.732494	-0.031475
-0.731386	-0.009946		-5.44113	-0.077981		-0.731247	-0.031376
-0.730139	-0.009557		-5.43989	-0.077525		-0.73	-0.031736
-0.728892	-0.008979		-5.43864	-0.077853		-0.728752	-0.032288
-0.727645	-0.009172		-5.43739	-0.0775		-0.727505	-0.032367
-0.726398	-0.008568		-5.43615	-0.077438		-0.726258	-0.032759
-0.725151	-0.00854		-5.4349	-0.077603		-0.725011	-0.033189
-0.723904	-0.009557		-5.43365	-0.077674		-0.723764	-0.034058
-0.722657	-0.009826		-5.43241	-0.07699		-0.722517	-0.034474
-0.72141	-0.009842		-5.43116	-0.077181		-0.721269	-0.034395
-0.720163	-0.009402		-5.42991	-0.077236		-0.720022	-0.034883
-0.718916	-0.009504		-5.42867	-0.077264		-0.718775	-0.034639
-0.717669	-0.008472		-5.42742	-0.077347		-0.717528	-0.034839
-0.716422	-0.008216		-5.42617	-0.077462		-0.716281	-0.034941
-0.715175	-0.008613		-5.42493	-0.077598		-0.715034	-0.035359
-0.713928	-0.009343		-5.42368	-0.077029		-0.713786	-0.03521
-0.712681	-0.010254		-5.42243	-0.077073		-0.712539	-0.034877
-0.711434	-0.011453		-5.42119	-0.077669		-0.711292	-0.036031
-0.710187	-0.011673		-5.41994	-0.078155		-0.710045	-0.037078
-0.70894	-0.01202		-5.41869	-0.078646		-0.708798	-0.036629
-0.707693	-0.011308		-5.41744	-0.078634		-0.707551	-0.037
-0.706446	-0.011219		-5.4162	-0.079062		-0.706303	-0.036972
-0.705199	-0.010876		-5.41495	-0.079472		-0.705056	-0.037579
-0.703952	-0.009858		-5.41371	-0.079562		-0.703809	-0.037681
-0.702705	-0.009977		-5.41246	-0.079944		-0.702562	-0.037884
-0.701458	-0.009999		-5.41121	-0.079372		-0.701315	-0.037517
-0.700211	-0.010552		-5.40996	-0.0795		-0.700068	-0.036691
-0.698964	-0.010751		-5.40872	-0.079274		-0.698821	-0.036662
-0.697717	-0.010022		-5.40747	-0.080365		-0.697573	-0.036341
-0.69647	-0.009904		-5.40622	-0.080554		-0.696326	-0.036658
-0.695223	-0.010362		-5.40498	-0.080323		-0.695079	-0.038008
-0.693976	-0.01094		-5.40373	-0.080226		-0.693832	-0.037148
-0.692729	-0.011198		-5.40248	-0.080979		-0.692585	-0.037406
-0.691482	-0.011634		-5.40124	-0.08058		-0.691338	-0.03757
-0.690235	-0.010296		-5.39999	-0.080042		-0.69009	-0.03735
-0.688988	-0.009828		-5.39874	-0.080118		-0.688843	-0.036191
-0.687741	-0.010149		-5.3975	-0.080297		-0.687596	-0.036054
-0.686494	-0.009975		-5.39625	-0.081078		-0.686349	-0.036276
-0.685247	-0.009272		-5.395	-0.081145		-0.685102	-0.035598
-0.684	-0.008873		-5.39376	-0.081136		-0.683855	-0.035116
-0.682753	-0.008902		-5.39251	-0.080564		-0.682607	-0.035691
-0.681506	-0.008236		-5.39126	-0.080597		-0.68136	-0.036568
-0.680259	-0.007551		-5.39002	-0.080233		-0.680113	-0.036186
-0.679012	-0.006845		-5.38877	-0.080009		-0.678866	-0.036031
-0.677765	-0.007264		-5.38752	-0.080369		-0.677619	-0.035601
-0.676518	-0.00687		-5.38628	-0.081527		-0.676372	-0.035835
-0.675271	-0.005996		-5.38503	-0.080608		-0.675124	-0.035696
-0.674024	-0.005236		-5.38378	-0.080132		-0.673877	-0.035651
-0.672777	-0.005338		-5.38253	-0.079587		-0.67263	-0.036435
-0.67153	-0.005997		-5.38129	-0.079128		-0.671383	-0.035979
-0.670283	-0.006119		-5.38004	-0.078828		-0.670136	-0.035596
-0.669036	-0.006352		-5.3788	-0.078782		-0.668889	-0.035216
-0.667789	-0.006107		-5.37755	-0.079552		-0.667641	-0.035294
-0.666542	-0.00661		-5.3763	-0.079959		-0.666394	-0.034579
-0.665295	-0.006309		-5.37505	-0.080389		-0.665147	-0.035003
-0.664048	-0.007021		-5.37381	-0.079934		-0.6639	-0.034398
-0.662801	-0.00724		-5.37256	-0.079591		-0.662653	-0.03413
-0.661554	-0.007037		-5.37131	-0.079681		-0.661406	-0.034016
-0.660307	-0.006606		-5.37007	-0.080136		-0.660158	-0.033078
-0.65906	-0.006807		-5.36882	-0.080359		-0.658911	-0.033565
-0.657813	-0.006148		-5.36757	-0.080722		-0.657664	-0.033518
-0.656566	-0.006529		-5.36633	-0.081413		-0.656417	-0.033905
-0.655319	-0.007407		-5.36508	-0.08141		-0.65517	-0.033849
-0.654072	-0.004935		-5.36383	-0.081127		-0.653923	-0.033936
-0.652825	-0.001574		-5.36259	-0.080718		-0.652676	-0.034678
-0.651578	-0.001086		-5.36134	-0.080984		-0.651428	-0.034948
-0.650331	6.8e-05		-5.36009	-0.081702		-0.650181	-0.034765
-0.649084	0.001631		-5.35885	-0.081827		-0.648934	-0.034653
-0.647837	0.002076		-5.3576	-0.081613		-0.647687	-0.034403
-0.64659	0.002354		-5.35635	-0.081628		-0.64644	-0.034869
-0.645343	0.002492		-5.35511	-0.081917		-0.645193	-0.034681
-0.644096	0.002612		-5.35386	-0.082052		-0.643945	-0.034269
-0.642849	0.002724		-5.35261	-0.082475		-0.642698	-0.033615
-0.641602	0.001811		-5.35137	-0.082564		-0.641451	-0.033507
-0.640355	0.001376		-5.35012	-0.08234		-0.640204	-0.033305
-0.639108	0.001303		-5.34887	-0.082802		-0.638957	-0.032677
-0.637861	0.001073		-5.34762	-0.082956		-0.637709	-0.03367
-0.636614	0.001316		-5.34638	-0.08304		-0.636462	-0.034176
-0.635368	0.001162		-5.34513	-0.082704		-0.635215	-0.034633
-0.63412	0.001256		-5.34388	-0.081767		-0.633968	-0.0339
-0.632874	0.001612		-5.34264	-0.081713		-0.632721	-0.032297
-0.631626	0.001427		-5.34139	-0.081861		-0.631474	-0.033202
-0.630379	0.000346		-5.34014	-0.081682		-0.630226	-0.033911
-0.629133	-8e-05		-5.3389	-0.081387		-0.628979	-0.034183
-0.627885	-0.001001		-5.33765	-0.081034		-0.627732	-0.035128
-0.626639	-0.00148		-5.3364	-0.081191		-0.626485	-0.036756
-0.625391	-0.001276		-5.33516	-0.082038		-0.625238	-0.036844
-0.624145	-0.001602		-5.33391	-0.082116		-0.623991	-0.036991
-0.622898	-0.001675		-5.33266	-0.082204		-0.622743	-0.037325
-0.621651	-0.00133		-5.33142	-0.082327		-0.621496	-0.037115
-0.620404	-0.000956		-5.33017	-0.082892		-0.620249	-0.037306
-0.619157	-0.001319		-5.32892	-0.083294		-0.619002	-0.03672
-0.61791	-0.001356		-5.32768	-0.083788		-0.617755	-0.037055
-0.616663	-0.001489		-5.32643	-0.084627		-0.616508	-0.037429
-0.615416	-0.000779		-5.32518	-0.084561		-0.61526	-0.037104
-0.614169	0.000161		-5.32394	-0.084019		-0.614013	-0.035992
-0.612922	-0.000185		-5.32269	-0.083973		-0.612766	-0.036379
-0.611675	0.000146		-5.32144	-0.084507		-0.611519	-0.036578
-0.610428	0.000456		-5.3202	-0.084307		-0.610272	-0.036196
-0.609181	0.000663		-5.31895	-0.084133		-0.609025	-0.036028
-0.607934	0.000782		-5.3177	-0.084584		-0.607778	-0.0359
-0.606687	0.001256		-5.31646	-0.08499		-0.60653	-0.036332
-0.60544	0.000585		-5.31521	-0.084882		-0.605283	-0.036244
-0.604193	-0.000108		-5.31396	-0.084659		-0.604036	-0.036836
-0.602946	-0.000934		-5.31271	-0.084698		-0.602789	-0.037045
-0.601699	-0.00113		-5.31147	-0.085203		-0.601542	-0.03786
-0.600452	-0.001156		-5.31022	-0.086107		-0.600295	-0.038078
-0.599205	-0.001327		-5.30897	-0.085924		-0.599047	-0.037413
-0.597958	-0.001686		-5.30773	-0.084822		-0.5978	-0.037456
-0.596711	-0.001728		-5.30648	-0.084461		-0.596553	-0.03725
-0.595464	-0.001975		-5.30523	-0.084577		-0.595306	-0.037481
-0.594217	-0.002253		-5.30399	-0.084376		-0.594059	-0.03733
-0.59297	-0.002145		-5.30274	-0.084578		-0.592812	-0.037611
-0.591723	-0.004219		-5.30149	-0.084488		-0.591564	-0.037537
-0.590476	-0.00734		-5.30025	-0.084235		-0.590317	-0.036113
-0.589229	-0.007755		-5.299	-0.083843		-0.58907	-0.035334
-0.587982	-0.00793		-5.29775	-0.083224		-0.587823	-0.035749
-0.586735	-0.009111		-5.29651	-0.083104		-0.586576	-0.036086
-0.585488	-0.009742		-5.29526	-0.083224		-0.585329	-0.035245
-0.584241	-0.009897		-5.29401	-0.082736		-0.584081	-0.033951
-0.582994	-0.010109		-5.29277	-0.082423		-0.582834	-0.034285
-0.581747	-0.010783		-5.29152	-0.082878		-0.581587	-0.034743
-0.5805	-0.010833		-5.29027	-0.082904		-0.58034	-0.034773
-0.579253	-0.00985		-5.28902	-0.082568		-0.579093	-0.035126
-0.578006	-0.009092		-5.28778	-0.082286		-0.577846	-0.035465
-0.576759	-0.008983		-5.28653	-0.081944		-0.576598	-0.036171
-0.575512	-0.009241		-5.28529	-0.081462		-0.575351	-0.036018
-0.574265	-0.00966		-5.28404	-0.081565		-0.574104	-0.035718
-0.573018	-0.009536		-5.28279	-0.081405		-0.572857	-0.036007
-0.571771	-0.00984		-5.28155	-0.081482		-0.57161	-0.036669
-0.570524	-0.009906		-5.2803	-0.081644		-0.570363	-0.037253
-0.569277	-0.009427		-5.27905	-0.081681		-0.569115	-0.036731
-0.56803	-0.00863		-5.2778	-0.082057		-0.567868	-0.037355
-0.566783	-0.008208		-5.27656	-0.082516		-0.566621	-0.037806
-0.565536	-0.008003		-5.27531	-0.083186		-0.565374	-0.036812
-0.564289	-0.007369		-5.27406	-0.083345		-0.564127	-0.036134
-0.563042	-0.007248		-5.27282	-0.082851		-0.56288	-0.036401
-0.561795	-0.007048		-5.27157	-0.083053		-0.561633	-0.037071
-0.560548	-0.007102		-5.27032	-0.083884		-0.560385	-0.036691
-0.559301	-0.006909		-5.26908	-0.084063		-0.559138	-0.036897
-0.558054	-0.006927		-5.26783	-0.084581		-0.557891	-0.035624
-0.556807	-0.007029		-5.26658	-0.084602		-0.556644	-0.035566
-0.55556	-0.0075		-5.26534	-0.084409		-0.555397	-0.036022
-0.554313	-0.007956		-5.26409	-0.084361		-0.55415	-0.036329
-0.553066	-0.008612		-5.26284	-0.084956		-0.552902	-0.036889
-0.551819	-0.009228		-5.2616	-0.085485		-0.551655	-0.038002
-0.550572	-0.00931		-5.26035	-0.085348		-0.550408	-0.037998
-0.549325	-0.009754		-5.2591	-0.084679		-0.549161	-0.038412
-0.548078	-0.009666		-5.25786	-0.085009		-0.547914	-0.038592
-0.546831	-0.009773		-5.25661	-0.085581		-0.546667	-0.038982
-0.545584	-0.00956		-5.25536	-0.08465		-0.545419	-0.039515
-0.544337	-0.009944		-5.25411	-0.084086		-0.544172	-0.039527
-0.54309	-0.009664		-5.25287	-0.083717		-0.542925	-0.039694
-0.541843	-0.008756		-5.25162	-0.083624		-0.541678	-0.03956
-0.540596	-0.008412		-5.25038	-0.083113		-0.540431	-0.039464
-0.539349	-0.008619		-5.24913	-0.083045		-0.539183	-0.038847
-0.538102	-0.008854		-5.24788	-0.082952		-0.537936	-0.03854
-0.536855	-0.009012		-5.24663	-0.082922		-0.536689	-0.03908
-0.535608	-0.00895		-5.24539	-0.084406		-0.535442	-0.039785
-0.534361	-0.008682		-5.24414	-0.085049		-0.534195	-0.040201
-0.533114	-0.008535		-5.24289	-0.084831		-0.532948	-0.039977
-0.531867	-0.008419		-5.24165	-0.084646		-0.5317	-0.039506
-0.53062	-0.008111		-5.2404	-0.084635		-0.530453	-0.039004
-0.529373	-0.008121		-5.23915	-0.084821		-0.529206	-0.03914
-0.528126	-0.008185		-5.23791	-0.084923		-0.527959	-0.039664
-0.526879	-0.008666		-5.23666	-0.084927		-0.526712	-0.040165
-0.525632	-0.00915		-5.23541	-0.084993		-0.525465	-0.040184
-0.524385	-0.008668		-5.23417	-0.08506		-0.524217	-0.039641
-0.523138	-0.008697		-5.23292	-0.085591		-0.52297	-0.039967
-0.521891	-0.009225		-5.23167	-0.086055		-0.521723	-0.040537
-0.520644	-0.009294		-5.23043	-0.086521		-0.520476	-0.039887
-0.519397	-0.008862		-5.22918	-0.086656		-0.519229	-0.039165
-0.51815	-0.008661		-5.22793	-0.087212		-0.517982	-0.038991
-0.516903	-0.009295		-5.22669	-0.088537		-0.516735	-0.038605
-0.515656	-0.010271		-5.22544	-0.089482		-0.515487	-0.038867
-0.514409	-0.011071		-5.22419	-0.090012		-0.51424	-0.039411
-0.513162	-0.010919		-5.22295	-0.090344		-0.512993	-0.039768
-0.511915	-0.010476		-5.2217	-0.090381		-0.511746	-0.039982
-0.510668	-0.010275		-5.22045	-0.090796		-0.510499	-0.039366
-0.509421	-0.010229		-5.2192	-0.091684		-0.509252	-0.038856
-0.508174	-0.0103		-5.21796	-0.092247		-0.508004	-0.038992
-0.506927	-0.010231		-5.21671	-0.092309		-0.506757	-0.039244
-0.50568	-0.010162		-5.21547	-0.091669		-0.50551	-0.038397
-0.504433	-0.009608		-5.21422	-0.091372		-0.504263	-0.03761
-0.503186	-0.008946		-5.21297	-0.090822		-0.503016	-0.038018
-0.501939	-0.009169		-5.21172	-0.090556		-0.501769	-0.037982
-0.500692	-0.009579		-5.21048	-0.090854		-0.500521	-0.037298
-0.499445	-0.009422		-5.20923	-0.089973		-0.499274	-0.036906
-0.498198	-0.008948		-5.20798	-0.088788		-0.498027	-0.037059
-0.496951	-0.009421		-5.20674	-0.088676		-0.49678	-0.036998
-0.495704	-0.010229		-5.20549	-0.087962		-0.495533	-0.037722
-0.494457	-0.009985		-5.20424	-0.087817		-0.494286	-0.038339
-0.49321	-0.009663		-5.203	-0.087634		-0.493038	-0.038312
-0.491963	-0.009489		-5.20175	-0.087682		-0.491791	-0.038383
-0.490716	-0.009343		-5.2005	-0.087467		-0.490544	-0.038552
-0.489469	-0.009233		-5.19926	-0.086746		-0.489297	-0.039011
-0.488222	-0.008898		-5.19801	-0.085992		-0.48805	-0.039183
-0.486975	-0.008528		-5.19676	-0.086397		-0.486803	-0.038079
-0.485728	-0.008836		-5.19552	-0.086611		-0.485555	-0.037173
-0.484481	-0.009176		-5.19427	-0.086861		-0.484308	-0.036484
-0.483234	-0.00874		-5.19302	-0.087686		-0.483061	-0.035621
-0.481987	-0.00919		-5.19178	-0.088211		-0.481814	-0.03512
-0.48074	-0.00905		-5.19053	-0.089001		-0.480567	-0.03436
-0.479493	-0.009304		-5.18928	-0.088809		-0.47932	-0.034107
-0.478246	-0.009623		-5.18804	-0.089178		-0.478072	-0.034023
-0.476999	-0.009144		-5.18679	-0.089575		-0.476825	-0.034027
-0.475752	-0.007819		-5.18554	-0.090075		-0.475578	-0.034141
-0.474505	-0.007307		-5.18429	-0.090726		-0.474331	-0.033562
-0.473258	-0.007102		-5.18305	-0.090253		-0.473084	-0.032616
-0.472011	-0.006858		-5.1818	-0.089617		-0.471837	-0.032647
-0.470764	-0.006873		-5.18055	-0.088988		-0.47059	-0.033322
-0.469517	-0.006966		-5.17931	-0.088707		-0.469342	-0.033854
-0.46827	-0.006726		-5.17806	-0.088509		-0.468095	-0.034451
-0.467023	-0.006697		-5.17681	-0.087989		-0.466848	-0.034924
-0.465776	-0.007072		-5.17557	-0.088294		-0.465601	-0.035408
-0.464529	-0.007577		-5.17432	-0.089303		-0.464354	-0.036213
-0.463282	-0.007403		-5.17307	-0.090618		-0.463107	-0.036484
-0.462035	-0.007262		-5.17183	-0.091131		-0.461859	-0.036527
-0.460788	-0.00669		-5.17058	-0.09094		-0.460612	-0.036966
-0.459541	-0.00576		-5.16933	-0.090362		-0.459365	-0.03737
-0.458294	-0.00562		-5.16809	-0.090193		-0.458118	-0.038005
-0.457047	-0.005597		-5.16684	-0.090362		-0.456871	-0.03879
-0.4558	-0.005934		-5.16559	-0.090099		-0.455624	-0.039325
-0.454553	-0.006158		-5.16435	-0.088804		-0.454376	-0.03947
-0.453306	-0.006129		-5.1631	-0.087956		-0.453129	-0.039361
-0.452059	-0.005655		-5.16185	-0.087046		-0.451882	-0.039577
-0.450812	-0.005958		-5.16061	-0.087259		-0.450635	-0.039816
-0.449565	-0.006668		-5.15936	-0.086777		-0.449388	-0.039627
-0.448318	-0.007064		-5.15811	-0.086906		-0.448141	-0.039325
-0.447071	-0.007736		-5.15687	-0.08715		-0.446893	-0.039332
-0.445824	-0.007863		-5.15562	-0.086658		-0.445646	-0.039535
-0.444577	-0.007596		-5.15437	-0.087265		-0.444399	-0.039867
-0.44333	-0.007762		-5.15313	-0.087801		-0.443152	-0.039577
-0.442083	-0.008173		-5.15188	-0.088254		-0.441905	-0.039215
-0.440836	-0.008774		-5.15063	-0.089107		-0.440657	-0.039156
-0.439589	-0.00933		-5.14938	-0.089442		-0.43941	-0.039126
-0.438342	-0.009362		-5.14814	-0.088912		-0.438163	-0.039483
-0.437095	-0.009698		-5.14689	-0.089209		-0.436916	-0.03946
-0.435848	-0.010408		-5.14564	-0.089444		-0.435669	-0.039407
-0.434601	-0.010395		-5.1444	-0.089027		-0.434422	-0.039158
-0.433354	-0.01048		-5.14315	-0.08927		-0.433174	-0.038307
-0.432107	-0.010981		-5.1419	-0.088902		-0.431927	-0.037653
-0.43086	-0.010805		-5.14066	-0.089973		-0.43068	-0.037352
-0.429613	-0.009465		-5.13941	-0.090624		-0.429433	-0.036652
-0.428366	-0.008755		-5.13816	-0.09032		-0.428186	-0.036196
-0.427119	-0.008137		-5.13692	-0.091044		-0.426939	-0.035969
-0.425872	-0.008905		-5.13567	-0.091649		-0.425692	-0.035845
-0.424625	-0.009509		-5.13442	-0.091609		-0.424444	-0.036034
-0.423378	-0.00932		-5.13318	-0.091926		-0.423197	-0.036148
-0.422131	-0.009244		-5.13193	-0.092118		-0.42195	-0.035934
-0.420884	-0.009597		-5.13068	-0.092074		-0.420703	-0.035945
-0.419637	-0.009405		-5.12944	-0.09213		-0.419456	-0.035766
-0.418391	-0.009508		-5.12819	-0.091227		-0.418209	-0.036152
-0.417143	-0.009646		-5.12694	-0.091841		-0.416961	-0.036213
-0.415897	-0.00937		-5.1257	-0.091757		-0.415714	-0.036124
-0.414649	-0.009286		-5.12445	-0.09137		-0.414467	-0.036526
-0.413402	-0.010003		-5.1232	-0.090689		-0.41322	-0.036743
-0.412156	-0.010181		-5.12195	-0.090544		-0.411973	-0.03692
-0.410908	-0.009381		-5.12071	-0.090291		-0.410726	-0.037059
-0.409662	-0.00987		-5.11946	-0.090982		-0.409478	-0.036755
-0.408415	-0.010226		-5.11822	-0.091197		-0.408231	-0.035982
-0.407167	-0.009822		-5.11697	-0.090898		-0.406984	-0.035434
-0.405921	-0.009642		-5.11572	-0.090074		-0.405737	-0.035159
-0.404674	-0.009009		-5.11447	-0.090985		-0.40449	-0.035015
-0.403427	-0.008349		-5.11323	-0.091171		-0.403243	-0.035092
-0.402179	-0.007407		-5.11198	-0.090214		-0.401995	-0.034609
-0.400933	-0.006659		-5.11073	-0.089394		-0.400748	-0.034181
-0.399686	-0.006324		-5.10949	-0.088236		-0.399501	-0.034326
-0.398438	-0.006501		-5.10824	-0.088011		-0.398254	-0.034119
-0.397192	-0.006719		-5.10699	-0.088649		-0.397007	-0.034295
-0.395945	-0.006399		-5.10575	-0.088815		-0.39576	-0.034216
-0.394698	-0.006532		-5.1045	-0.08824		-0.394512	-0.033207
-0.39345	-0.006062		-5.10325	-0.087571		-0.393265	-0.032064
-0.392204	-0.00613		-5.10201	-0.087612		-0.392018	-0.031341
-0.390957	-0.005655		-5.10076	-0.087549		-0.390771	-0.030832
-0.38971	-0.005634		-5.09951	-0.08862		-0.389524	-0.030252
-0.388463	-0.005454		-5.09827	-0.088084		-0.388277	-0.029726
-0.387216	-0.004753		-5.09702	-0.089325		-0.387029	-0.029795
-0.385969	-0.005039		-5.09577	-0.088767		-0.385782	-0.030431
-0.384722	-0.004883		-5.09453	-0.088142		-0.384535	-0.031248
-0.383475	-0.004735		-5.09328	-0.08739		-0.383288	-0.03077
-0.382228	-0.005352		-5.09203	-0.086913		-0.382041	-0.029941
-0.380981	-0.00523		-5.09079	-0.08668		-0.380794	-0.030173
-0.379734	-0.005251		-5.08954	-0.085983		-0.379546	-0.030974
-0.378487	-0.005404		-5.08829	-0.086037		-0.378299	-0.030999
-0.37724	-0.004607		-5.08704	-0.08659		-0.377052	-0.031103
-0.375993	-0.004419		-5.0858	-0.086557		-0.375805	-0.031117
-0.374746	-0.004901		-5.08455	-0.08658		-0.374558	-0.031272
-0.373499	-0.004559		-5.08331	-0.086627		-0.373311	-0.030712
-0.372252	-0.004779		-5.08206	-0.086429		-0.372063	-0.030014
-0.371005	-0.004265		-5.08081	-0.086011		-0.370816	-0.029965
-0.369758	-0.003348		-5.07956	-0.085821		-0.369569	-0.030259
-0.368511	-0.003412		-5.07832	-0.084883		-0.368322	-0.030322
-0.367264	-0.003912		-5.07707	-0.084037		-0.367075	-0.030904
-0.366017	-0.004967		-5.07582	-0.084744		-0.365828	-0.031303
-0.36477	-0.005453		-5.07458	-0.084076		-0.36458	-0.03143
-0.363523	-0.005191		-5.07333	-0.084332		-0.363333	-0.031571
-0.362276	-0.004757		-5.07208	-0.084287		-0.362086	-0.032205
-0.361029	-0.005302		-5.07084	-0.083936		-0.360839	-0.03278
-0.359782	-0.005613		-5.06959	-0.083679		-0.359592	-0.033163
-0.358535	-0.006027		-5.06834	-0.08404		-0.358345	-0.033594
-0.357288	-0.005545		-5.0671	-0.084847		-0.357098	-0.033994
-0.356041	-0.004665		-5.06585	-0.085522		-0.35585	-0.034065
-0.354794	-0.004339		-5.0646	-0.084947		-0.354603	-0.034303
-0.353547	-0.00463		-5.06336	-0.085116		-0.353356	-0.034935
-0.3523	-0.004793		-5.06211	-0.084893		-0.352109	-0.034656
-0.351053	-0.005215		-5.06086	-0.084218		-0.350862	-0.034436
-0.349806	-0.005452		-5.05962	-0.083125		-0.349615	-0.034581
-0.348559	-0.00627		-5.05837	-0.083521		-0.348367	-0.035331
-0.347312	-0.006416		-5.05712	-0.083165		-0.34712	-0.035779
-0.346065	-0.006428		-5.05588	-0.082682		-0.345873	-0.03663
-0.344818	-0.007136		-5.05463	-0.083365		-0.344626	-0.037713
-0.343571	-0.007596		-5.05338	-0.078446		-0.343379	-0.038127
-0.342324	-0.007442		-5.05213	-0.069379		-0.342132	-0.037885
-0.341077	-0.007057		-5.05089	-0.066167		-0.340884	-0.037825
-0.33983	-0.006922		-5.04964	-0.066989		-0.339637	-0.037614
-0.338583	-0.00708		-5.0484	-0.066138		-0.33839	-0.037223
-0.337336	-0.007806		-5.04715	-0.066889		-0.337143	-0.037021
-0.336089	-0.008508		-5.0459	-0.066475		-0.335896	-0.036911
-0.334842	-0.009001		-5.04465	-0.065904		-0.334649	-0.036421
-0.333595	-0.009353		-5.04341	-0.065532		-0.333401	-0.035957
-0.332348	-0.009999		-5.04216	-0.064577		-0.332154	-0.036234
-0.331101	-0.011001		-5.04091	-0.064747		-0.330907	-0.036926
-0.329854	-0.010418		-5.03967	-0.065631		-0.32966	-0.03745
-0.328607	-0.010837		-5.03842	-0.06636		-0.328413	-0.038148
-0.32736	-0.010952		-5.03717	-0.066219		-0.327166	-0.038504
-0.326113	-0.010409		-5.03593	-0.066398		-0.325918	-0.038884
-0.324866	-0.00987		-5.03468	-0.066386		-0.324671	-0.038608
-0.323619	-0.009176		-5.03343	-0.06671		-0.323424	-0.037593
-0.322372	-0.008786		-5.03219	-0.066831		-0.322177	-0.037221
-0.321125	-0.008253		-5.03094	-0.067524		-0.32093	-0.03787
-0.319878	-0.007385		-5.02969	-0.066821		-0.319683	-0.039095
-0.318631	-0.007705		-5.02845	-0.066842		-0.318435	-0.038986
-0.317384	-0.008201		-5.0272	-0.067226		-0.317188	-0.038752
-0.316137	-0.008592		-5.02595	-0.067752		-0.315941	-0.039234
-0.31489	-0.007834		-5.02471	-0.067731		-0.314694	-0.037939
-0.313643	-0.008289		-5.02346	-0.068907		-0.313447	-0.037484
-0.312396	-0.007922		-5.02221	-0.068686		-0.3122	-0.037458
-0.311149	-0.008504		-5.02097	-0.069232		-0.310952	-0.037413
-0.309902	-0.008519		-5.01972	-0.069928		-0.309705	-0.038135
-0.308655	-0.008979		-5.01847	-0.07017		-0.308458	-0.038702
-0.307408	-0.009284		-5.01722	-0.070447		-0.307211	-0.038768
-0.306161	-0.009128		-5.01598	-0.07021		-0.305964	-0.039123
-0.304914	-0.009966		-5.01473	-0.069991		-0.304717	-0.039321
-0.303667	-0.009883		-5.01348	-0.069322		-0.303469	-0.038771
-0.30242	-0.009931		-5.01224	-0.069163		-0.302222	-0.037714
-0.301173	-0.010172		-5.01099	-0.069311		-0.300975	-0.036722
-0.299926	-0.010484		-5.00974	-0.06954		-0.299728	-0.035869
-0.298679	-0.009899		-5.0085	-0.069849		-0.298481	-0.035351
-0.297432	-0.009587		-5.00725	-0.070031		-0.297234	-0.035732
-0.296185	-0.009068		-5.006	-0.069158		-0.295986	-0.035835
-0.294938	-0.009264		-5.00476	-0.067712		-0.294739	-0.035995
-0.293691	-0.009174		-5.00351	-0.067367		-0.293492	-0.035865
-0.292444	-0.009341		-5.00226	-0.068168		-0.292245	-0.034756
-0.291197	-0.008947		-5.00102	-0.069108		-0.290998	-0.034541
-0.28995	-0.008386		-4.99977	-0.069836		-0.289751	-0.034259
-0.288703	-0.007816		-4.99852	-0.070993		-0.288503	-0.034123
-0.287456	-0.007845		-4.99728	-0.071943		-0.287256	-0.03385
-0.286209	-0.007356		-4.99603	-0.07152		-0.286009	-0.033302
-0.284962	-0.007392		-4.99478	-0.07095		-0.284762	-0.032259
-0.283715	-0.007062		-4.99354	-0.071585		-0.283515	-0.031328
-0.282468	-0.006946		-4.99229	-0.072195		-0.282268	-0.03083
-0.281221	-0.006883		-4.99104	-0.078003		-0.28102	-0.030485
-0.279974	-0.007495		-4.9898	-0.086346		-0.279773	-0.030968
-0.278727	-0.007429		-4.98855	-0.090188		-0.278526	-0.031167
-0.27748	-0.008173		-4.9873	-0.090422		-0.277279	-0.032083
-0.276233	-0.008122		-4.98606	-0.091005		-0.276032	-0.032896
-0.274986	-0.007247		-4.98481	-0.090684		-0.274785	-0.032853
-0.273739	-0.007423		-4.98356	-0.090512		-0.273537	-0.032372
-0.272492	-0.007051		-4.98231	-0.090396		-0.27229	-0.032791
-0.271245	-0.006159		-4.98107	-0.090587		-0.271043	-0.033415
-0.269998	-0.005381		-4.97982	-0.091332		-0.269796	-0.033968
-0.268751	-0.003842		-4.97857	-0.090948		-0.268549	-0.034495
-0.267504	-0.004011		-4.97733	-0.089976		-0.267302	-0.035225
-0.266257	-0.004634		-4.97608	-0.089921		-0.266055	-0.034664
-0.26501	-0.004363		-4.97483	-0.089262		-0.264807	-0.034234
-0.263763	-0.004941		-4.97359	-0.089077		-0.26356	-0.03314
-0.262516	-0.005525		-4.97234	-0.0886		-0.262313	-0.032829
-0.261269	-0.005588		-4.97109	-0.087754		-0.261066	-0.033386
-0.260022	-0.006203		-4.96985	-0.088133		-0.259819	-0.033439
-0.258775	-0.007677		-4.9686	-0.088255		-0.258572	-0.032934
-0.257528	-0.008444		-4.96735	-0.088483		-0.257324	-0.031794
-0.256281	-0.008545		-4.96611	-0.088562		-0.256077	-0.031276
-0.255034	-0.007691		-4.96486	-0.089437		-0.25483	-0.031029
-0.253787	-0.006401		-4.96361	-0.089122		-0.253583	-0.030537
-0.25254	-0.007028		-4.96237	-0.088038		-0.252336	-0.031529
-0.251293	-0.006514		-4.96112	-0.08839		-0.251089	-0.031692
-0.250046	-0.006252		-4.95987	-0.088306		-0.249841	-0.031145
-0.248799	-0.005492		-4.95863	-0.087978		-0.248594	-0.030096
-0.247552	-0.005022		-4.95738	-0.088803		-0.247347	-0.029702
-0.246305	-0.00453		-4.95613	-0.089633		-0.2461	-0.029727
-0.245058	-0.004591		-4.95488	-0.089945		-0.244853	-0.030625
-0.243811	-0.004883		-4.95364	-0.0898		-0.243606	-0.030689
-0.242564	-0.004864		-4.95239	-0.089786		-0.242358	-0.029241
-0.241317	-0.003897		-4.95115	-0.090072		-0.241111	-0.028842
-0.24007	-0.004806		-4.9499	-0.090948		-0.239864	-0.029386
-0.238823	-0.004751		-4.94865	-0.091071		-0.238617	-0.029841
-0.237576	-0.004811		-4.9474	-0.090946		-0.23737	-0.029718
-0.236329	-0.004219		-4.94616	-0.091389		-0.236123	-0.029724
-0.235082	-0.003989		-4.94491	-0.091123		-0.234875	-0.029504
-0.233835	-0.004409		-4.94367	-0.091066		-0.233628	-0.029524
-0.232588	-0.004789		-4.94242	-0.091287		-0.232381	-0.029241
-0.231341	-0.005709		-4.94117	-0.09065		-0.231134	-0.029343
-0.230094	-0.006417		-4.93992	-0.089989		-0.229887	-0.030133
-0.228847	-0.00638		-4.93868	-0.089022		-0.22864	-0.030144
-0.2276	-0.006392		-4.93743	-0.088532		-0.227392	-0.029793
-0.226353	-0.007106		-4.93618	-0.088285		-0.226145	-0.029788
-0.225106	-0.006964		-4.93494	-0.088453		-0.224898	-0.030358
-0.223859	-0.007825		-4.93369	-0.088131		-0.223651	-0.030568
-0.222612	-0.007969		-4.93244	-0.088545		-0.222404	-0.031267
-0.221365	-0.008456		-4.9312	-0.088299		-0.221157	-0.031084
-0.220118	-0.008163		-4.92995	-0.087602		-0.219909	-0.030805
-0.218871	-0.008339		-4.9287	-0.086915		-0.218662	-0.030497
-0.217624	-0.00824		-4.92746	-0.087372		-0.217415	-0.030083
-0.216377	-0.008513		-4.92621	-0.087147		-0.216168	-0.029304
-0.21513	-0.00848		-4.92496	-0.086926		-0.214921	-0.028345
-0.213883	-0.008427		-4.92372	-0.086493		-0.213674	-0.027571
-0.212636	-0.008906		-4.92247	-0.087002		-0.212426	-0.02812
-0.21139	-0.008933		-4.92122	-0.086997		-0.211179	-0.02797
-0.210142	-0.00933		-4.91997	-0.087304		-0.209932	-0.027288
-0.208895	-0.010299		-4.91873	-0.088431		-0.208685	-0.027593
-0.207649	-0.010845		-4.91748	-0.08859		-0.207438	-0.027453
-0.206401	-0.010529		-4.91624	-0.089272		-0.206191	-0.026965
-0.205154	-0.010321		-4.91499	-0.089877		-0.204943	-0.027091
-0.203907	-0.00947		-4.91374	-0.089159		-0.203696	-0.027637
-0.202661	-0.00996		-4.91249	-0.090003		-0.202449	-0.028046
-0.201413	-0.009198		-4.91125	-0.090117		-0.201202	-0.028541
-0.200166	-0.009346		-4.91	-0.089607		-0.199955	-0.028194
-0.19892	-0.009648		-4.90875	-0.090024		-0.198708	-0.028711
-0.197673	-0.009311		-4.90751	-0.089162		-0.19746	-0.028621
-0.196425	-0.008073		-4.90626	-0.089295		-0.196213	-0.028222
-0.195179	-0.008341		-4.90501	-0.090081		-0.194966	-0.029221
-0.193932	-0.007564		-4.90377	-0.090479		-0.193719	-0.029298
-0.192684	-0.007659		-4.90252	-0.08967		-0.192472	-0.030095
-0.191437	-0.008231		-4.90127	-0.089027		-0.191225	-0.029718
-0.190191	-0.008583		-4.90003	-0.089593		-0.189977	-0.029747
-0.188944	-0.008438		-4.89878	-0.089376		-0.18873	-0.029893
-0.187696	-0.008605		-4.89753	-0.089292		-0.187483	-0.030132
-0.18645	-0.008761		-4.89629	-0.089542		-0.186236	-0.031028
-0.185203	-0.009478		-4.89504	-0.089234		-0.184989	-0.031697
-0.183956	-0.009167		-4.89379	-0.089098		-0.183742	-0.03218
-0.182709	-0.00839		-4.89255	-0.089291		-0.182494	-0.031646
-0.181462	-0.009033		-4.8913	-0.089705		-0.181247	-0.031492
-0.180215	-0.008426		-4.89005	-0.089778		-0.18	-0.032286
-0.178967	-0.008178		-4.8888	-0.089803		-0.178753	-0.033192
-0.177721	-0.008483		-4.88756	-0.089782		-0.177506	-0.033454
-0.176474	-0.007971		-4.88631	-0.0899		-0.176259	-0.033974
-0.175227	-0.007863		-4.88506	-0.090338		-0.175012	-0.034195
-0.17398	-0.008529		-4.88382	-0.089681		-0.173764	-0.035487
-0.172733	-0.008052		-4.88257	-0.089501		-0.172517	-0.035882
-0.171486	-0.008075		-4.88133	-0.090323		-0.17127	-0.03571
-0.170239	-0.008069		-4.88008	-0.090784		-0.170023	-0.036194
-0.168992	-0.007846		-4.87883	-0.09077		-0.168776	-0.036176
-0.167745	-0.007468		-4.87758	-0.09077		-0.167529	-0.036074
-0.166498	-0.007637		-4.87634	-0.090815		-0.166281	-0.03506
-0.165251	-0.007339		-4.87509	-0.090435		-0.165034	-0.035249
-0.164004	-0.007251		-4.87384	-0.089808		-0.163787	-0.034793
-0.162757	-0.006895		-4.8726	-0.089011		-0.16254	-0.033594
-0.16151	-0.00685		-4.87135	-0.089253		-0.161293	-0.033135
-0.160263	-0.006785		-4.8701	-0.089348		-0.160046	-0.032463
-0.159016	-0.006568		-4.86886	-0.089343		-0.158798	-0.03256
-0.157769	-0.006671		-4.86761	-0.08923		-0.157551	-0.032052
-0.156522	-0.005828		-4.86636	-0.089628		-0.156304	-0.032641
-0.155275	-0.005936		-4.86512	-0.089954		-0.155057	-0.032645
-0.154028	-0.006601		-4.86387	-0.090037		-0.15381	-0.034393
-0.152781	-0.005913		-4.86262	-0.090172		-0.152563	-0.033715
-0.151534	-0.005816		-4.86138	-0.090479		-0.151315	-0.033317
-0.150287	-0.005847		-4.86013	-0.090101		-0.150068	-0.032466
-0.14904	-0.004517		-4.85888	-0.090118		-0.148821	-0.032673
-0.147793	-0.004002		-4.85764	-0.089617		-0.147574	-0.032562
-0.146546	-0.004355		-4.85639	-0.088193		-0.146327	-0.031762
-0.145299	-0.003359		-4.85514	-0.087914		-0.14508	-0.031432
-0.144052	-0.00329		-4.85389	-0.088353		-0.143832	-0.031915
-0.142805	-0.003945		-4.85265	-0.088777		-0.142585	-0.030968
-0.141558	-0.003558		-4.8514	-0.089026		-0.141338	-0.031143
-0.140311	-0.002969		-4.85015	-0.088625		-0.140091	-0.030763
-0.139064	-0.003583		-4.84891	-0.088384		-0.138844	-0.030878
-0.137817	-0.003097		-4.84766	-0.089026		-0.137597	-0.030861
-0.13657	-0.002799		-4.84642	-0.089542		-0.136349	-0.030232
-0.135323	-0.00261		-4.84517	-0.08977		-0.135102	-0.030411
-0.134076	-0.002756		-4.84392	-0.089709		-0.133855	-0.03067
-0.132829	-0.002756		-4.84267	-0.089055		-0.132608	-0.030129
-0.131582	-0.003605		-4.84143	-0.08861		-0.131361	-0.030735
-0.130335	-0.003471		-4.84018	-0.088716		-0.130114	-0.030013
-0.129088	-0.003453		-4.83893	-0.088661		-0.128866	-0.030782
-0.127841	-0.003431		-4.83769	-0.088452		-0.127619	-0.031204
-0.126594	-0.003797		-4.83644	-0.088709		-0.126372	-0.031298
-0.125347	-0.004431		-4.83519	-0.088938		-0.125125	-0.031106
-0.1241	-0.00375		-4.83395	-0.089017		-0.123878	-0.030787
-0.122853	-0.003628		-4.8327	-0.088679		-0.122631	-0.030037
-0.121606	-0.003465		-4.83145	-0.087883		-0.121383	-0.029497
-0.120359	-0.005306		-4.83021	-0.087219		-0.120136	-0.028567
-0.119112	-0.004174		-4.82896	-0.086916		-0.118889	-0.027531
-0.117865	-0.004338		-4.82771	-0.086961		-0.117642	-0.027289
-0.116618	-0.004379		-4.82647	-0.086663		-0.116395	-0.027218
-0.115371	-0.0039		-4.82522	-0.085943		-0.115148	-0.026669
-0.114124	-0.004615		-4.82397	-0.085783		-0.1139	-0.026286
-0.112877	-0.004965		-4.82273	-0.085691		-0.112653	-0.026138
-0.11163	-0.005156		-4.82148	-0.085904		-0.111406	-0.024918
-0.110383	-0.005518		-4.82023	-0.085849		-0.110159	-0.024555
-0.109136	-0.005907		-4.81898	-0.085255		-0.108912	-0.024642
-0.107889	-0.005998		-4.81774	-0.085776		-0.107665	-0.024916
-0.106642	-0.006173		-4.81649	-0.087023		-0.106417	-0.025023
-0.105395	-0.006595		-4.81524	-0.087515		-0.10517	-0.025034
-0.104148	-0.007024		-4.814	-0.088014		-0.103923	-0.025166
-0.102901	-0.00701		-4.81275	-0.088552		-0.102676	-0.024939
-0.101654	-0.006911		-4.8115	-0.088901		-0.101429	-0.024138
-0.100407	-0.007314		-4.81026	-0.089483		-0.100182	-0.024496
-0.09916	-0.007381		-4.80901	-0.089294		-0.098934	-0.024641
-0.097913	-0.006937		-4.80776	-0.088499		-0.097687	-0.025186
-0.096666	-0.006967		-4.80652	-0.088275		-0.09644	-0.026005
-0.095419	-0.006679		-4.80527	-0.088975		-0.095193	-0.027024
-0.094172	-0.007193		-4.80402	-0.089058		-0.093946	-0.026941
-0.092925	-0.00712		-4.80278	-0.088263		-0.092699	-0.027182
-0.091678	-0.00609		-4.80153	-0.087598		-0.091451	-0.025748
-0.090431	-0.006257		-4.80028	-0.08733		-0.090204	-0.026648
-0.089184	-0.006586		-4.79904	-0.087307		-0.088957	-0.027238
-0.087937	-0.006716		-4.79779	-0.087849		-0.08771	-0.02777
-0.08669	-0.007883		-4.79654	-0.088583		-0.086463	-0.028535
-0.085443	-0.007834		-4.7953	-0.089239		-0.085216	-0.029132
-0.084196	-0.007338		-4.79405	-0.089839		-0.083969	-0.03037
-0.082949	-0.008059		-4.7928	-0.089858		-0.082721	-0.030225
-0.081702	-0.009353		-4.79155	-0.089498		-0.081474	-0.029696
-0.080455	-0.009728		-4.79031	-0.08919		-0.080227	-0.029803
-0.079208	-0.010004		-4.78906	-0.089132		-0.07898	-0.029207
-0.077961	-0.01033		-4.78782	-0.08879		-0.077733	-0.029118
-0.076714	-0.009734		-4.78657	-0.088857		-0.076486	-0.028368
-0.075467	-0.010042		-4.78532	-0.088913		-0.075238	-0.028929
-0.07422	-0.010824		-4.78407	-0.088668		-0.073991	-0.029288
-0.072973	-0.010691		-4.78283	-0.088992		-0.072744	-0.028974
-0.071726	-0.011015		-4.78158	-0.089771		-0.071497	-0.028742
-0.070479	-0.010652		-4.78033	-0.090517		-0.07025	-0.028352
-0.069232	-0.009577		-4.77909	-0.090764		-0.069003	-0.028944
-0.067985	-0.009338		-4.77784	-0.090171		-0.067755	-0.029339
-0.066738	-0.009563		-4.77659	-0.08993		-0.066508	-0.028991
-0.065491	-0.009554		-4.77535	-0.090216		-0.065261	-0.028945
-0.064244	-0.009626		-4.7741	-0.089972		-0.064014	-0.028699
-0.062997	-0.009593		-4.77285	-0.089669		-0.062767	-0.028359
-0.06175	-0.010091		-4.77161	-0.089457		-0.06152	-0.02804
-0.060503	-0.010667		-4.77036	-0.088841		-0.060272	-0.028097
-0.059256	-0.011512		-4.76911	-0.089161		-0.059025	-0.028336
-0.058009	-0.010917		-4.76787	-0.089819		-0.057778	-0.029277
-0.056762	-0.010338		-4.76662	-0.090031		-0.056531	-0.030004
-0.055515	-0.010718		-4.76537	-0.090477		-0.055284	-0.030109
-0.054268	-0.011457		-4.76413	-0.091009		-0.054037	-0.029641
-0.053021	-0.011944		-4.76288	-0.091666		-0.052789	-0.030867
-0.051774	-0.011552		-4.76163	-0.091792		-0.051542	-0.031554
-0.050527	-0.011227		-4.76039	-0.091439		-0.050295	-0.031984
-0.04928	-0.011362		-4.75914	-0.09161		-0.049048	-0.032879
-0.048033	-0.011622		-4.75789	-0.092237		-0.047801	-0.033245
-0.046786	-0.011222		-4.75664	-0.093035		-0.046554	-0.033643
-0.045539	-0.010923		-4.7554	-0.092975		-0.045306	-0.032628
-0.044292	-0.010992		-4.75415	-0.092551		-0.044059	-0.032271
-0.043045	-0.010907		-4.75291	-0.091794		-0.042812	-0.032403
-0.041798	-0.010248		-4.75166	-0.09091		-0.041565	-0.033463
-0.040551	-0.009879		-4.75041	-0.090989		-0.040318	-0.034346
-0.039304	-0.009867		-4.74916	-0.091657		-0.039071	-0.035985
-0.038057	-0.009661		-4.74792	-0.0915		-0.037823	-0.037027
-0.03681	-0.009681		-4.74667	-0.091437		-0.036576	-0.036706
-0.035563	-0.009439		-4.74542	-0.091705		-0.035329	-0.036219
-0.034316	-0.009036		-4.74418	-0.091647		-0.034082	-0.035822
-0.033069	-0.009334		-4.74293	-0.091385		-0.032835	-0.035311
-0.031822	-0.009206		-4.74168	-0.091129		-0.031588	-0.035124
-0.030575	-0.008747		-4.74044	-0.091121		-0.03034	-0.035036
-0.029328	-0.009092		-4.73919	-0.090739		-0.029093	-0.034636
-0.028081	-0.009129		-4.73794	-0.091092		-0.027846	-0.034182
-0.026834	-0.009361		-4.7367	-0.091198		-0.026599	-0.034632
-0.025587	-0.009672		-4.73545	-0.091263		-0.025352	-0.034144
-0.02434	-0.009809		-4.7342	-0.09113		-0.024105	-0.033109
-0.023093	-0.009699		-4.73296	-0.090752		-0.022857	-0.032065
-0.021846	-0.009025		-4.73171	-0.090826		-0.02161	-0.031056
-0.020599	-0.008265		-4.73046	-0.091511		-0.020363	-0.031011
-0.019352	-0.007814		-4.72922	-0.092188		-0.019116	-0.031034
-0.018105	-0.007581		-4.72797	-0.09219		-0.017869	-0.031704
-0.016858	-0.002691		-4.72672	-0.09227		-0.016622	-0.006645
-0.015611	0.000699		-4.72548	-0.093127		-0.015374	-0.000179
-0.014364	0.000305		-4.72423	-0.093336		-0.014127	-0.001109
-0.013117	-7.4e-05		-4.72298	-0.09328		-0.01288	-0.001421
-0.01187	0.000182		-4.72173	-0.093038		-0.011633	-0.00178
-0.010623	-0.000152		-4.72049	-0.092052		-0.010386	-0.002081
-0.009376	-0.000134		-4.71924	-0.091169		-0.009139	-0.00218
-0.008129	-9.3e-05		-4.718	-0.090123		-0.007891	-0.002231
-0.006882	-0.001184		-4.71675	-0.090212		-0.006644	-0.001899
-0.005635	-0.001997		-4.7155	-0.09084		-0.005397	-0.001529
-0.004388	-0.001439		-4.71425	-0.091217		-0.00415	-0.001722
-0.003141	-0.000678		-4.71301	-0.090399		-0.002903	-0.001646
-0.001894	7e-06		-4.71176	-0.089913		-0.001656	-0.002118
-0.000647	0.000661		-4.71051	-0.089794		-0.000408	-0.002871
0.0006	0.000807		-4.70927	-0.089567		0.000839	-0.004095
0.001847	0.000785		-4.70802	-0.089835		0.002086	-0.00531
0.003093	0.000907		-4.70677	-0.089829		0.003333	-0.004927
0.004341	0.000619		-4.70553	-0.08944		0.00458	-0.00461
0.005588	-0.000135		-4.70428	-0.090056		0.005827	-0.004384
0.006835	-0.000391		-4.70303	-0.090134		0.007074	-0.004449
0.008082	2.2e-05		-4.70179	-0.090316		0.008322	-0.00485
0.009329	0.000398		-4.70054	-0.090426		0.009569	-0.004091
0.010576	0.000506		-4.69929	-0.09048		0.010816	-0.003102
0.011822	0.000377		-4.69805	-0.090375		0.012063	-0.002518
0.01307	0.000883		-4.6968	-0.089555		0.01331	-0.002003
0.014317	0.001383		-4.69555	-0.089503		0.014557	-0.001682
0.015563	0.001157		-4.69431	-0.089052		0.015805	-0.001074
0.01681	0.000881		-4.69306	-0.088358		0.017052	-0.001485
0.018058	0.000888		-4.69181	-0.088002		0.018299	-0.001582
0.019305	0.001615		-4.69057	-0.088648		0.019546	-0.00151
0.020551	0.00228		-4.68932	-0.089181		0.020793	-0.000721
0.021799	0.002087		-4.68807	-0.089027		0.02204	-0.000136
0.023046	0.002027		-4.68682	-0.088483		0.023288	0.000667
0.024292	0.00214		-4.68558	-0.088272		0.024535	0.001523
0.025539	0.002172		-4.68433	-0.087906		0.025782	0.001096
0.026787	0.002057		-4.68308	-0.087924		0.027029	0.000496
0.028033	0.002204		-4.68184	-0.087551		0.028276	0.000729
0.02928	0.002409		-4.68059	-0.087347		0.029523	0.001714
0.030527	0.002045		-4.67934	-0.087207		0.030771	0.00221
0.031775	0.001278		-4.6781	-0.086907		0.032018	0.002592
0.033021	0.001088		-4.67685	-0.08788		0.033265	0.002235
0.034268	0.000955		-4.6756	-0.088284		0.034512	0.002289
0.035516	0.001412		-4.67436	-0.088212		0.035759	0.002828
0.036762	0.002039		-4.67311	-0.087902		0.037006	0.002806
0.038009	0.002193		-4.67186	-0.086826		0.038254	0.002764
0.039256	0.001968		-4.67062	-0.086425		0.039501	0.002423
0.040504	0.001832		-4.66937	-0.086199		0.040748	0.00211
0.04175	0.001963		-4.66812	-0.085441		0.041995	0.00208
0.042997	0.001764		-4.66688	-0.084007		0.043242	0.001918
0.044244	0.001675		-4.66563	-0.083883		0.044489	0.002498
0.045491	0.001974		-4.66438	-0.083109		0.045737	0.003666
0.046738	0.001982		-4.66314	-0.08169		0.046984	0.004391
0.047985	0.001773		-4.66189	-0.081123		0.048231	0.005015
0.049232	0.002891		-4.66064	-0.080736		0.049478	0.005952
0.050479	0.004097		-4.6594	-0.07991		0.050725	0.006918
0.051726	0.004281		-4.65815	-0.079741		0.051972	0.007707
0.052973	0.00428		-4.6569	-0.079869		0.05322	0.007625
0.05422	0.004262		-4.65566	-0.080965		0.054467	0.00776
0.055467	0.004795		-4.65441	-0.080511		0.055714	0.007908
0.056714	0.004853		-4.65316	-0.080343		0.056961	0.007718
0.057961	0.004277		-4.65191	-0.080133		0.058208	0.007679
0.059208	0.003982		-4.65067	-0.081448		0.059455	0.007257
0.060455	0.002982		-4.64942	-0.082769		0.060703	0.007034
0.061702	0.002533		-4.64817	-0.083947		0.06195	0.007278
0.062949	0.002889		-4.64693	-0.084109		0.063197	0.007503
0.064196	0.003202		-4.64568	-0.084402		0.064444	0.007813
0.065443	0.004202		-4.64443	-0.084194		0.065691	0.007441
0.06669	0.004788		-4.64319	-0.083889		0.066938	0.007461
0.067937	0.00437		-4.64194	-0.083475		0.068186	0.007976
0.069184	0.004414		-4.64069	-0.083514		0.069433	0.008358
0.070431	0.004109		-4.63945	-0.082801		0.07068	0.008687
0.071678	0.004183		-4.6382	-0.0825		0.071927	0.008406
0.072925	0.004368		-4.63695	-0.082152		0.073174	0.007374
0.074172	0.004321		-4.63571	-0.082037		0.074421	0.006101
0.075419	0.004117		-4.63446	-0.08228		0.075669	0.005641
0.076666	0.003959		-4.63321	-0.081365		0.076916	0.00535
0.077913	0.004027		-4.63197	-0.08164		0.078163	0.005139
0.07916	0.004159		-4.63072	-0.082695		0.07941	0.005367
[truncated: 32,863 more rows]
