# Supplementary material for: Phosphorylation controls spatial and temporal activities of motor‐PRC1 complexes to complete mitosis
Source: EMBO J. 2023 Aug 18;42(21):e113647. doi: 10.15252/embj.2023113647 (PMC10620760; doi:10.15252/embj.2023113647)
Supplement: Supplementary file 5 — Source Data for Figure 2 [file EMBJ-42-e113647-s007.zip › Figure 2/Figure 2B/Figure 2B.xlsx]

## Sheet: Sheet1
ml	MBP::CenpE2605-2701 FDN		ml	Prc1 1-168		ml	Prc1 and CenpE FDN
-2.41099	13.0464		-7.12056	-0.988465		-2.41128	0.078622
-2.40974	13.0471		-7.11932	-0.981716		-2.41004	0.083392
-2.40849	13.0472		-7.11807	-0.980655		-2.40879	0.085367
-2.40725	13.0477		-7.11682	-0.980272		-2.40754	0.085143
-2.406	13.0473		-7.11557	-0.980656		-2.4063	0.085157
-2.40475	13.0474		-7.11433	-0.981394		-2.40505	0.085329
-2.40351	13.0473		-7.11308	-0.981327		-2.4038	0.085664
-2.40226	13.0477		-7.11184	-0.982004		-2.40255	0.084646
-2.40101	13.0486		-7.11059	-0.982382		-2.40131	0.083554
-2.39977	13.0493		-7.10934	-0.981853		-2.40006	0.083068
-2.39852	13.0519		-7.10809	-0.972223		-2.39881	0.085936
-2.39727	13.0563		-7.10685	-0.951306		-2.39757	0.093623
-2.39602	13.0583		-7.1056	-0.944668		-2.39632	0.095681
-2.39478	13.0584		-7.10435	-0.942816		-2.39507	0.094956
-2.39353	13.0592		-7.10311	-0.942539		-2.39383	0.094239
-2.39228	13.0588		-7.10186	-0.942718		-2.39258	0.092782
-2.39104	13.0582		-7.10061	-0.942293		-2.39133	0.091684
-2.38979	13.0575		-7.09937	-0.94186		-2.39008	0.09153
-2.38854	13.0565		-7.09812	-0.941732		-2.38884	0.091623
-2.3873	13.056		-7.09687	-0.940918		-2.38759	0.091665
-2.38605	13.0558		-7.09563	-0.941029		-2.38634	0.092738
-2.3848	13.0563		-7.09438	-0.941165		-2.3851	0.092855
-2.38355	13.056		-7.09313	-0.941467		-2.38385	0.09338
-2.38231	13.0555		-7.09189	-0.940946		-2.3826	0.09435
-2.38106	13.0556		-7.09064	-0.940302		-2.38135	0.094865
-2.37981	13.0555		-7.08939	-0.940489		-2.38011	0.094352
-2.37857	13.0556		-7.08815	-0.940343		-2.37886	0.093999
-2.37732	13.0548		-7.0869	-0.940943		-2.37761	0.094006
-2.37607	13.0547		-7.08565	-0.94185		-2.37637	0.094411
-2.37482	0.966864		-7.08441	-0.173573		-2.37512	0.013511
-2.37358	-0.000494		-7.08316	-0.000681		-2.37387	0.000793
-2.37233	0.000432		-7.08191	-0.001323		-2.37262	0.000745
-2.37108	0.000296		-7.08066	-0.001989		-2.37138	0.000667
-2.36984	0.000938		-7.07942	-0.001404		-2.37013	0.00042
-2.36859	0.001689		-7.07817	-0.00143		-2.36888	-0.000251
-2.36734	0.001747		-7.07692	-0.002518		-2.36764	0.000645
-2.3661	0.001148		-7.07568	-0.001607		-2.36639	0.000447
-2.36485	0.000105		-7.07443	-0.00301		-2.36514	0.000859
-2.3636	0.001107		-7.07318	-0.003884		-2.36389	0.001003
-2.36235	0.002034		-7.07194	-0.003285		-2.36265	0.000519
-2.36111	0.001947		-7.07069	-0.003139		-2.3614	0.0007
-2.35986	0.002083		-7.06944	-0.003647		-2.36015	0.000838
-2.35861	0.003101		-7.0682	-0.00322		-2.35891	0.002112
-2.35737	0.004313		-7.06695	-0.004667		-2.35766	0.002152
-2.35612	0.005527		-7.0657	-0.004206		-2.35641	0.001648
-2.35487	0.00731		-7.06446	-0.005277		-2.35516	-0.000275
-2.35363	0.007725		-7.06321	-0.005153		-2.35392	-0.001897
-2.35238	0.008444		-7.06196	-0.005712		-2.35267	-0.004728
-2.35113	0.008605		-7.06072	-0.005386		-2.35142	-0.006846
-2.34989	0.006472		-7.05947	-0.005987		-2.35018	-0.010584
-2.34864	0.004129		-7.05822	-0.005132		-2.34893	-0.014177
-2.34739	0.000516		-7.05698	-0.005018		-2.34768	-0.019064
-2.34614	-0.004843		-7.05573	-0.00537		-2.34644	-0.025082
-2.3449	-0.010989		-7.05448	-0.004999		-2.34519	-0.031319
-2.34365	-0.016468		-7.05324	-0.003424		-2.34394	-0.037683
-2.3424	-0.021911		-7.05199	-0.002848		-2.34269	-0.044516
-2.34116	-0.027622		-7.05074	-0.002193		-2.34145	-0.051404
-2.33991	-0.035091		-7.0495	-0.000588		-2.3402	-0.059585
-2.33866	-0.042336		-7.04825	-1.8e-05		-2.33895	-0.067814
-2.33741	-0.049838		-7.047	0.00163		-2.33771	-0.075644
-2.33617	-0.057736		-7.04575	0.002984		-2.33646	-0.083522
-2.33492	-0.066631		-7.04451	0.004318		-2.33521	-0.090973
-2.33367	-0.074439		-7.04326	0.004891		-2.33396	-0.098993
-2.33243	-0.081566		-7.04201	0.006614		-2.33272	-0.107059
-2.33118	-0.088581		-7.04077	0.007645		-2.33147	-0.11501
-2.32993	-0.096189		-7.03952	0.009763		-2.33022	-0.123306
-2.32869	-0.104236		-7.03827	0.01009		-2.32897	-0.132018
-2.32744	-0.112292		-7.03703	0.012184		-2.32773	-0.140919
-2.32619	-0.120459		-7.03578	0.014625		-2.32648	-0.150344
-2.32494	-0.129071		-7.03453	0.016813		-2.32523	-0.159191
-2.3237	-0.137576		-7.03329	0.019945		-2.32399	-0.169277
-2.32245	-0.144941		-7.03204	0.022206		-2.32274	-0.178415
-2.3212	-0.151456		-7.03079	0.023321		-2.32149	-0.187076
-2.31996	-0.157324		-7.02955	0.026275		-2.32025	-0.195295
-2.31871	-0.161985		-7.0283	0.029823		-2.319	-0.203374
-2.31746	-0.16593		-7.02705	0.033139		-2.31775	-0.210194
-2.31622	-0.16956		-7.02581	0.035863		-2.3165	-0.216866
-2.31497	-0.171477		-7.02456	0.037647		-2.31526	-0.223273
-2.31372	-0.17511		-7.02331	0.038323		-2.31401	-0.22902
-2.31247	-0.180067		-7.02207	0.039661		-2.31276	-0.234745
-2.31123	-0.185729		-7.02082	0.041161		-2.31152	-0.240682
-2.30998	-0.19121		-7.01957	0.043795		-2.31027	-0.245881
-2.30873	-0.195909		-7.01832	0.045771		-2.30902	-0.250241
-2.30749	-0.200617		-7.01708	0.045903		-2.30777	-0.253162
-2.30624	-0.20562		-7.01583	0.046659		-2.30653	-0.255627
-2.30499	-0.209784		-7.01459	0.048114		-2.30528	-0.259044
-2.30374	-0.213023		-7.01334	0.048018		-2.30403	-0.263346
-2.3025	-0.215197		-7.01209	0.05001		-2.30279	-0.267731
-2.30125	-0.218251		-7.01084	0.051054		-2.30154	-0.272029
-2.3	-0.221507		-7.0096	0.051753		-2.30029	-0.275612
-2.29876	-0.224022		-7.00835	0.052033		-2.29905	-0.279002
-2.29751	-0.226891		-7.0071	0.051998		-2.2978	-0.282335
-2.29626	-0.229684		-7.00586	0.0521		-2.29655	-0.285633
-2.29501	-0.231748		-7.00461	0.052492		-2.2953	-0.289269
-2.29377	-0.234007		-7.00336	0.053304		-2.29406	-0.292181
-2.29252	-0.236729		-7.00212	0.054824		-2.29281	-0.293592
-2.29127	-0.23819		-7.00087	0.057231		-2.29156	-0.294679
-2.29003	-0.239642		-6.99962	0.060981		-2.29032	-0.294592
-2.28878	-0.240357		-6.99838	0.064459		-2.28907	-0.29329
-2.28753	-0.239638		-6.99713	0.06849		-2.28782	-0.29112
-2.28629	-0.237105		-6.99588	0.071927		-2.28657	-0.288781
-2.28504	-0.232941		-6.99464	0.075277		-2.28533	-0.285434
-2.28379	-0.227299		-6.99339	0.08119		-2.28408	-0.280665
-2.28254	-0.220562		-6.99214	0.086896		-2.28283	-0.275161
-2.2813	-0.213307		-6.9909	0.091439		-2.28159	-0.267126
-2.28005	-0.206047		-6.98965	0.098279		-2.28034	-0.256726
-2.2788	-0.197862		-6.9884	0.104468		-2.27909	-0.247705
-2.27756	-0.188849		-6.98715	0.11095		-2.27784	-0.239006
-2.27631	-0.179632		-6.98591	0.117211		-2.2766	-0.22966
-2.27506	-0.170162		-6.98466	0.123601		-2.27535	-0.220322
-2.27382	-0.160654		-6.98341	0.130158		-2.2741	-0.210961
-2.27257	-0.150186		-6.98217	0.137757		-2.27285	-0.202006
-2.27132	-0.139457		-6.98092	0.14679		-2.27161	-0.19332
-2.27007	-0.128709		-6.97968	0.156438		-2.27036	-0.184292
-2.26883	-0.117762		-6.97843	0.167523		-2.26911	-0.174657
-2.26758	-0.106313		-6.97718	0.178312		-2.26787	-0.164396
-2.26633	-0.094249		-6.97593	0.190319		-2.26662	-0.153704
-2.26509	-0.08152		-6.97469	0.202232		-2.26537	-0.142248
-2.26384	-0.068785		-6.97344	0.21447		-2.26412	-0.129845
-2.26259	-0.05545		-6.97219	0.226427		-2.26288	-0.117607
-2.26134	-0.04251		-6.97095	0.236785		-2.26163	-0.104836
-2.2601	-0.029525		-6.9697	0.2496		-2.26038	-0.092179
-2.25885	-0.017342		-6.96845	0.264285		-2.25914	-0.079983
-2.2576	-0.005718		-6.96721	0.278033		-2.25789	-0.068141
-2.25636	0.004654		-6.96596	0.291239		-2.25664	-0.055628
-2.25511	0.014655		-6.96471	0.305398		-2.2554	-0.043855
-2.25386	0.024421		-6.96347	0.320816		-2.25415	-0.032648
-2.25262	0.033776		-6.96222	0.338234		-2.2529	-0.021086
-2.25137	0.046409		-6.96097	0.356049		-2.25165	-0.010249
-2.25012	0.060163		-6.95973	0.37361		-2.25041	0.000414
-2.24887	0.07292		-6.95848	0.391614		-2.24916	0.011366
-2.24763	0.084928		-6.95723	0.409662		-2.24791	0.02359
-2.24638	0.096345		-6.95599	0.427554		-2.24667	0.036887
-2.24513	0.107677		-6.95474	0.447488		-2.24542	0.048382
-2.24389	0.120541		-6.95349	0.468274		-2.24417	0.0575
-2.24264	0.13235		-6.95224	0.488839		-2.24292	0.066344
-2.24139	0.143425		-6.951	0.509782		-2.24168	0.076443
-2.24015	0.154558		-6.94975	0.53095		-2.24043	0.087677
-2.2389	0.165749		-6.9485	0.551986		-2.23918	0.099066
-2.23765	0.176878		-6.94726	0.572831		-2.23794	0.109822
-2.2364	0.188212		-6.94601	0.594394		-2.23669	0.120022
-2.23516	0.198895		-6.94477	0.616695		-2.23544	0.129621
-2.23391	0.20933		-6.94352	0.638761		-2.2342	0.13869
-2.23266	0.219283		-6.94227	0.662676		-2.23295	0.148385
-2.23142	0.229191		-6.94102	0.685605		-2.2317	0.157741
-2.23017	0.23959		-6.93978	0.707822		-2.23045	0.166812
-2.22892	0.249809		-6.93853	0.729029		-2.22921	0.176551
-2.22768	0.259626		-6.93728	0.751187		-2.22796	0.186226
-2.22643	0.269325		-6.93604	0.772479		-2.22671	0.195304
-2.22518	0.27921		-6.93479	0.793322		-2.22546	0.203838
-2.22393	0.288915		-6.93354	0.813471		-2.22422	0.212415
-2.22269	0.297894		-6.9323	0.833488		-2.22297	0.220771
-2.22144	0.30622		-6.93105	0.852518		-2.22172	0.228761
-2.22019	0.314416		-6.9298	0.8702		-2.22048	0.236992
-2.21895	0.322165		-6.92856	0.887554		-2.21923	0.243165
-2.2177	0.329445		-6.92731	0.904539		-2.21798	0.246792
-2.21645	0.335483		-6.92606	0.921216		-2.21673	0.251714
-2.21521	0.341852		-6.92482	0.937044		-2.21549	0.258251
-2.21396	0.348853		-6.92357	0.953411		-2.21424	0.264696
-2.21271	0.355149		-6.92232	0.970186		-2.21299	0.27022
-2.21146	0.361248		-6.92108	0.986236		-2.21175	0.275099
-2.21022	0.366521		-6.91983	1.00163		-2.2105	0.280015
-2.20897	0.370626		-6.91858	1.01542		-2.20925	0.284999
-2.20772	0.375087		-6.91733	1.02826		-2.208	0.290011
-2.20648	0.37913		-6.91609	1.03969		-2.20676	0.29488
-2.20523	0.383096		-6.91484	1.05085		-2.20551	0.299761
-2.20398	0.387166		-6.91359	1.06182		-2.20426	0.304065
-2.20274	0.390878		-6.91235	1.07199		-2.20302	0.308214
-2.20149	0.393533		-6.9111	1.08147		-2.20177	0.311562
-2.20024	0.395262		-6.90985	1.09032		-2.20052	0.314066
-2.19899	0.397615		-6.90861	1.09946		-2.19928	0.31678
-2.19775	0.399075		-6.90736	1.10757		-2.19803	0.319199
-2.1965	0.399822		-6.90611	1.11532		-2.19678	0.320632
-2.19525	0.400935		-6.90487	1.12215		-2.19553	0.321704
-2.19401	0.401832		-6.90362	1.12849		-2.19429	0.322392
-2.19276	0.402096		-6.90237	1.13345		-2.19304	0.323008
-2.19151	0.402089		-6.90113	1.13786		-2.19179	0.32437
-2.19026	0.40107		-6.89988	1.14185		-2.19055	0.324653
-2.18902	0.398312		-6.89863	1.14632		-2.1893	0.324288
-2.18777	0.395665		-6.89739	1.15026		-2.18805	0.324862
-2.18652	0.394552		-6.89614	1.15419		-2.1868	0.325738
-2.18528	0.393408		-6.89489	1.15692		-2.18556	0.325397
-2.18403	0.391846		-6.89365	1.15901		-2.18431	0.322342
-2.18278	0.390287		-6.8924	1.16078		-2.18306	0.318395
-2.18153	0.38834		-6.89115	1.16125		-2.18182	0.315935
-2.18029	0.385805		-6.8899	1.16068		-2.18057	0.314238
-2.17904	0.383366		-6.88866	1.16089		-2.17932	0.311808
-2.17779	0.380662		-6.88741	1.16069		-2.17807	0.309159
-2.17655	0.377457		-6.88617	1.16061		-2.17683	0.306098
-2.1753	0.373046		-6.88492	1.15967		-2.17558	0.303505
-2.17405	0.367199		-6.88367	1.15892		-2.17433	0.30115
-2.17281	0.362535		-6.88242	1.15725		-2.17309	0.299136
-2.17156	0.358798		-6.88118	1.1555		-2.17184	0.297071
-2.17031	0.354689		-6.87993	1.15218		-2.17059	0.295144
-2.16906	0.350518		-6.87868	1.14872		-2.16934	0.292885
-2.16782	0.345899		-6.87744	1.14665		-2.1681	0.289561
-2.16657	0.340928		-6.87619	1.14393		-2.16685	0.28559
-2.16532	0.33661		-6.87494	1.13932		-2.1656	0.281949
-2.16408	0.331985		-6.8737	1.13447		-2.16436	0.278378
-2.16283	0.326719		-6.87245	1.12996		-2.16311	0.274903
-2.16158	0.321711		-6.8712	1.12571		-2.16186	0.27123
-2.16034	0.316778		-6.86996	1.12194		-2.16061	0.267416
-2.15909	0.312184		-6.86871	1.11749		-2.15937	0.2638
-2.15784	0.306767		-6.86746	1.11269		-2.15812	0.259673
-2.15659	0.300392		-6.86622	1.10857		-2.15687	0.255436
-2.15535	0.294262		-6.86497	1.10409		-2.15563	0.251671
-2.1541	0.289251		-6.86372	1.09955		-2.15438	0.2479
-2.15285	0.284535		-6.86248	1.09585		-2.15313	0.243586
-2.15161	0.278957		-6.86123	1.09181		-2.15189	0.238816
-2.15036	0.273824		-6.85998	1.08698		-2.15064	0.234165
-2.14911	0.269072		-6.85874	1.08153		-2.14939	0.230489
-2.14786	0.264607		-6.85749	1.07555		-2.14814	0.227647
-2.14662	0.260743		-6.85624	1.07007		-2.1469	0.225035
-2.14537	0.257064		-6.855	1.06512		-2.14565	0.221336
-2.14412	0.25323		-6.85375	1.05986		-2.1444	0.217356
-2.14288	0.248596		-6.8525	1.05449		-2.14316	0.213433
-2.14163	0.2435		-6.85126	1.04927		-2.14191	0.209557
-2.14038	0.238664		-6.85001	1.04418		-2.14066	0.206049
-2.13914	0.234898		-6.84876	1.0388		-2.13941	0.202011
-2.13789	0.231533		-6.84751	1.03381		-2.13817	0.198489
-2.13664	0.227211		-6.84627	1.02914		-2.13692	0.195464
-2.13539	0.222802		-6.84502	1.02469		-2.13567	0.191901
-2.13415	0.219388		-6.84377	1.0197		-2.13442	0.189012
-2.1329	0.21584		-6.84253	1.01403		-2.13318	0.186645
-2.13165	0.212125		-6.84128	1.0083		-2.13193	0.18339
-2.13041	0.20891		-6.84003	1.00339		-2.13068	0.179343
-2.12916	0.205431		-6.83879	0.998734		-2.12944	0.175447
-2.12791	0.202017		-6.83754	0.99371		-2.12819	0.171762
-2.12667	0.199661		-6.83629	0.988725		-2.12694	0.168953
-2.12542	0.196791		-6.83505	0.983923		-2.12569	0.165051
-2.12417	0.193392		-6.8338	0.978961		-2.12445	0.160839
-2.12292	0.190344		-6.83255	0.974192		-2.1232	0.156442
-2.12168	0.187565		-6.83131	0.96973		-2.12195	0.153434
-2.12043	0.184931		-6.83006	0.964832		-2.12071	0.151191
-2.11918	0.181391		-6.82881	0.960345		-2.11946	0.147392
-2.11794	0.178608		-6.82757	0.956494		-2.11821	0.143936
-2.11669	0.175842		-6.82632	0.95138		-2.11697	0.141096
-2.11544	0.172959		-6.82507	0.945791		-2.11572	0.138384
-2.1142	0.169482		-6.82383	0.94077		-2.11447	0.13619
-2.11295	0.166163		-6.82258	0.936726		-2.11322	0.133489
-2.1117	0.163834		-6.82133	0.932509		-2.11198	0.130833
-2.11045	0.161355		-6.82009	0.927585		-2.11073	0.127994
-2.10921	0.159037		-6.81884	0.923101		-2.10948	0.125493
-2.10796	0.156571		-6.81759	0.919022		-2.10824	0.121739
-2.10671	0.153709		-6.81635	0.915242		-2.10699	0.118798
-2.10547	0.150959		-6.8151	0.910231		-2.10574	0.116821
-2.10422	0.148181		-6.81385	0.904925		-2.10449	0.115196
-2.10297	0.14486		-6.8126	0.900991		-2.10325	0.113026
-2.10173	0.142383		-6.81136	0.897221		-2.102	0.110579
-2.10048	0.140431		-6.81011	0.893112		-2.10075	0.108189
-2.09923	0.138052		-6.80886	0.889368		-2.09951	0.106367
-2.09798	0.135688		-6.80762	0.885593		-2.09826	0.104806
-2.09674	0.133023		-6.80637	0.882003		-2.09701	0.103272
-2.09549	0.130745		-6.80512	0.877956		-2.09577	0.101368
-2.09424	0.129911		-6.80388	0.873519		-2.09452	0.099436
-2.093	0.128882		-6.80263	0.869502		-2.09327	0.097801
-2.09175	0.128153		-6.80138	0.865617		-2.09202	0.095811
-2.0905	0.126881		-6.80014	0.861809		-2.09078	0.09348
-2.08926	0.125406		-6.79889	0.858084		-2.08953	0.091872
-2.08801	0.123697		-6.79764	0.854351		-2.08828	0.090919
-2.08676	0.122005		-6.7964	0.850714		-2.08704	0.089732
-2.08551	0.120425		-6.79515	0.847098		-2.08579	0.087577
-2.08427	0.118786		-6.7939	0.843358		-2.08454	0.085473
-2.08302	0.11706		-6.79266	0.839721		-2.08329	0.085171
-2.08177	0.114737		-6.79141	0.83617		-2.08205	0.084452
-2.08053	0.113076		-6.79016	0.833155		-2.0808	0.082259
-2.07928	0.11241		-6.78892	0.829978		-2.07955	0.081231
-2.07803	0.111395		-6.78767	0.826342		-2.0783	0.080147
-2.07678	0.109927		-6.78642	0.822479		-2.07706	0.078842
-2.07554	0.109013		-6.78517	0.81872		-2.07581	0.078967
-2.07429	0.108245		-6.78393	0.815178		-2.07456	0.077277
-2.07304	0.107665		-6.78268	0.811093		-2.07332	0.075929
-2.0718	0.106918		-6.78144	0.807155		-2.07207	0.074841
-2.07055	0.105626		-6.78019	0.804351		-2.07082	0.073589
-2.0693	0.104207		-6.77894	0.801392		-2.06957	0.072545
-2.06806	0.10273		-6.77769	0.798152		-2.06833	0.071753
-2.06681	0.101675		-6.77645	0.795415		-2.06708	0.070817
-2.06556	0.100494		-6.7752	0.793454		-2.06583	0.069834
-2.06431	0.097398		-6.77395	0.791063		-2.06459	0.068562
-2.06307	0.094981		-6.77271	0.787561		-2.06334	0.067927
-2.06182	0.094104		-6.77146	0.783872		-2.06209	0.067842
-2.06057	0.09227		-6.77021	0.7805		-2.06085	0.067805
-2.05933	0.090907		-6.76897	0.777475		-2.0596	0.065693
-2.05808	0.089945		-6.76772	0.774764		-2.05835	0.063299
-2.05683	0.089531		-6.76647	0.771909		-2.0571	0.063483
-2.05559	0.087825		-6.76523	0.768499		-2.05586	0.063739
-2.05434	0.086259		-6.76398	0.765301		-2.05461	0.063675
-2.05309	0.084341		-6.76273	0.762707		-2.05336	0.063317
-2.05184	0.083112		-6.76149	0.759486		-2.05212	0.062516
-2.0506	0.082979		-6.76024	0.756131		-2.05087	0.061716
-2.04935	0.082112		-6.75899	0.752719		-2.04962	0.060898
-2.0481	0.080967		-6.75775	0.750148		-2.04837	0.060915
-2.04686	0.079442		-6.7565	0.747702		-2.04713	0.060552
-2.04561	0.078138		-6.75525	0.745149		-2.04588	0.060805
-2.04436	0.077628		-6.75401	0.742404		-2.04463	0.061187
-2.04311	0.075903		-6.75276	0.740499		-2.04339	0.061146
-2.04187	0.075267		-6.75151	0.738543		-2.04214	0.060677
-2.04062	0.074582		-6.75026	0.73572		-2.04089	0.05948
-2.03937	0.07344		-6.74902	0.732485		-2.03964	0.058346
-2.03813	0.072471		-6.74777	0.729229		-2.0384	0.057881
-2.03688	0.071408		-6.74653	0.725841		-2.03715	0.057494
-2.03563	0.070208		-6.74528	0.722599		-2.0359	0.056262
-2.03438	0.069919		-6.74403	0.719285		-2.03466	0.054611
-2.03314	0.069545		-6.74278	0.716304		-2.03341	0.054177
-2.03189	0.068022		-6.74154	0.713768		-2.03216	0.053585
-2.03064	0.066387		-6.74029	0.710945		-2.03091	0.052823
-2.0294	0.06436		-6.73904	0.707811		-2.02967	0.052128
-2.02815	0.062886		-6.7378	0.704918		-2.02842	0.05245
-2.0269	0.062348		-6.73655	0.702211		-2.02717	0.05258
-2.02566	0.061748		-6.7353	0.699244		-2.02593	0.051854
-2.02441	0.06115		-6.73406	0.696068		-2.02468	0.051826
-2.02316	0.060153		-6.73281	0.693088		-2.02343	0.051504
-2.02191	0.059536		-6.73156	0.69021		-2.02218	0.051463
-2.02067	0.058232		-6.73032	0.68725		-2.02094	0.049686
-2.01942	0.057702		-6.72907	0.683981		-2.01969	0.048592
-2.01817	0.057171		-6.72782	0.680589		-2.01844	0.048277
-2.01693	0.055825		-6.72658	0.677288		-2.0172	0.046663
-2.01568	0.054177		-6.72533	0.674296		-2.01595	0.045177
-2.01443	0.053393		-6.72408	0.671851		-2.0147	0.044584
-2.01319	0.051692		-6.72284	0.669318		-2.01345	0.043469
-2.01194	0.05046		-6.72159	0.666862		-2.01221	0.042475
-2.01069	0.049067		-6.72034	0.664763		-2.01096	0.041474
-2.00944	0.048505		-6.7191	0.662613		-2.00971	0.040911
-2.0082	0.047119		-6.71785	0.659763		-2.00847	0.039888
-2.00695	0.046982		-6.7166	0.657009		-2.00722	0.038135
-2.0057	0.047312		-6.71535	0.654737		-2.00597	0.036574
-2.00446	0.046369		-6.71411	0.651339		-2.00473	0.035976
-2.00321	0.045455		-6.71286	0.647179		-2.00348	0.035559
-2.00196	0.045434		-6.71162	0.642915		-2.00223	0.03512
-2.00072	0.045601		-6.71037	0.638717		-2.00098	0.034468
-1.99947	0.045039		-6.70912	0.636078		-1.99974	0.033429
-1.99822	0.044812		-6.70787	0.632886		-1.99849	0.032293
-1.99697	0.043678		-6.70663	0.630639		-1.99724	0.032511
-1.99573	0.043121		-6.70538	0.62817		-1.99599	0.032895
-1.99448	0.042637		-6.70413	0.625425		-1.99475	0.03187
-1.99323	0.041782		-6.70289	0.622076		-1.9935	0.030798
-1.99199	0.041993		-6.70164	0.620299		-1.99225	0.030119
-1.99074	0.042189		-6.70039	0.618253		-1.99101	0.029542
-1.98949	0.042458		-6.69915	0.616206		-1.98976	0.029019
-1.98825	0.041618		-6.6979	0.614543		-1.98851	0.02838
-1.987	0.041298		-6.69665	0.613006		-1.98727	0.02773
-1.98575	0.04096		-6.69541	0.610371		-1.98602	0.026667
-1.9845	0.040682		-6.69416	0.607769		-1.98477	0.025434
-1.98326	0.040841		-6.69291	0.604475		-1.98352	0.025288
-1.98201	0.040571		-6.69167	0.601576		-1.98228	0.024485
-1.98076	0.041408		-6.69042	0.598433		-1.98103	0.023561
-1.97952	0.040871		-6.68917	0.595015		-1.97978	0.022644
-1.97827	0.040477		-6.68792	0.592488		-1.97854	0.022553
-1.97702	0.040623		-6.68668	0.589481		-1.97729	0.02269
-1.97578	0.040493		-6.68543	0.586936		-1.97604	0.02304
-1.97453	0.040775		-6.68419	0.584369		-1.97479	0.022039
-1.97328	0.041014		-6.68294	0.5813		-1.97355	0.02222
-1.97203	0.040597		-6.68169	0.578609		-1.9723	0.021841
-1.97079	0.040164		-6.68044	0.576362		-1.97105	0.020597
-1.96954	0.040498		-6.6792	0.574073		-1.96981	0.020069
-1.96829	0.041748		-6.67795	0.571767		-1.96856	0.019594
-1.96705	0.042226		-6.6767	0.569668		-1.96731	0.019143
-1.9658	0.041924		-6.67546	0.567215		-1.96606	0.018423
-1.96455	0.0408		-6.67421	0.564227		-1.96482	0.017637
-1.9633	0.040792		-6.67296	0.561467		-1.96357	0.017681
-1.96206	0.040528		-6.67172	0.559086		-1.96232	0.016652
-1.96081	0.040259		-6.67047	0.556996		-1.96108	0.016327
-1.95956	0.039239		-6.66922	0.554876		-1.95983	0.015918
-1.95832	0.038915		-6.66798	0.55194		-1.95858	0.015123
-1.95707	0.038613		-6.66673	0.549399		-1.95734	0.01569
-1.95582	0.038558		-6.66548	0.546716		-1.95609	0.015259
-1.95457	0.038322		-6.66424	0.544306		-1.95484	0.016161
-1.95333	0.038199		-6.66299	0.542085		-1.95359	0.016547
-1.95208	0.037678		-6.66174	0.539861		-1.95235	0.01553
-1.95083	0.037073		-6.6605	0.537577		-1.9511	0.01491
-1.94959	0.037361		-6.65925	0.534078		-1.94985	0.01454
-1.94834	0.03705		-6.658	0.530863		-1.9486	0.0156
-1.94709	0.035478		-6.65676	0.52809		-1.94736	0.014682
-1.94585	0.035583		-6.65551	0.52566		-1.94611	0.014017
-1.9446	0.034896		-6.65426	0.523368		-1.94486	0.014929
-1.94335	0.033256		-6.65301	0.520864		-1.94362	0.015945
-1.9421	0.033026		-6.65177	0.51864		-1.94237	0.016424
-1.94086	0.032399		-6.65052	0.515902		-1.94112	0.016431
-1.93961	0.032229		-6.64928	0.513543		-1.93988	0.015608
-1.93836	0.032077		-6.64803	0.512335		-1.93863	0.015304
-1.93712	0.031273		-6.64678	0.509093		-1.93738	0.015798
-1.93587	0.031423		-6.64553	0.507162		-1.93613	0.015464
-1.93462	0.031402		-6.64429	0.505052		-1.93489	0.015507
-1.93338	0.030745		-6.64304	0.502212		-1.93364	0.0154
-1.93213	0.030627		-6.64179	0.499371		-1.93239	0.015558
-1.93088	0.031556		-6.64055	0.497694		-1.93114	0.014334
-1.92963	0.030827		-6.6393	0.494966		-1.9299	0.013434
-1.92839	0.030578		-6.63805	0.492025		-1.92865	0.013996
-1.92714	0.030069		-6.63681	0.490242		-1.9274	0.014074
-1.92589	0.029678		-6.63556	0.487015		-1.92616	0.013055
-1.92465	0.029308		-6.63431	0.484232		-1.92491	0.012757
-1.9234	0.029157		-6.63307	0.481901		-1.92366	0.012939
-1.92215	0.02965		-6.63182	0.479562		-1.92241	0.012576
-1.92091	0.028297		-6.63057	0.47731		-1.92117	0.011284
-1.91966	0.027624		-6.62933	0.474775		-1.91992	0.010584
-1.91841	0.027066		-6.62808	0.471951		-1.91867	0.010766
-1.91716	0.026613		-6.62683	0.47036		-1.91743	0.010672
-1.91592	0.027097		-6.62559	0.468461		-1.91618	0.009874
-1.91467	0.026765		-6.62434	0.466404		-1.91493	0.009336
-1.91342	0.027287		-6.62309	0.463816		-1.91369	0.008572
-1.91218	0.026435		-6.62185	0.461767		-1.91244	0.008588
-1.91093	0.025567		-6.6206	0.459587		-1.91119	0.007838
-1.90968	0.024857		-6.61935	0.457233		-1.90994	0.007713
-1.90844	0.024844		-6.6181	0.454687		-1.9087	0.007805
-1.90719	0.024132		-6.61686	0.451309		-1.90745	0.007875
-1.90594	0.023053		-6.61561	0.447679		-1.9062	0.007753
-1.90469	0.022325		-6.61437	0.444891		-1.90496	0.007385
-1.90345	0.02254		-6.61312	0.442384		-1.90371	0.008016
-1.9022	0.022203		-6.61187	0.440525		-1.90246	0.008121
-1.90095	0.0221		-6.61062	0.437955		-1.90122	0.007224
-1.89971	0.021617		-6.60938	0.435925		-1.89997	0.006539
-1.89846	0.021471		-6.60813	0.433349		-1.89872	0.005935
-1.89721	0.022289		-6.60688	0.430509		-1.89747	0.00554
-1.89596	0.021829		-6.60564	0.42784		-1.89623	0.005933
-1.89472	0.021519		-6.60439	0.425153		-1.89498	0.005779
-1.89347	0.021366		-6.60314	0.423293		-1.89373	0.005234
-1.89222	0.021365		-6.6019	0.420913		-1.89248	0.004883
-1.89098	0.02084		-6.60065	0.419239		-1.89124	0.005032
-1.88973	0.020572		-6.5994	0.417087		-1.88999	0.004979
-1.88848	0.020917		-6.59816	0.413547		-1.88874	0.004533
-1.88723	0.020705		-6.59691	0.411631		-1.8875	0.004643
-1.88599	0.020682		-6.59566	0.410053		-1.88625	0.003748
-1.88474	0.021262		-6.59442	0.407489		-1.885	0.004443
-1.88349	0.021521		-6.59317	0.404228		-1.88376	0.004378
-1.88225	0.020982		-6.59192	0.400918		-1.88251	0.005034
-1.881	0.021824		-6.59068	0.398474		-1.88126	0.004339
-1.87975	0.02295		-6.58943	0.395813		-1.88001	0.004152
-1.87851	0.024025		-6.58818	0.394737		-1.87877	0.003099
-1.87726	0.024067		-6.58694	0.392458		-1.87752	0.003633
-1.87601	0.024292		-6.58569	0.390179		-1.87627	0.003235
-1.87477	0.023901		-6.58444	0.388844		-1.87502	0.002127
-1.87352	0.023618		-6.58319	0.386063		-1.87378	0.00198
-1.87227	0.024296		-6.58195	0.382583		-1.87253	0.000458
-1.87102	0.024383		-6.5807	0.380953		-1.87128	-1.1e-05
-1.86978	0.023516		-6.57945	0.378397		-1.87004	5.6e-05
-1.86853	0.021983		-6.57821	0.375827		-1.86879	0.000645
-1.86728	0.021665		-6.57696	0.372844		-1.86754	0.001969
-1.86604	0.021563		-6.57571	0.371033		-1.8663	0.002261
-1.86479	0.022158		-6.57447	0.36937		-1.86505	0.001247
-1.86354	0.022294		-6.57322	0.368088		-1.8638	0.001921
-1.8623	0.021693		-6.57197	0.366294		-1.86255	0.002591
-1.86105	0.021742		-6.57073	0.364401		-1.86131	0.001865
-1.8598	0.021094		-6.56948	0.361915		-1.86006	0.002047
-1.85855	0.021779		-6.56823	0.360229		-1.85881	0.002573
-1.85731	0.02204		-6.56699	0.357875		-1.85756	0.002444
-1.85606	0.022035		-6.56574	0.356265		-1.85632	0.002654
-1.85481	0.021848		-6.56449	0.354089		-1.85507	0.002676
-1.85356	0.022157		-6.56325	0.351595		-1.85382	0.002977
-1.85232	0.022413		-6.562	0.348922		-1.85258	0.002783
-1.85107	0.022181		-6.56075	0.346763		-1.85133	0.003076
-1.84982	0.022206		-6.55951	0.343528		-1.85008	0.003656
-1.84858	0.022333		-6.55826	0.34217		-1.84884	0.003569
-1.84733	0.022212		-6.55701	0.340252		-1.84759	0.004005
-1.84608	0.022235		-6.55577	0.337868		-1.84634	0.003773
-1.84484	0.022113		-6.55452	0.33612		-1.84509	0.003433
-1.84359	0.022055		-6.55327	0.335649		-1.84385	0.003656
-1.84234	0.021966		-6.55203	0.33384		-1.8426	0.003396
-1.84109	0.022135		-6.55078	0.330838		-1.84135	0.002089
-1.83985	0.022		-6.54953	0.328359		-1.84011	0.001237
-1.8386	0.021424		-6.54828	0.325628		-1.83886	0.001536
-1.83735	0.021182		-6.54704	0.323804		-1.83761	0.001993
-1.83611	0.021578		-6.54579	0.32171		-1.83637	0.002394
-1.83486	0.021689		-6.54454	0.319841		-1.83512	0.001347
-1.83361	0.022207		-6.5433	0.318179		-1.83387	0.002159
-1.83237	0.022611		-6.54205	0.317085		-1.83262	0.002061
-1.83112	0.022808		-6.5408	0.314628		-1.83138	0.003146
-1.82987	0.022676		-6.53956	0.312374		-1.83013	0.002758
-1.82862	0.023715		-6.53831	0.31029		-1.82888	0.001855
-1.82738	0.023356		-6.53706	0.307787		-1.82763	0.002374
-1.82613	0.023493		-6.53582	0.307448		-1.82639	0.003101
-1.82488	0.021909		-6.53457	0.305978		-1.82514	0.003074
-1.82364	0.021571		-6.53332	0.304339		-1.82389	0.002532
-1.82239	0.021284		-6.53208	0.303584		-1.82265	0.001477
-1.82114	0.021048		-6.53083	0.302884		-1.8214	0.001175
-1.8199	0.021294		-6.52958	0.302089		-1.82015	-0.000269
-1.81865	0.020326		-6.52834	0.300607		-1.8189	0.000126
-1.8174	0.019877		-6.52709	0.299175		-1.81766	-0.000491
-1.81615	0.018315		-6.52584	0.296849		-1.81641	-0.000628
-1.81491	0.017452		-6.5246	0.294932		-1.81516	-0.000632
-1.81366	0.016844		-6.52335	0.293252		-1.81392	-0.000244
-1.81241	0.017181		-6.5221	0.290923		-1.81267	-0.00079
-1.81117	0.016834		-6.52086	0.290044		-1.81142	-0.001152
-1.80992	0.016315		-6.51961	0.28955		-1.81018	0.000219
-1.80867	0.016316		-6.51836	0.286891		-1.80893	0.000815
-1.80743	0.016428		-6.51712	0.284977		-1.80768	-0.000167
-1.80618	0.016519		-6.51587	0.284326		-1.80643	-0.000885
-1.80493	0.016211		-6.51462	0.283196		-1.80519	-0.001865
-1.80368	0.016057		-6.51337	0.281633		-1.80394	-0.002097
-1.80244	0.015714		-6.51213	0.278642		-1.80269	-0.001707
-1.80119	0.015337		-6.51088	0.275766		-1.80144	-0.002174
-1.79994	0.015542		-6.50963	0.27287		-1.8002	-0.002778
-1.7987	0.015983		-6.50839	0.270562		-1.79895	-0.002864
-1.79745	0.016052		-6.50714	0.268444		-1.7977	-0.003012
-1.7962	0.016225		-6.50589	0.266539		-1.79646	-0.003301
-1.79496	0.016331		-6.50465	0.265682		-1.79521	-0.00312
-1.79371	0.015853		-6.5034	0.264339		-1.79396	-0.003791
-1.79246	0.015747		-6.50215	0.262952		-1.79272	-0.004376
-1.79121	0.01542		-6.50091	0.261623		-1.79147	-0.00418
-1.78997	0.015244		-6.49966	0.260314		-1.79022	-0.003883
-1.78872	0.015096		-6.49841	0.25972		-1.78897	-0.004242
-1.78747	0.01512		-6.49717	0.259133		-1.78773	-0.005291
-1.78623	0.014759		-6.49592	0.257112		-1.78648	-0.005343
-1.78498	0.014978		-6.49467	0.255593		-1.78523	-0.005669
-1.78373	0.014175		-6.49343	0.254634		-1.78399	-0.005538
-1.78249	0.014467		-6.49218	0.253329		-1.78274	-0.005399
-1.78124	0.014968		-6.49093	0.250947		-1.78149	-0.005707
-1.77999	0.015151		-6.48969	0.249327		-1.78024	-0.005452
-1.77874	0.014334		-6.48844	0.248852		-1.779	-0.00496
-1.7775	0.013613		-6.48719	0.246915		-1.77775	-0.004409
-1.77625	0.01348		-6.48595	0.245704		-1.7765	-0.003389
-1.775	0.013133		-6.4847	0.244492		-1.77526	-0.002245
-1.77375	0.012214		-6.48345	0.243386		-1.77401	-0.001363
-1.77251	0.011855		-6.48221	0.241725		-1.77276	-0.000191
-1.77126	0.012361		-6.48096	0.24027		-1.77151	-0.001088
-1.77001	0.011672		-6.47971	0.239082		-1.77027	-0.001059
-1.76877	0.012126		-6.47846	0.238711		-1.76902	-0.00126
-1.76752	0.012393		-6.47722	0.237621		-1.76777	-0.000699
-1.76627	0.011516		-6.47597	0.236453		-1.76653	0.000296
-1.76503	0.011447		-6.47472	0.234401		-1.76528	-0.000418
-1.76378	0.011025		-6.47348	0.232658		-1.76403	-0.001204
-1.76253	0.012624		-6.47223	0.230988		-1.76279	-0.001129
-1.76128	0.012186		-6.47098	0.228689		-1.76154	-0.000662
-1.76004	0.011678		-6.46974	0.22608		-1.76029	-0.000112
-1.75879	0.011471		-6.46849	0.223495		-1.75904	0.000644
-1.75754	0.011424		-6.46724	0.22145		-1.7578	0.001223
-1.7563	0.011522		-6.466	0.219715		-1.75655	0.001379
-1.75505	0.011326		-6.46475	0.218358		-1.7553	0.001463
-1.7538	0.0117		-6.4635	0.216498		-1.75405	0.001705
-1.75256	0.012321		-6.46226	0.215399		-1.75281	0.001324
-1.75131	0.012575		-6.46101	0.214364		-1.75156	0.000528
-1.75006	0.012546		-6.45976	0.212846		-1.75031	0.000579
-1.74882	0.012103		-6.45852	0.210645		-1.74907	0.000489
-1.74757	0.012083		-6.45727	0.208137		-1.74782	-1.8e-05
-1.74632	0.01168		-6.45602	0.206648		-1.74657	-0.000544
-1.74507	0.01158		-6.45477	0.205603		-1.74533	1.1e-05
-1.74383	0.011918		-6.45353	0.203165		-1.74408	0.001271
-1.74258	0.012268		-6.45228	0.201691		-1.74283	0.001685
-1.74133	0.012468		-6.45104	0.200626		-1.74158	0.000638
-1.74009	0.012124		-6.44979	0.19948		-1.74034	1.6e-05
-1.73884	0.011681		-6.44854	0.198723		-1.73909	0.000577
-1.73759	0.011534		-6.4473	0.198227		-1.73784	0.001274
-1.73634	0.011299		-6.44605	0.197322		-1.7366	0.001483
-1.7351	0.010941		-6.4448	0.196452		-1.73535	0.001392
-1.73385	0.01074		-6.44355	0.195162		-1.7341	0.001473
-1.7326	0.010164		-6.44231	0.193635		-1.73285	0.001555
-1.73136	0.009822		-6.44106	0.192377		-1.73161	0.001676
-1.73011	0.010004		-6.43981	0.19082		-1.73036	0.001491
-1.72886	0.010147		-6.43857	0.189436		-1.72911	0.000944
-1.72761	0.009087		-6.43732	0.188395		-1.72786	0.000719
-1.72637	0.008261		-6.43607	0.187279		-1.72662	6.1e-05
-1.72512	0.008459		-6.43483	0.185869		-1.72537	-0.000354
-1.72387	0.009308		-6.43358	0.185066		-1.72412	-0.000873
-1.72263	0.009957		-6.43233	0.18377		-1.72288	-0.00068
-1.72138	0.010239		-6.43109	0.18232		-1.72163	-0.000473
-1.72013	0.009392		-6.42984	0.181033		-1.72038	-0.00039
-1.71889	0.008402		-6.42859	0.179368		-1.71914	-2.2e-05
-1.71764	0.00823		-6.42735	0.178025		-1.71789	0.000212
-1.71639	0.009114		-6.4261	0.176836		-1.71664	0.000667
-1.71514	0.009794		-6.42485	0.175388		-1.71539	0.001069
-1.7139	0.010193		-6.42361	0.173799		-1.71415	-0.000281
-1.71265	0.010957		-6.42236	0.172125		-1.7129	-0.001895
-1.7114	0.011839		-6.42111	0.169727		-1.71165	-0.002998
-1.71016	0.011803		-6.41986	0.167917		-1.71041	-0.003539
-1.70891	0.011031		-6.41862	0.16663		-1.70916	-0.004331
-1.70766	0.010648		-6.41737	0.164901		-1.70791	-0.004829
-1.70642	0.009366		-6.41613	0.162886		-1.70666	-0.005076
-1.70517	0.009059		-6.41488	0.161642		-1.70542	-0.005835
-1.70392	0.009509		-6.41363	0.159864		-1.70417	-0.006248
-1.70267	0.009874		-6.41238	0.158444		-1.70292	-0.005992
-1.70143	0.010185		-6.41114	0.156402		-1.70168	-0.005781
-1.70018	0.009727		-6.40989	0.155008		-1.70043	-0.006014
-1.69893	0.009837		-6.40864	0.154079		-1.69918	-0.005835
-1.69769	0.010786		-6.4074	0.153029		-1.69793	-0.005419
-1.69644	0.011558		-6.40615	0.151701		-1.69669	-0.005304
-1.69519	0.012204		-6.4049	0.150989		-1.69544	-0.004897
-1.69395	0.01297		-6.40366	0.150144		-1.69419	-0.004677
-1.6927	0.013667		-6.40241	0.149074		-1.69295	-0.004853
-1.69145	0.014022		-6.40116	0.148722		-1.6917	-0.004776
-1.6902	0.014474		-6.39992	0.147858		-1.69045	-0.004921
-1.68896	0.015138		-6.39867	0.146009		-1.68921	-0.005302
-1.68771	0.015706		-6.39742	0.144707		-1.68796	-0.005506
-1.68646	0.016153		-6.39618	0.143774		-1.68671	-0.005233
-1.68522	0.016184		-6.39493	0.143078		-1.68546	-0.005282
-1.68397	0.016845		-6.39368	0.142154		-1.68422	-0.005293
-1.68272	0.017296		-6.39244	0.140911		-1.68297	-0.005826
-1.68148	0.017502		-6.39119	0.139711		-1.68172	-0.007122
-1.68023	0.017799		-6.38994	0.138952		-1.68047	-0.007523
-1.67898	0.017493		-6.3887	0.137703		-1.67923	-0.00667
-1.67773	0.017741		-6.38745	0.136144		-1.67798	-0.006191
-1.67649	0.018986		-6.3862	0.134797		-1.67673	-0.006229
-1.67524	0.019577		-6.38495	0.133394		-1.67549	-0.006419
-1.67399	0.018621		-6.38371	0.132148		-1.67424	-0.006759
-1.67275	0.018567		-6.38246	0.130921		-1.67299	-0.006747
-1.6715	0.018584		-6.38122	0.129403		-1.67175	-0.007111
-1.67025	0.018355		-6.37997	0.127984		-1.6705	-0.007506
-1.66901	0.018569		-6.37872	0.126771		-1.66925	-0.007602
-1.66776	0.019381		-6.37747	0.125287		-1.668	-0.007074
-1.66651	0.019816		-6.37623	0.123372		-1.66676	-0.006625
-1.66526	0.02023		-6.37498	0.12216		-1.66551	-0.006913
-1.66402	0.021049		-6.37373	0.120847		-1.66426	-0.006717
-1.66277	0.021832		-6.37249	0.119615		-1.66301	-0.006329
-1.66152	0.021927		-6.37124	0.117501		-1.66177	-0.006371
-1.66027	0.021475		-6.36999	0.116207		-1.66052	-0.007047
-1.65903	0.021628		-6.36875	0.115207		-1.65927	-0.007686
-1.65778	0.022388		-6.3675	0.113622		-1.65803	-0.007663
-1.65653	0.023263		-6.36625	0.113105		-1.65678	-0.007326
-1.65529	0.023597		-6.36501	0.111792		-1.65553	-0.007206
-1.65404	0.022872		-6.36376	0.11048		-1.65429	-0.007819
-1.65279	0.022409		-6.36251	0.109723		-1.65304	-0.008436
-1.65155	0.02268		-6.36127	0.108884		-1.65179	-0.008239
-1.6503	0.023115		-6.36002	0.108034		-1.65054	-0.008171
-1.64905	0.022981		-6.35877	0.108071		-1.6493	-0.008268
-1.6478	0.022598		-6.35753	0.10781		-1.64805	-0.007793
-1.64656	0.023138		-6.35628	0.107372		-1.6468	-0.006596
-1.64531	0.024037		-6.35503	0.107164		-1.64556	-0.006091
-1.64406	0.024952		-6.35379	0.106971		-1.64431	-0.00635
-1.64282	0.025394		-6.35254	0.106823		-1.64306	-0.005768
-1.64157	0.025267		-6.35129	0.106511		-1.64181	-0.005583
-1.64032	0.025265		-6.35004	0.106432		-1.64057	-0.006382
-1.63908	0.024931		-6.3488	0.106331		-1.63932	-0.006729
-1.63783	0.024784		-6.34755	0.106196		-1.63807	-0.006486
-1.63658	0.024063		-6.3463	0.10558		-1.63683	-0.006977
-1.63533	0.02318		-6.34506	0.104777		-1.63558	-0.00778
-1.63409	0.0228		-6.34381	0.103905		-1.63433	-0.008897
-1.63284	0.022179		-6.34256	0.102461		-1.63308	-0.010119
-1.63159	0.021412		-6.34132	0.100787		-1.63184	-0.010689
-1.63035	0.020676		-6.34007	0.099698		-1.63059	-0.010879
-1.6291	0.020317		-6.33882	0.098505		-1.62934	-0.010845
-1.62785	0.019555		-6.33758	0.097203		-1.6281	-0.011113
-1.62661	0.018028		-6.33633	0.09632		-1.62685	-0.011185
-1.62536	0.017062		-6.33508	0.095631		-1.6256	-0.010994
-1.62411	0.017169		-6.33384	0.094924		-1.62435	-0.010517
-1.62286	0.017071		-6.33259	0.093927		-1.62311	-0.009758
-1.62162	0.016316		-6.33134	0.092683		-1.62186	-0.00987
-1.62037	0.015833		-6.3301	0.091261		-1.62061	-0.010343
-1.61912	0.015758		-6.32885	0.090547		-1.61937	-0.009913
-1.61788	0.015831		-6.3276	0.08969		-1.61812	-0.009587
-1.61663	0.015945		-6.32636	0.088792		-1.61687	-0.009759
-1.61538	0.015579		-6.32511	0.088588		-1.61563	-0.009742
-1.61414	0.014393		-6.32386	0.088129		-1.61438	-0.010474
-1.61289	0.013825		-6.32262	0.087622		-1.61313	-0.01146
-1.61164	0.014598		-6.32137	0.08669		-1.61188	-0.011123
-1.61039	0.015029		-6.32012	0.085407		-1.61064	-0.011159
-1.60915	0.01533		-6.31888	0.084838		-1.60939	-0.01137
-1.6079	0.015933		-6.31763	0.084282		-1.60814	-0.011171
-1.60665	0.016521		-6.31638	0.083255		-1.60689	-0.011269
-1.60541	0.016699		-6.31513	0.082608		-1.60565	-0.011816
-1.60416	0.016642		-6.31389	0.082351		-1.6044	-0.011977
-1.60291	0.016528		-6.31264	0.081251		-1.60315	-0.011688
-1.60166	0.016014		-6.3114	0.079808		-1.60191	-0.011527
-1.60042	0.014473		-6.31015	0.079465		-1.60066	-0.010841
-1.59917	0.013068		-6.3089	0.080057		-1.59941	-0.009915
-1.59792	0.012623		-6.30765	0.079867		-1.59817	-0.008701
-1.59668	0.012522		-6.30641	0.079186		-1.59692	-0.008085
-1.59543	0.012406		-6.30516	0.078822		-1.59567	-0.008354
-1.59418	0.011947		-6.30391	0.077689		-1.59442	-0.0089
-1.59294	0.011592		-6.30267	0.077174		-1.59318	-0.009219
-1.59169	0.011607		-6.30142	0.076541		-1.59193	-0.008865
-1.59044	0.011998		-6.30017	0.07601		-1.59068	-0.008384
-1.58919	0.012332		-6.29893	0.075946		-1.58944	-0.008985
-1.58795	0.011783		-6.29768	0.075138		-1.58819	-0.008942
-1.5867	0.011093		-6.29643	0.074116		-1.58694	-0.009058
-1.58545	0.010741		-6.29519	0.073158		-1.58569	-0.009961
-1.58421	0.010081		-6.29394	0.072068		-1.58445	-0.010818
-1.58296	0.009338		-6.29269	0.0709		-1.5832	-0.010716
-1.58171	0.008619		-6.29145	0.069849		-1.58195	-0.010367
-1.58047	0.008193		-6.2902	0.068835		-1.58071	-0.010401
-1.57922	0.008224		-6.28895	0.06806		-1.57946	-0.010433
-1.57797	0.008129		-6.2877	0.067085		-1.57821	-0.010074
-1.57672	0.008563		-6.28646	0.065589		-1.57696	-0.009654
-1.57548	0.00858		-6.28521	0.064694		-1.57572	-0.010184
-1.57423	0.009296		-6.28397	0.063533		-1.57447	-0.01056
-1.57298	0.010399		-6.28272	0.062162		-1.57322	-0.010692
-1.57174	0.010042		-6.28147	0.061156		-1.57198	-0.010078
-1.57049	0.010005		-6.28022	0.061421		-1.57073	-0.009814
-1.56924	0.010207		-6.27898	0.061573		-1.56948	-0.010174
-1.568	0.00982		-6.27773	0.060894		-1.56824	-0.010257
-1.56675	0.009234		-6.27648	0.05994		-1.56699	-0.010054
-1.5655	0.009346		-6.27524	0.059503		-1.56574	-0.009553
-1.56425	0.009813		-6.27399	0.058731		-1.56449	-0.009155
-1.56301	0.009845		-6.27274	0.057795		-1.56325	-0.009253
-1.56176	0.009363		-6.2715	0.057036		-1.562	-0.00922
-1.56051	0.009356		-6.27025	0.056434		-1.56075	-0.009574
-1.55927	0.009208		-6.269	0.055606		-1.5595	-0.009662
-1.55802	0.008747		-6.26776	0.055239		-1.55826	-0.0088
-1.55677	0.00856		-6.26651	0.054557		-1.55701	-0.008291
-1.55553	0.008652		-6.26526	0.053654		-1.55576	-0.008612
-1.55428	0.008654		-6.26402	0.052392		-1.55452	-0.009484
-1.55303	0.008754		-6.26277	0.050939		-1.55327	-0.010499
-1.55178	0.009345		-6.26152	0.049909		-1.55202	-0.01034
-1.55054	0.009316		-6.26028	0.048404		-1.55078	-0.010105
-1.54929	0.008571		-6.25903	0.047508		-1.54953	-0.010742
-1.54804	0.008369		-6.25778	0.047465		-1.54828	-0.011158
-1.54679	0.007435		-6.25654	0.046613		-1.54703	-0.010991
-1.54555	0.007065		-6.25529	0.045712		-1.54579	-0.011241
-1.5443	0.007185		-6.25404	0.044926		-1.54454	-0.011566
-1.54305	0.006858		-6.25279	0.044371		-1.54329	-0.011926
-1.54181	0.00593		-6.25155	0.043871		-1.54205	-0.012097
-1.54056	0.006		-6.2503	0.043438		-1.5408	-0.01214
-1.53931	0.006686		-6.24906	0.043269		-1.53955	-0.011815
-1.53807	0.00676		-6.24781	0.042504		-1.5383	-0.012307
-1.53682	0.007476		-6.24656	0.04117		-1.53706	-0.01333
-1.53557	0.008112		-6.24531	0.040214		-1.53581	-0.014755
-1.53432	0.008123		-6.24407	0.039051		-1.53456	-0.015676
-1.53308	0.008101		-6.24282	0.037893		-1.53331	-0.015855
-1.53183	0.007911		-6.24157	0.037247		-1.53207	-0.015886
-1.53058	0.008036		-6.24033	0.036587		-1.53082	-0.015655
-1.52934	0.00839		-6.23908	0.035642		-1.52957	-0.015742
-1.52809	0.00888		-6.23783	0.034131		-1.52833	-0.016437
-1.52684	0.008976		-6.23659	0.032672		-1.52708	-0.01627
-1.5256	0.008747		-6.23534	0.03191		-1.52583	-0.016185
-1.52435	0.00846		-6.23409	0.03124		-1.52459	-0.016311
-1.5231	0.008508		-6.23285	0.031169		-1.52334	-0.016263
-1.52185	0.008562		-6.2316	0.031143		-1.52209	-0.01625
-1.52061	0.008536		-6.23035	0.030417		-1.52084	-0.016255
-1.51936	0.009028		-6.22911	0.029122		-1.5196	-0.016181
-1.51811	0.008577		-6.22786	0.027886		-1.51835	-0.016288
-1.51687	0.007778		-6.22661	0.026503		-1.5171	-0.017196
-1.51562	0.00716		-6.22537	0.025559		-1.51586	-0.017538
-1.51437	0.006872		-6.22412	0.026191		-1.51461	-0.017167
-1.51313	0.007224		-6.22287	0.025515		-1.51336	-0.016559
-1.51188	0.00707		-6.22163	0.024516		-1.51211	-0.01583
-1.51063	0.006535		-6.22038	0.024127		-1.51087	-0.0148
-1.50938	0.006499		-6.21913	0.024241		-1.50962	-0.014351
-1.50814	0.006783		-6.21788	0.022532		-1.50837	-0.014585
-1.50689	0.006751		-6.21664	0.021162		-1.50713	-0.014731
-1.50564	0.006781		-6.21539	0.020295		-1.50588	-0.01433
-1.5044	0.007157		-6.21415	0.019863		-1.50463	-0.014715
-1.50315	0.007609		-6.2129	0.019009		-1.50338	-0.015307
-1.5019	0.008265		-6.21165	0.017648		-1.50214	-0.015353
-1.50066	0.008624		-6.2104	0.016897		-1.50089	-0.014668
-1.49941	0.008505		-6.20916	0.015916		-1.49964	-0.014743
-1.49816	0.008717		-6.20791	0.014818		-1.4984	-0.015333
-1.49691	0.009082		-6.20666	0.013999		-1.49715	-0.015345
-1.49567	0.009156		-6.20542	0.013372		-1.4959	-0.015505
-1.49442	0.008671		-6.20417	0.013149		-1.49466	-0.015792
-1.49317	0.007384		-6.20292	0.012986		-1.49341	-0.016059
-1.49193	0.007023		-6.20168	0.012947		-1.49216	-0.015841
-1.49068	0.006707		-6.20043	0.012694		-1.49091	-0.015287
-1.48943	0.006111		-6.19918	0.011908		-1.48967	-0.015573
-1.48819	0.006247		-6.19794	0.01198		-1.48842	-0.015316
-1.48694	0.007303		-6.19669	0.011399		-1.48717	-0.015035
-1.48569	0.006955		-6.19544	0.011036		-1.48592	-0.015144
-1.48444	0.007212		-6.1942	0.011108		-1.48468	-0.014826
-1.4832	0.007315		-6.19295	0.010688		-1.48343	-0.01377
-1.48195	0.006928		-6.1917	0.010346		-1.48218	-0.014446
-1.4807	0.007429		-6.19046	0.010008		-1.48094	-0.014286
-1.47945	0.008247		-6.18921	0.009199		-1.47969	-0.013564
-1.47821	0.007998		-6.18796	0.008291		-1.47844	-0.014098
-1.47696	0.007618		-6.18672	0.007474		-1.4772	-0.014391
-1.47571	0.007834		-6.18547	0.006629		-1.47595	-0.015548
-1.47447	0.007951		-6.18422	0.006738		-1.4747	-0.016115
-1.47322	0.008109		-6.18297	0.006336		-1.47345	-0.015647
-1.47197	0.008894		-6.18173	0.005698		-1.47221	-0.014974
-1.47073	0.009223		-6.18048	0.005719		-1.47096	-0.014405
-1.46948	0.00967		-6.17924	0.005918		-1.46971	-0.01395
-1.46823	0.01004		-6.17799	0.005674		-1.46846	-0.015245
-1.46698	0.009615		-6.17674	0.005278		-1.46722	-0.015862
-1.46574	0.009285		-6.17549	0.005214		-1.46597	-0.015434
-1.46449	0.008634		-6.17425	0.005223		-1.46472	-0.015536
-1.46324	0.008176		-6.173	0.005126		-1.46348	-0.015578
-1.462	0.008195		-6.17175	0.00492		-1.46223	-0.015738
-1.46075	0.009441		-6.17051	0.003702		-1.46098	-0.016027
-1.4595	0.010046		-6.16926	0.00293		-1.45974	-0.01502
-1.45826	0.010645		-6.16801	0.002302		-1.45849	-0.014894
-1.45701	0.010266		-6.16677	0.001831		-1.45724	-0.015588
-1.45576	0.010802		-6.16552	0.001321		-1.45599	-0.015918
-1.45452	0.011608		-6.16427	0.000988		-1.45475	-0.015543
-1.45327	0.011564		-6.16303	0.000973		-1.4535	-0.014927
-1.45202	0.01105		-6.16178	-0.000552		-1.45225	-0.015615
-1.45077	0.011037		-6.16053	-0.00197		-1.45101	-0.016194
-1.44953	0.011752		-6.15929	-0.002627		-1.44976	-0.015928
-1.44828	0.012189		-6.15804	-0.002706		-1.44851	-0.015761
-1.44703	0.012725		-6.15679	-0.003164		-1.44726	-0.016514
-1.44579	0.01298		-6.15555	-0.002697		-1.44602	-0.015373
-1.44454	0.012808		-6.1543	-0.00287		-1.44477	-0.014249
-1.44329	0.013218		-6.15305	-0.003482		-1.44352	-0.01424
-1.44204	0.013288		-6.15181	-0.004407		-1.44228	-0.013759
-1.4408	0.013122		-6.15056	-0.004744		-1.44103	-0.013171
-1.43955	0.012781		-6.14931	-0.004401		-1.43978	-0.012958
-1.4383	0.012325		-6.14806	-0.005352		-1.43853	-0.014182
-1.43706	0.013223		-6.14682	-0.005795		-1.43729	-0.015051
-1.43581	0.013656		-6.14557	-0.005968		-1.43604	-0.014186
-1.43456	0.014318		-6.14432	-0.005524		-1.43479	-0.014647
-1.43331	0.014792		-6.14308	-0.005179		-1.43355	-0.013923
-1.43207	0.015245		-6.14183	-0.00513		-1.4323	-0.014136
-1.43082	0.016816		-6.14058	-0.005648		-1.43105	-0.013248
-1.42957	0.017428		-6.13934	-0.006605		-1.4298	-0.013269
-1.42833	0.017361		-6.13809	-0.007409		-1.42856	-0.013433
-1.42708	0.01728		-6.13684	-0.007946		-1.42731	-0.013023
-1.42583	0.017008		-6.1356	-0.00896		-1.42606	-0.013041
-1.42459	0.016266		-6.13435	-0.008862		-1.42482	-0.012238
-1.42334	0.0172		-6.1331	-0.010566		-1.42357	-0.01256
-1.42209	0.017072		-6.13186	-0.011563		-1.42232	-0.012347
-1.42084	0.017082		-6.13061	-0.01204		-1.42108	-0.013267
-1.4196	0.017781		-6.12936	-0.012456		-1.41983	-0.011994
-1.41835	0.017299		-6.12812	-0.013681		-1.41858	-0.011025
-1.4171	0.016389		-6.12687	-0.014975		-1.41733	-0.011245
-1.41586	0.016572		-6.12562	-0.014546		-1.41609	-0.010688
-1.41461	0.016544		-6.12438	-0.01534		-1.41484	-0.010229
-1.41336	0.016673		-6.12313	-0.015501		-1.41359	-0.009423
-1.41212	0.016755		-6.12188	-0.016794		-1.41234	-0.008831
-1.41087	0.016093		-6.12064	-0.018652		-1.4111	-0.009017
-1.40962	0.015646		-6.11939	-0.018651		-1.40985	-0.009072
-1.40837	0.015655		-6.11814	-0.019246		-1.4086	-0.009201
-1.40713	0.014913		-6.1169	-0.020744		-1.40736	-0.00981
-1.40588	0.014127		-6.11565	-0.021845		-1.40611	-0.009052
-1.40463	0.014359		-6.1144	-0.022853		-1.40486	-0.008697
-1.40339	0.014442		-6.11315	-0.023064		-1.40362	-0.009506
-1.40214	0.014785		-6.11191	-0.023825		-1.40237	-0.009282
-1.40089	0.014971		-6.11066	-0.024871		-1.40112	-0.00973
-1.39965	0.015663		-6.10941	-0.025919		-1.39987	-0.009669
-1.3984	0.015158		-6.10817	-0.025946		-1.39863	-0.009683
-1.39715	0.015051		-6.10692	-0.026504		-1.39738	-0.00986
-1.3959	0.014794		-6.10567	-0.026846		-1.39613	-0.010057
-1.39466	0.015531		-6.10443	-0.026849		-1.39488	-0.010608
-1.39341	0.015289		-6.10318	-0.027018		-1.39364	-0.010535
-1.39216	0.015556		-6.10193	-0.027566		-1.39239	-0.009937
-1.39092	0.016113		-6.10069	-0.028907		-1.39114	-0.00974
-1.38967	0.016413		-6.09944	-0.029324		-1.3899	-0.008976
-1.38842	0.016542		-6.09819	-0.029466		-1.38865	-0.007762
-1.38718	0.015635		-6.09695	-0.02932		-1.3874	-0.008227
-1.38593	0.015285		-6.0957	-0.03005		-1.38616	-0.008783
-1.38468	0.015299		-6.09445	-0.030879		-1.38491	-0.008839
-1.38343	0.015233		-6.09321	-0.030639		-1.38366	-0.008515
-1.38219	0.015695		-6.09196	-0.030874		-1.38241	-0.008915
-1.38094	0.016478		-6.09071	-0.031047		-1.38117	-0.00902
-1.37969	0.017098		-6.08947	-0.03162		-1.37992	-0.009795
-1.37845	0.017625		-6.08822	-0.032109		-1.37867	-0.010626
-1.3772	0.01754		-6.08697	-0.03311		-1.37743	-0.009903
-1.37595	0.017652		-6.08573	-0.03285		-1.37618	-0.009355
-1.37471	0.016664		-6.08448	-0.032649		-1.37493	-0.008583
-1.37346	0.01652		-6.08323	-0.032516		-1.37369	-0.009411
-1.37221	0.016089		-6.08199	-0.032394		-1.37244	-0.008363
-1.37096	0.015593		-6.08074	-0.032922		-1.37119	-0.009251
-1.36972	0.014915		-6.07949	-0.033965		-1.36994	-0.009043
-1.36847	0.013697		-6.07824	-0.034816		-1.3687	-0.009316
-1.36722	0.012586		-6.077	-0.034808		-1.36745	-0.00905
-1.36597	0.01261		-6.07575	-0.034955		-1.3662	-0.00804
-1.36473	0.01258		-6.0745	-0.035279		-1.36495	-0.008094
-1.36348	0.012487		-6.07326	-0.035341		-1.36371	-0.007734
-1.36223	0.012696		-6.07201	-0.036776		-1.36246	-0.007902
-1.36099	0.011341		-6.07076	-0.037042		-1.36121	-0.007356
-1.35974	0.011757		-6.06952	-0.037252		-1.35997	-0.007896
-1.35849	0.011276		-6.06827	-0.03804		-1.35872	-0.007405
-1.35725	0.010533		-6.06702	-0.03886		-1.35747	-0.007694
-1.356	0.009649		-6.06578	-0.038661		-1.35623	-0.00811
-1.35475	0.009383		-6.06453	-0.038172		-1.35498	-0.008971
-1.3535	0.009093		-6.06328	-0.039146		-1.35373	-0.009522
-1.35226	0.008594		-6.06204	-0.039131		-1.35248	-0.009624
-1.35101	0.009267		-6.06079	-0.039573		-1.35124	-0.009416
-1.34976	0.008596		-6.05954	-0.039828		-1.34999	-0.008763
-1.34852	0.008669		-6.0583	-0.039409		-1.34874	-0.00899
-1.34727	0.008209		-6.05705	-0.039798		-1.3475	-0.008924
-1.34602	0.006883		-6.0558	-0.040357		-1.34625	-0.00937
-1.34478	0.007148		-6.05455	-0.040611		-1.345	-0.009912
-1.34353	0.007573		-6.05331	-0.040561		-1.34375	-0.010193
-1.34228	0.007264		-6.05206	-0.03982		-1.34251	-0.009916
-1.34103	0.007645		-6.05082	-0.039422		-1.34126	-0.009028
-1.33979	0.007459		-6.04957	-0.040215		-1.34001	-0.009637
-1.33854	0.007668		-6.04832	-0.039887		-1.33876	-0.009075
-1.33729	0.007587		-6.04708	-0.03958		-1.33752	-0.009218
-1.33605	0.00705		-6.04583	-0.039842		-1.33627	-0.008384
-1.3348	0.007489		-6.04458	-0.040328		-1.33502	-0.008278
-1.33355	0.00767		-6.04333	-0.040597		-1.33378	-0.00912
-1.33231	0.007722		-6.04209	-0.041244		-1.33253	-0.008576
-1.33106	0.008619		-6.04084	-0.041437		-1.33128	-0.008772
-1.32981	0.008479		-6.03959	-0.041161		-1.33004	-0.009123
-1.32856	0.008874		-6.03835	-0.040828		-1.32879	-0.009543
-1.32732	0.00975		-6.0371	-0.040961		-1.32754	-0.010533
-1.32607	0.009292		-6.03585	-0.041097		-1.32629	-0.011356
-1.32482	0.009239		-6.03461	-0.04153		-1.32505	-0.011963
-1.32358	0.009361		-6.03336	-0.041242		-1.3238	-0.012237
-1.32233	0.00935		-6.03211	-0.041701		-1.32255	-0.012137
-1.32108	0.009111		-6.03087	-0.042228		-1.32131	-0.013483
-1.31984	0.008406		-6.02962	-0.042897		-1.32006	-0.015011
-1.31859	0.007586		-6.02837	-0.043497		-1.31881	-0.015063
-1.31734	0.006762		-6.02713	-0.041901		-1.31756	-0.015013
-1.31609	0.006927		-6.02588	-0.042192		-1.31632	-0.014986
-1.31485	0.006223		-6.02463	-0.041838		-1.31507	-0.01626
-1.3136	0.006342		-6.02339	-0.041812		-1.31382	-0.016412
-1.31235	0.007493		-6.02214	-0.041186		-1.31258	-0.016882
-1.31111	0.006799		-6.02089	-0.041508		-1.31133	-0.017172
-1.30986	0.006839		-6.01964	-0.042677		-1.31008	-0.016829
-1.30861	0.007335		-6.0184	-0.043977		-1.30883	-0.016749
-1.30737	0.007868		-6.01715	-0.044223		-1.30759	-0.016918
-1.30612	0.009478		-6.01591	-0.04441		-1.30634	-0.018002
-1.30487	0.010157		-6.01466	-0.044814		-1.30509	-0.018542
-1.30362	0.01059		-6.01341	-0.044556		-1.30385	-0.019344
-1.30238	0.012035		-6.01217	-0.044085		-1.3026	-0.019256
-1.30113	0.011885		-6.01092	-0.043565		-1.30135	-0.019546
-1.29988	0.012799		-6.00967	-0.042713		-1.30011	-0.020651
-1.29864	0.013269		-6.00842	-0.041772		-1.29886	-0.020936
-1.29739	0.01333		-6.00718	-0.041964		-1.29761	-0.02062
-1.29614	0.013844		-6.00593	-0.042175		-1.29636	-0.021473
-1.29489	0.01352		-6.00468	-0.04154		-1.29512	-0.021882
-1.29365	0.014321		-6.00344	-0.04161		-1.29387	-0.021852
-1.2924	0.015548		-6.00219	-0.041687		-1.29262	-0.021399
-1.29115	0.015362		-6.00094	-0.041967		-1.29137	-0.020678
-1.28991	0.015511		-5.9997	-0.041579		-1.29013	-0.021237
-1.28866	0.013804		-5.99845	-0.04187		-1.28888	-0.021957
-1.28741	0.014091		-5.9972	-0.041749		-1.28763	-0.023081
-1.28617	0.015181		-5.99596	-0.042042		-1.28639	-0.022987
-1.28492	0.014729		-5.99471	-0.041792		-1.28514	-0.023319
-1.28367	0.015635		-5.99346	-0.04135		-1.28389	-0.023198
-1.28242	0.016599		-5.99222	-0.040619		-1.28265	-0.023039
-1.28118	0.016857		-5.99097	-0.040921		-1.2814	-0.022867
-1.27993	0.017575		-5.98972	-0.04239		-1.28015	-0.023287
-1.27868	0.016536		-5.98848	-0.042775		-1.2789	-0.023954
-1.27744	0.016492		-5.98723	-0.043301		-1.27766	-0.022825
-1.27619	0.015853		-5.98598	-0.043441		-1.27641	-0.022427
-1.27494	0.015817		-5.98473	-0.043951		-1.27516	-0.022364
-1.2737	0.016831		-5.98349	-0.044243		-1.27391	-0.022863
-1.27245	0.016244		-5.98224	-0.044261		-1.27267	-0.022763
-1.2712	0.015493		-5.981	-0.044355		-1.27142	-0.022646
-1.26995	0.015234		-5.97975	-0.044862		-1.27017	-0.022876
-1.26871	0.014714		-5.9785	-0.045201		-1.26893	-0.022813
-1.26746	0.014234		-5.97725	-0.04581		-1.26768	-0.022105
-1.26621	0.014053		-5.97601	-0.045657		-1.26643	-0.022376
-1.26497	0.013558		-5.97476	-0.045616		-1.26519	-0.022106
-1.26372	0.013486		-5.97351	-0.045371		-1.26394	-0.022229
-1.26247	0.014654		-5.97227	-0.04526		-1.26269	-0.022426
-1.26123	0.015112		-5.97102	-0.045911		-1.26144	-0.02232
-1.25998	0.015118		-5.96977	-0.046443		-1.2602	-0.022304
-1.25873	0.014287		-5.96853	-0.04804		-1.25895	-0.021908
-1.25748	0.013749		-5.96728	-0.048495		-1.2577	-0.021403
-1.25624	0.014136		-5.96603	-0.048497		-1.25646	-0.021368
-1.25499	0.014631		-5.96479	-0.050417		-1.25521	-0.020682
-1.25374	0.014929		-5.96354	-0.05164		-1.25396	-0.019494
-1.2525	0.015727		-5.96229	-0.051582		-1.25271	-0.018496
-1.25125	0.016283		-5.96105	-0.051684		-1.25147	-0.018414
-1.25	0.016152		-5.9598	-0.052772		-1.25022	-0.018448
-1.24875	0.016031		-5.95855	-0.053577		-1.24897	-0.017885
-1.24751	0.016092		-5.95731	-0.053874		-1.24773	-0.018226
-1.24626	0.016402		-5.95606	-0.053538		-1.24648	-0.017946
-1.24501	0.015875		-5.95481	-0.053256		-1.24523	-0.018365
-1.24377	0.015366		-5.95357	-0.053329		-1.24398	-0.018319
-1.24252	0.015503		-5.95232	-0.053484		-1.24274	-0.017718
-1.24127	0.014811		-5.95107	-0.054095		-1.24149	-0.017164
-1.24002	0.013605		-5.94982	-0.053394		-1.24024	-0.017121
-1.23878	0.013798		-5.94858	-0.05385		-1.239	-0.016862
-1.23753	0.013651		-5.94733	-0.054731		-1.23775	-0.016942
-1.23628	0.013489		-5.94608	-0.055693		-1.2365	-0.017281
-1.23504	0.013216		-5.94484	-0.056165		-1.23525	-0.01789
-1.23379	0.013873		-5.94359	-0.05629		-1.23401	-0.01881
-1.23254	0.014165		-5.94234	-0.056616		-1.23276	-0.019129
-1.2313	0.014037		-5.9411	-0.056972		-1.23151	-0.019291
-1.23005	0.013454		-5.93985	-0.056727		-1.23027	-0.01959
-1.2288	0.013891		-5.9386	-0.055788		-1.22902	-0.020478
-1.22755	0.014976		-5.93736	-0.056181		-1.22777	-0.02004
-1.22631	0.0167		-5.93611	-0.055473		-1.22653	-0.020017
-1.22506	0.018064		-5.93486	-0.056164		-1.22528	-0.019602
-1.22381	0.017784		-5.93362	-0.056454		-1.22403	-0.019218
-1.22257	0.018369		-5.93237	-0.057407		-1.22278	-0.018915
-1.22132	0.018147		-5.93112	-0.058213		-1.22154	-0.019037
-1.22007	0.017492		-5.92988	-0.058992		-1.22029	-0.019051
-1.21883	0.016894		-5.92863	-0.059316		-1.21904	-0.018935
-1.21758	0.016665		-5.92738	-0.058817		-1.21779	-0.01952
-1.21633	0.016783		-5.92614	-0.05896		-1.21655	-0.020075
-1.21508	0.016871		-5.92489	-0.058305		-1.2153	-0.021043
-1.21384	0.01785		-5.92364	-0.058493		-1.21405	-0.021995
-1.21259	0.018389		-5.9224	-0.05887		-1.21281	-0.022709
-1.21134	0.018127		-5.92115	-0.058735		-1.21156	-0.022526
-1.2101	0.018332		-5.9199	-0.059487		-1.21031	-0.022827
-1.20885	0.018637		-5.91866	-0.05967		-1.20907	-0.022867
-1.2076	0.017987		-5.91741	-0.059462		-1.20782	-0.022006
-1.20636	0.017134		-5.91616	-0.059459		-1.20657	-0.021256
-1.20511	0.016987		-5.91491	-0.059143		-1.20532	-0.02141
-1.20386	0.016823		-5.91367	-0.059125		-1.20408	-0.021549
-1.20261	0.017183		-5.91242	-0.059322		-1.20283	-0.02186
-1.20137	0.018285		-5.91117	-0.059882		-1.20158	-0.022063
-1.20012	0.017496		-5.90993	-0.060207		-1.20033	-0.021843
-1.19887	0.017581		-5.90868	-0.059969		-1.19909	-0.021793
-1.19763	0.018145		-5.90743	-0.059608		-1.19784	-0.021866
-1.19638	0.019141		-5.90619	-0.058705		-1.19659	-0.021539
-1.19513	0.019668		-5.90494	-0.058484		-1.19535	-0.020588
-1.19389	0.019947		-5.90369	-0.058725		-1.1941	-0.02004
-1.19264	0.020287		-5.90245	-0.058202		-1.19285	-0.020605
-1.19139	0.020191		-5.9012	-0.057707		-1.19161	-0.021555
-1.19014	0.020273		-5.89995	-0.058388		-1.19036	-0.022133
-1.1889	0.020303		-5.89871	-0.058995		-1.18911	-0.021264
-1.18765	0.019748		-5.89746	-0.059232		-1.18786	-0.020673
-1.1864	0.020746		-5.89621	-0.059064		-1.18662	-0.020695
-1.18516	0.020943		-5.89497	-0.058858		-1.18537	-0.021293
-1.18391	0.020433		-5.89372	-0.058622		-1.18412	-0.021487
-1.18266	0.020747		-5.89247	-0.058464		-1.18288	-0.020737
-1.18142	0.02019		-5.89123	-0.058509		-1.18163	-0.020197
-1.18017	0.020159		-5.88998	-0.059101		-1.18038	-0.020248
-1.17892	0.021072		-5.88873	-0.059638		-1.17913	-0.019736
-1.17767	0.021699		-5.88749	-0.060938		-1.17789	-0.019505
-1.17643	0.020951		-5.88624	-0.061383		-1.17664	-0.01937
-1.17518	0.020898		-5.88499	-0.06083		-1.17539	-0.018198
-1.17393	0.021155		-5.88375	-0.060336		-1.17415	-0.016979
-1.17268	0.021585		-5.8825	-0.059928		-1.1729	-0.016682
-1.17144	0.021629		-5.88125	-0.059802		-1.17165	-0.01592
-1.17019	0.02135		-5.88	-0.060074		-1.1704	-0.014999
-1.16894	0.021201		-5.87876	-0.060942		-1.16916	-0.015311
-1.1677	0.02158		-5.87751	-0.06206		-1.16791	-0.015421
-1.16645	0.021903		-5.87626	-0.063303		-1.16666	-0.014544
-1.1652	0.021917		-5.87502	-0.064073		-1.16542	-0.014338
-1.16396	0.021456		-5.87377	-0.064839		-1.16417	-0.013954
-1.16271	0.020986		-5.87252	-0.064598		-1.16292	-0.013325
-1.16146	0.020977		-5.87128	-0.063736		-1.16168	-0.013265
-1.16021	0.0211		-5.87003	-0.063505		-1.16043	-0.013277
-1.15897	0.021435		-5.86878	-0.063652		-1.15918	-0.012718
-1.15772	0.021655		-5.86754	-0.064043		-1.15793	-0.012346
-1.15647	0.022104		-5.86629	-0.063557		-1.15669	-0.012372
-1.15523	0.022356		-5.86504	-0.063993		-1.15544	-0.011778
-1.15398	0.02236		-5.8638	-0.06517		-1.15419	-0.010359
-1.15273	0.022434		-5.86255	-0.066106		-1.15295	-0.009567
-1.15149	0.022169		-5.8613	-0.066861		-1.1517	-0.009322
-1.15024	0.021978		-5.86006	-0.067408		-1.15045	-0.008939
-1.14899	0.022277		-5.85881	-0.067713		-1.1492	-0.008608
-1.14775	0.022693		-5.85756	-0.06751		-1.14796	-0.008728
-1.1465	0.023234		-5.85632	-0.067706		-1.14671	-0.008074
-1.14525	0.02419		-5.85507	-0.068101		-1.14546	-0.008319
-1.144	0.02518		-5.85382	-0.068187		-1.14421	-0.008636
-1.14276	0.025584		-5.85257	-0.069169		-1.14297	-0.008921
-1.14151	0.025711		-5.85133	-0.070126		-1.14172	-0.009263
-1.14026	0.025355		-5.85008	-0.070104		-1.14047	-0.009212
-1.13902	0.024428		-5.84884	-0.069689		-1.13923	-0.008737
-1.13777	0.024481		-5.84759	-0.069798		-1.13798	-0.008426
-1.13652	0.024082		-5.84634	-0.06951		-1.13673	-0.008423
-1.13527	0.023338		-5.84509	-0.068817		-1.13549	-0.008424
-1.13403	0.02274		-5.84385	-0.069076		-1.13424	-0.00874
-1.13278	0.02291		-5.8426	-0.069034		-1.13299	-0.009912
-1.13153	0.022809		-5.84135	-0.068258		-1.13174	-0.010696
-1.13029	0.022267		-5.84011	-0.067842		-1.1305	-0.011102
-1.12904	0.021299		-5.83886	-0.067938		-1.12925	-0.011465
-1.12779	0.0202		-5.83761	-0.067587		-1.128	-0.011159
-1.12654	0.019994		-5.83637	-0.0675		-1.12676	-0.011447
-1.1253	0.020039		-5.83512	-0.068037		-1.12551	-0.011874
-1.12405	0.019059		-5.83387	-0.067847		-1.12426	-0.011719
-1.1228	0.018677		-5.83263	-0.068013		-1.12301	-0.011435
-1.12156	0.018624		-5.83138	-0.068669		-1.12177	-0.010975
-1.12031	0.018749		-5.83013	-0.069185		-1.12052	-0.01061
-1.11906	0.019333		-5.82889	-0.069205		-1.11927	-0.010414
-1.11782	0.019257		-5.82764	-0.068487		-1.11803	-0.010308
-1.11657	0.018938		-5.82639	-0.067898		-1.11678	-0.01071
-1.11532	0.018643		-5.82515	-0.067834		-1.11553	-0.01139
-1.11407	0.018878		-5.8239	-0.068422		-1.11428	-0.012
-1.11283	0.019155		-5.82265	-0.069332		-1.11304	-0.012859
-1.11158	0.018999		-5.82141	-0.069637		-1.11179	-0.013776
-1.11033	0.019153		-5.82016	-0.069858		-1.11054	-0.013589
-1.10909	0.018712		-5.81891	-0.070329		-1.1093	-0.012761
-1.10784	0.018546		-5.81766	-0.070992		-1.10805	-0.012827
-1.10659	0.018812		-5.81642	-0.071243		-1.1068	-0.012926
-1.10535	0.018399		-5.81517	-0.07097		-1.10556	-0.012826
-1.1041	0.01793		-5.81393	-0.070928		-1.10431	-0.013238
-1.10285	0.017127		-5.81268	-0.070614		-1.10306	-0.013783
-1.1016	0.016455		-5.81143	-0.070614		-1.10181	-0.013521
-1.10036	0.016507		-5.81018	-0.071659		-1.10057	-0.01357
-1.09911	0.01662		-5.80894	-0.073138		-1.09932	-0.013981
-1.09786	0.015558		-5.80769	-0.073684		-1.09807	-0.014471
-1.09662	0.014572		-5.80644	-0.073368		-1.09682	-0.015376
-1.09537	0.014544		-5.8052	-0.072955		-1.09558	-0.016143
-1.09412	0.01464		-5.80395	-0.072773		-1.09433	-0.016653
-1.09288	0.01493		-5.8027	-0.073129		-1.09308	-0.017042
-1.09163	0.015623		-5.80146	-0.072401		-1.09184	-0.018146
-1.09038	0.016019		-5.80021	-0.072166		-1.09059	-0.019471
-1.08913	0.016114		-5.79896	-0.072491		-1.08934	-0.019546
-1.08789	0.01658		-5.79772	-0.072528		-1.0881	-0.019053
-1.08664	0.016334		-5.79647	-0.072356		-1.08685	-0.01884
-1.08539	0.01535		-5.79522	-0.0723		-1.0856	-0.018629
-1.08415	0.014692		-5.79398	-0.071915		-1.08435	-0.019249
-1.0829	0.014256		-5.79273	-0.071682		-1.08311	-0.019426
-1.08165	0.014337		-5.79148	-0.072029		-1.08186	-0.019391
-1.08041	0.014552		-5.79024	-0.071806		-1.08061	-0.019188
-1.07916	0.014594		-5.78899	-0.070543		-1.07936	-0.018247
-1.07791	0.014692		-5.78774	-0.070169		-1.07812	-0.018051
-1.07666	0.014998		-5.7865	-0.070387		-1.07687	-0.018055
-1.07542	0.0151		-5.78525	-0.070555		-1.07562	-0.018234
-1.07417	0.015082		-5.784	-0.071859		-1.07438	-0.018203
-1.07292	0.015221		-5.78275	-0.073083		-1.07313	-0.01762
-1.07168	0.015584		-5.78151	-0.073093		-1.07188	-0.017506
-1.07043	0.014975		-5.78026	-0.07296		-1.07064	-0.017032
-1.06918	0.014489		-5.77902	-0.073067		-1.06939	-0.016184
-1.06794	0.014498		-5.77777	-0.07294		-1.06814	-0.015634
-1.06669	0.015055		-5.77652	-0.072577		-1.06689	-0.015227
-1.06544	0.016046		-5.77527	-0.072845		-1.06565	-0.015407
-1.06419	0.01597		-5.77403	-0.073409		-1.0644	-0.015653
-1.06295	0.015778		-5.77278	-0.073522		-1.06315	-0.015491
-1.0617	0.01669		-5.77153	-0.074066		-1.06191	-0.015371
-1.06045	0.017403		-5.77029	-0.074802		-1.06066	-0.014941
-1.0592	0.017392		-5.76904	-0.074914		-1.05941	-0.014707
-1.05796	0.017112		-5.76779	-0.074977		-1.05816	-0.015162
-1.05671	0.017222		-5.76655	-0.074934		-1.05692	-0.015239
-1.05546	0.017188		-5.7653	-0.075624		-1.05567	-0.01529
-1.05422	0.016832		-5.76405	-0.076341		-1.05442	-0.015537
-1.05297	0.016597		-5.76281	-0.076424		-1.05318	-0.015361
-1.05172	0.016905		-5.76156	-0.07638		-1.05193	-0.014782
-1.05048	0.01721		-5.76031	-0.075667		-1.05068	-0.014411
-1.04923	0.017442		-5.75907	-0.075174		-1.04943	-0.01432
-1.04798	0.0168		-5.75782	-0.075199		-1.04819	-0.014327
-1.04673	0.015803		-5.75657	-0.075521		-1.04694	-0.015122
-1.04549	0.015812		-5.75533	-0.075842		-1.04569	-0.015841
-1.04424	0.015342		-5.75408	-0.075475		-1.04445	-0.015903
-1.04299	0.015153		-5.75283	-0.075081		-1.0432	-0.015907
-1.04175	0.014855		-5.75159	-0.075107		-1.04195	-0.015522
-1.0405	0.014637		-5.75034	-0.075511		-1.0407	-0.015515
-1.03925	0.014958		-5.74909	-0.075605		-1.03946	-0.01563
-1.03801	0.014814		-5.74784	-0.074255		-1.03821	-0.015704
-1.03676	0.014163		-5.7466	-0.073438		-1.03696	-0.015655
-1.03551	0.01472		-5.74535	-0.073677		-1.03572	-0.015097
-1.03426	0.01558		-5.7441	-0.073534		-1.03447	-0.014507
-1.03302	0.015326		-5.74286	-0.073345		-1.03322	-0.013679
-1.03177	0.015102		-5.74161	-0.073589		-1.03198	-0.01252
-1.03052	0.014175		-5.74036	-0.072994		-1.03073	-0.012054
-1.02928	0.013318		-5.73912	-0.072906		-1.02948	-0.011388
-1.02803	0.012662		-5.73787	-0.072744		-1.02823	-0.010586
-1.02678	0.012017		-5.73662	-0.07187		-1.02699	-0.010111
-1.02554	0.011172		-5.73538	-0.071479		-1.02574	-0.009846
-1.02429	0.010208		-5.73413	-0.071765		-1.02449	-0.009873
-1.02304	0.010243		-5.73288	-0.072063		-1.02324	-0.009868
-1.02179	0.011154		-5.73164	-0.072136		-1.022	-0.009459
-1.02055	0.011536		-5.73039	-0.072443		-1.02075	-0.0095
-1.0193	0.011116		-5.72914	-0.07242		-1.0195	-0.010045
-1.01805	0.010691		-5.7279	-0.072105		-1.01826	-0.01085
-1.01681	0.010716		-5.72665	-0.073211		-1.01701	-0.011693
-1.01556	0.010307		-5.7254	-0.074341		-1.01576	-0.011763
-1.01431	0.009995		-5.72415	-0.074918		-1.01452	-0.011473
-1.01307	0.009664		-5.72291	-0.074715		-1.01327	-0.01174
-1.01182	0.009601		-5.72166	-0.074097		-1.01202	-0.011463
-1.01057	0.009864		-5.72042	-0.073711		-1.01077	-0.012058
-1.00932	0.01006		-5.71917	-0.073765		-1.00953	-0.012762
-1.00808	0.010662		-5.71792	-0.073883		-1.00828	-0.01251
-1.00683	0.012523		-5.71668	-0.07459		-1.00703	-0.012773
-1.00558	0.012443		-5.71543	-0.074766		-1.00578	-0.01259
-1.00434	0.012392		-5.71418	-0.074412		-1.00454	-0.013067
-1.00309	0.012253		-5.71293	-0.074167		-1.00329	-0.012744
-1.00184	0.012061		-5.71169	-0.073417		-1.00204	-0.012609
-1.00059	0.012183		-5.71044	-0.072557		-1.0008	-0.013048
-0.999348	0.012255		-5.70919	-0.072552		-0.99955	-0.013323
-0.998101	0.012081		-5.70795	-0.072137		-0.998303	-0.014029
-0.996854	0.01187		-5.7067	-0.07142		-0.997056	-0.014368
-0.995607	0.012232		-5.70545	-0.071721		-0.995808	-0.014292
-0.99436	0.011901		-5.70421	-0.072286		-0.994561	-0.01466
-0.993113	0.01254		-5.70296	-0.072329		-0.993314	-0.014933
-0.991866	0.01359		-5.70171	-0.071814		-0.992067	-0.014794
-0.990619	0.014398		-5.70047	-0.072278		-0.99082	-0.01507
-0.989372	0.014708		-5.69922	-0.071401		-0.989573	-0.015096
-0.988124	0.014759		-5.69797	-0.071464		-0.988326	-0.015724
-0.986877	0.014145		-5.69673	-0.072002		-0.987079	-0.015351
-0.98563	0.014075		-5.69548	-0.072167		-0.985831	-0.014926
-0.984383	0.015305		-5.69423	-0.072392		-0.984584	-0.014914
-0.983136	0.015928		-5.69299	-0.072318		-0.983337	-0.014211
-0.981889	0.016489		-5.69174	-0.072023		-0.98209	-0.013514
-0.980642	0.016386		-5.69049	-0.072384		-0.980843	-0.012935
-0.979395	0.016766		-5.68924	-0.072596		-0.979596	-0.013068
-0.978148	0.017583		-5.688	-0.072722		-0.978349	-0.012101
-0.976901	0.018186		-5.68675	-0.072997		-0.977102	-0.011437
-0.975654	0.018531		-5.68551	-0.074275		-0.975855	-0.011888
-0.974407	0.018828		-5.68426	-0.074701		-0.974607	-0.011513
-0.97316	0.018792		-5.68301	-0.074663		-0.97336	-0.011315
-0.971913	0.019158		-5.68177	-0.075204		-0.972113	-0.011132
-0.970666	0.020043		-5.68052	-0.075669		-0.970866	-0.011173
-0.969419	0.020201		-5.67927	-0.07581		-0.969619	-0.012053
-0.968172	0.020721		-5.67802	-0.076041		-0.968372	-0.012535
-0.966925	0.020689		-5.67678	-0.076558		-0.967125	-0.012248
-0.965678	0.02099		-5.67553	-0.077015		-0.965878	-0.012167
-0.964431	0.021625		-5.67428	-0.077486		-0.96463	-0.012553
-0.963184	0.02249		-5.67304	-0.077788		-0.963383	-0.01344
-0.961937	0.023745		-5.67179	-0.078386		-0.962136	-0.013965
-0.96069	0.024816		-5.67054	-0.079307		-0.960889	-0.013719
-0.959443	0.024636		-5.6693	-0.079987		-0.959642	-0.013747
-0.958196	0.024859		-5.66805	-0.079884		-0.958395	-0.014107
-0.956949	0.025041		-5.6668	-0.080091		-0.957148	-0.014337
-0.955702	0.025761		-5.66556	-0.080367		-0.955901	-0.013852
-0.954455	0.024965		-5.66431	-0.079571		-0.954654	-0.01372
-0.953208	0.025482		-5.66306	-0.079612		-0.953406	-0.013554
-0.951961	0.026116		-5.66182	-0.079428		-0.952159	-0.01328
-0.950714	0.025488		-5.66057	-0.079854		-0.950912	-0.013284
-0.949466	0.025331		-5.65932	-0.079907		-0.949665	-0.012907
-0.948219	0.025683		-5.65808	-0.080042		-0.948418	-0.012682
-0.946972	0.024469		-5.65683	-0.080186		-0.947171	-0.012344
-0.945725	0.024176		-5.65558	-0.080523		-0.945924	-0.012435
-0.944478	0.023506		-5.65433	-0.080711		-0.944677	-0.01266
-0.943231	0.023633		-5.65309	-0.081325		-0.943429	-0.013291
-0.941984	0.023343		-5.65184	-0.082182		-0.942182	-0.012766
-0.940737	0.023502		-5.6506	-0.082596		-0.940935	-0.013054
-0.93949	0.023695		-5.64935	-0.08298		-0.939688	-0.013112
-0.938243	0.02449		-5.6481	-0.083091		-0.938441	-0.012673
-0.936996	0.023882		-5.64685	-0.082595		-0.937194	-0.011987
-0.935749	0.024314		-5.64561	-0.081997		-0.935947	-0.012213
-0.934502	0.024144		-5.64436	-0.081589		-0.9347	-0.01187
-0.933255	0.024335		-5.64311	-0.082169		-0.933453	-0.011415
-0.932008	0.024778		-5.64187	-0.081619		-0.932205	-0.010977
-0.930761	0.02425		-5.64062	-0.082205		-0.930958	-0.011186
-0.929514	0.023883		-5.63937	-0.082394		-0.929711	-0.011722
-0.928267	0.023919		-5.63813	-0.082357		-0.928464	-0.011303
-0.92702	0.024373		-5.63688	-0.083424		-0.927217	-0.01153
-0.925773	0.02387		-5.63563	-0.08403		-0.92597	-0.011751
-0.924526	0.024133		-5.63439	-0.08413		-0.924723	-0.011743
-0.923279	0.024377		-5.63314	-0.084735		-0.923476	-0.011631
-0.922032	0.024283		-5.63189	-0.084299		-0.922229	-0.010922
-0.920785	0.024343		-5.63065	-0.083611		-0.920981	-0.011329
-0.919538	0.024165		-5.6294	-0.08428		-0.919734	-0.01219
-0.918291	0.024546		-5.62815	-0.08514		-0.918487	-0.012551
-0.917044	0.024273		-5.62691	-0.085113		-0.91724	-0.012375
-0.915797	0.023709		-5.62566	-0.084686		-0.915993	-0.012443
-0.91455	0.023583		-5.62441	-0.08444		-0.914746	-0.013121
-0.913303	0.023667		-5.62317	-0.084336		-0.913499	-0.012393
-0.912055	0.023731		-5.62192	-0.083621		-0.912252	-0.011775
-0.910808	0.024097		-5.62067	-0.083597		-0.911005	-0.011429
-0.909561	0.024052		-5.61942	-0.083696		-0.909757	-0.011409
-0.908314	0.023586		-5.61818	-0.08374		-0.90851	-0.011341
-0.907067	0.024077		-5.61693	-0.083993		-0.907263	-0.010961
-0.90582	0.023877		-5.61569	-0.084118		-0.906016	-0.009568
-0.904573	0.023905		-5.61444	-0.083438		-0.904769	-0.009471
-0.903326	0.024002		-5.61319	-0.08312		-0.903522	-0.008999
-0.902079	0.024318		-5.61194	-0.082695		-0.902275	-0.008146
-0.900832	0.024077		-5.6107	-0.081846		-0.901028	-0.007268
-0.899585	0.023493		-5.60945	-0.081552		-0.899781	-0.006994
-0.898338	0.022277		-5.6082	-0.08038		-0.898533	-0.007489
-0.897091	0.022637		-5.60696	-0.079887		-0.897286	-0.007557
-0.895844	0.022		-5.60571	-0.080277		-0.896039	-0.006901
-0.894597	0.022456		-5.60446	-0.079786		-0.894792	-0.007324
-0.89335	0.021923		-5.60322	-0.079735		-0.893545	-0.007076
-0.892103	0.022538		-5.60197	-0.080121		-0.892298	-0.006339
-0.890856	0.022788		-5.60072	-0.07989		-0.891051	-0.00714
-0.889609	0.022771		-5.59948	-0.079377		-0.889804	-0.007131
-0.888362	0.023117		-5.59823	-0.079381		-0.888556	-0.007587
-0.887115	0.02386		-5.59698	-0.079891		-0.887309	-0.007473
-0.885868	0.023629		-5.59574	-0.080778		-0.886062	-0.00774
-0.884621	0.024829		-5.59449	-0.080947		-0.884815	-0.008046
-0.883374	0.02517		-5.59324	-0.081669		-0.883568	-0.007616
-0.882127	0.025037		-5.592	-0.081777		-0.882321	-0.007476
-0.88088	0.024232		-5.59075	-0.080911		-0.881074	-0.007793
-0.879633	0.024646		-5.5895	-0.081339		-0.879827	-0.008101
-0.878386	0.024075		-5.58826	-0.081148		-0.878579	-0.008503
-0.877138	0.024378		-5.58701	-0.081685		-0.877332	-0.008229
-0.875891	0.024249		-5.58576	-0.082574		-0.876085	-0.008132
-0.874645	0.024668		-5.58451	-0.08336		-0.874838	-0.008604
-0.873397	0.024138		-5.58327	-0.083166		-0.873591	-0.008294
-0.87215	0.0248		-5.58202	-0.083821		-0.872344	-0.009116
-0.870903	0.025211		-5.58078	-0.082949		-0.871097	-0.010123
-0.869656	0.024571		-5.57953	-0.083686		-0.86985	-0.011172
-0.868409	0.025361		-5.57828	-0.083739		-0.868603	-0.01141
-0.867162	0.025741		-5.57703	-0.083549		-0.867355	-0.010978
-0.865915	0.025539		-5.57579	-0.083903		-0.866108	-0.011129
-0.864668	0.024834		-5.57454	-0.082914		-0.864861	-0.010293
-0.863421	0.02563		-5.57329	-0.082534		-0.863614	-0.009425
-0.862174	0.025868		-5.57205	-0.082661		-0.862367	-0.009977
-0.860927	0.026801		-5.5708	-0.082025		-0.86112	-0.010147
-0.85968	0.026668		-5.56955	-0.081646		-0.859873	-0.010334
-0.858433	0.025742		-5.56831	-0.082004		-0.858626	-0.00975
-0.857186	0.025922		-5.56706	-0.082181		-0.857378	-0.009205
-0.855939	0.026959		-5.56581	-0.080577		-0.856131	-0.009243
-0.854692	0.02767		-5.56457	-0.08112		-0.854884	-0.009628
-0.853445	0.027684		-5.56332	-0.081122		-0.853637	-0.011259
-0.852198	0.027941		-5.56207	-0.081157		-0.85239	-0.011066
-0.850951	0.027051		-5.56083	-0.081169		-0.851143	-0.011401
-0.849704	0.026983		-5.55958	-0.081897		-0.849896	-0.011714
-0.848457	0.026515		-5.55833	-0.081803		-0.848649	-0.012291
-0.84721	0.026647		-5.55709	-0.08192		-0.847402	-0.012858
-0.845963	0.027226		-5.55584	-0.081696		-0.846154	-0.012731
-0.844716	0.026685		-5.55459	-0.081183		-0.844907	-0.01398
-0.843469	0.026069		-5.55335	-0.0808		-0.84366	-0.014258
-0.842222	0.026673		-5.5521	-0.081599		-0.842413	-0.01402
-0.840975	0.02536		-5.55085	-0.081138		-0.841166	-0.014998
-0.839728	0.025033		-5.5496	-0.080858		-0.839919	-0.016741
-0.83848	0.024838		-5.54836	-0.082241		-0.838672	-0.017267
-0.837233	0.025055		-5.54711	-0.082099		-0.837425	-0.017449
-0.835986	0.025852		-5.54587	-0.083264		-0.836178	-0.017188
-0.834739	0.025403		-5.54462	-0.084161		-0.83493	-0.017252
-0.833492	0.025747		-5.54337	-0.083728		-0.833683	-0.017191
-0.832245	0.025666		-5.54212	-0.084409		-0.832436	-0.015949
-0.830998	0.02626		-5.54088	-0.084487		-0.831189	-0.015835
-0.829751	0.026448		-5.53963	-0.08509		-0.829942	-0.016047
-0.828504	0.025977		-5.53838	-0.085402		-0.828695	-0.015517
-0.827257	0.025493		-5.53714	-0.086302		-0.827448	-0.015799
-0.82601	0.025794		-5.53589	-0.0866		-0.826201	-0.015359
-0.824763	0.026567		-5.53464	-0.085582		-0.824954	-0.015152
-0.823516	0.026385		-5.5334	-0.085218		-0.823706	-0.016145
-0.822269	0.025907		-5.53215	-0.084752		-0.822459	-0.015278
-0.821022	0.026076		-5.5309	-0.084144		-0.821212	-0.01623
-0.819775	0.026677		-5.52966	-0.083774		-0.819965	-0.016307
-0.818528	0.026973		-5.52841	-0.084339		-0.818718	-0.017232
-0.817281	0.02718		-5.52716	-0.084113		-0.817471	-0.016746
-0.816034	0.026701		-5.52592	-0.084451		-0.816224	-0.015968
-0.814787	0.027181		-5.52467	-0.084216		-0.814977	-0.016284
-0.81354	0.02637		-5.52342	-0.083762		-0.813729	-0.017003
-0.812293	0.026334		-5.52217	-0.082855		-0.812482	-0.017066
-0.811046	0.025975		-5.52093	-0.083762		-0.811235	-0.016835
-0.809799	0.025842		-5.51968	-0.08383		-0.809988	-0.015994
-0.808552	0.025188		-5.51844	-0.08513		-0.808741	-0.015923
-0.807305	0.026087		-5.51719	-0.084613		-0.807494	-0.015166
-0.806058	0.025799		-5.51594	-0.08519		-0.806247	-0.014678
-0.804811	0.025108		-5.51469	-0.085852		-0.805	-0.015104
-0.803564	0.025306		-5.51345	-0.085694		-0.803753	-0.015943
-0.802317	0.025145		-5.5122	-0.086818		-0.802505	-0.016451
-0.801069	0.024211		-5.51095	-0.087299		-0.801258	-0.017628
-0.799822	0.023081		-5.50971	-0.087212		-0.800011	-0.017157
-0.798575	0.021945		-5.50846	-0.086927		-0.798764	-0.017483
-0.797328	0.021641		-5.50721	-0.087258		-0.797517	-0.017537
-0.796081	0.022415		-5.50597	-0.087459		-0.79627	-0.017162
-0.794834	0.022739		-5.50472	-0.087156		-0.795023	-0.016762
-0.793587	0.021984		-5.50347	-0.087137		-0.793776	-0.015714
-0.79234	0.021605		-5.50223	-0.086821		-0.792529	-0.014822
-0.791093	0.02261		-5.50098	-0.086443		-0.791281	-0.014764
-0.789846	0.021849		-5.49973	-0.086668		-0.790034	-0.015006
-0.788599	0.023114		-5.49849	-0.086453		-0.788787	-0.015273
-0.787352	0.022621		-5.49724	-0.085621		-0.78754	-0.015929
-0.786105	0.022126		-5.49599	-0.085637		-0.786293	-0.016183
-0.784858	0.022002		-5.49475	-0.086252		-0.785046	-0.016718
-0.783611	0.021679		-5.4935	-0.085683		-0.783799	-0.016447
-0.782364	0.021493		-5.49225	-0.085897		-0.782552	-0.01582
-0.781117	0.021521		-5.49101	-0.085942		-0.781304	-0.016512
-0.77987	0.020909		-5.48976	-0.085953		-0.780057	-0.01739
-0.778623	0.02168		-5.48851	-0.086446		-0.77881	-0.017165
-0.777376	0.021959		-5.48726	-0.087218		-0.777563	-0.01529
-0.776129	0.022		-5.48602	-0.087162		-0.776316	-0.01498
-0.774882	0.021716		-5.48477	-0.086395		-0.775069	-0.013992
-0.773635	0.021849		-5.48353	-0.085497		-0.773822	-0.014165
-0.772388	0.021217		-5.48228	-0.084679		-0.772575	-0.01395
-0.771141	0.021014		-5.48103	-0.084839		-0.771327	-0.013635
-0.769894	0.021325		-5.47978	-0.084261		-0.77008	-0.012937
-0.768647	0.020823		-5.47854	-0.083414		-0.768833	-0.013624
-0.7674	0.020282		-5.47729	-0.08242		-0.767586	-0.014011
-0.766153	0.020158		-5.47604	-0.082146		-0.766339	-0.014283
-0.764906	0.020382		-5.4748	-0.081515		-0.765092	-0.015281
-0.763659	0.021022		-5.47355	-0.081632		-0.763845	-0.014795
-0.762411	0.021069		-5.4723	-0.082105		-0.762598	-0.015111
-0.761164	0.02059		-5.47106	-0.081931		-0.761351	-0.01412
-0.759917	0.021244		-5.46981	-0.081336		-0.760103	-0.014762
-0.75867	0.022222		-5.46856	-0.081406		-0.758856	-0.014087
-0.757423	0.022002		-5.46732	-0.0815		-0.757609	-0.013952
-0.756176	0.022001		-5.46607	-0.081565		-0.756362	-0.012318
-0.754929	0.022543		-5.46482	-0.081019		-0.755115	-0.011925
-0.753682	0.023526		-5.46358	-0.081077		-0.753868	-0.011022
-0.752435	0.023361		-5.46233	-0.081174		-0.752621	-0.010863
-0.751188	0.023497		-5.46108	-0.080615		-0.751374	-0.010016
-0.749941	0.023752		-5.45984	-0.0806		-0.750127	-0.009753
-0.748694	0.02434		-5.45859	-0.079765		-0.748879	-0.009972
-0.747447	0.024584		-5.45734	-0.079931		-0.747632	-0.009943
-0.7462	0.024756		-5.4561	-0.078812		-0.746385	-0.009385
-0.744953	0.024579		-5.45485	-0.079108		-0.745138	-0.01008
-0.743706	0.023881		-5.4536	-0.078732		-0.743891	-0.010255
-0.742459	0.023184		-5.45235	-0.077868		-0.742644	-0.009777
-0.741212	0.022765		-5.45111	-0.077524		-0.741397	-0.008651
-0.739965	0.022255		-5.44986	-0.076554		-0.74015	-0.008493
-0.738718	0.022294		-5.44862	-0.075288		-0.738902	-0.007835
-0.737471	0.022591		-5.44737	-0.076388		-0.737655	-0.008108
-0.736224	0.022769		-5.44612	-0.077135		-0.736408	-0.007183
-0.734977	0.023146		-5.44487	-0.077792		-0.735161	-0.006878
-0.73373	0.023168		-5.44363	-0.077856		-0.733914	-0.00743
-0.732483	0.023071		-5.44238	-0.077728		-0.732667	-0.007695
-0.731236	0.023138		-5.44113	-0.077981		-0.73142	-0.008319
-0.729989	0.023045		-5.43989	-0.077525		-0.730173	-0.008683
-0.728742	0.022976		-5.43864	-0.077853		-0.728926	-0.007898
-0.727495	0.023528		-5.43739	-0.0775		-0.727678	-0.006958
-0.726248	0.02307		-5.43615	-0.077438		-0.726431	-0.006288
-0.725001	0.02345		-5.4349	-0.077603		-0.725184	-0.005741
-0.723753	0.024145		-5.43365	-0.077674		-0.723937	-0.004974
-0.722506	0.024862		-5.43241	-0.07699		-0.72269	-0.005033
-0.721259	0.025019		-5.43116	-0.077181		-0.721443	-0.00548
-0.720012	0.024841		-5.42991	-0.077236		-0.720196	-0.005043
-0.718765	0.02572		-5.42867	-0.077264		-0.718949	-0.004437
-0.717518	0.026847		-5.42742	-0.077347		-0.717702	-0.003338
-0.716271	0.026994		-5.42617	-0.077462		-0.716454	-0.003519
-0.715024	0.027447		-5.42493	-0.077598		-0.715207	-0.003936
-0.713777	0.027102		-5.42368	-0.077029		-0.71396	-0.003842
-0.71253	0.027446		-5.42243	-0.077073		-0.712713	-0.004844
-0.711283	0.02713		-5.42119	-0.077669		-0.711466	-0.004993
-0.710036	0.027691		-5.41994	-0.078155		-0.710219	-0.005369
-0.708789	0.027752		-5.41869	-0.078646		-0.708972	-0.006205
-0.707542	0.026383		-5.41744	-0.078634		-0.707725	-0.006823
-0.706295	0.026275		-5.4162	-0.079062		-0.706478	-0.006491
-0.705048	0.026743		-5.41495	-0.079472		-0.70523	-0.006652
-0.703801	0.027322		-5.41371	-0.079562		-0.703983	-0.006221
-0.702554	0.027702		-5.41246	-0.079944		-0.702736	-0.004725
-0.701307	0.027453		-5.41121	-0.079372		-0.701489	-0.004705
-0.70006	0.0263		-5.40996	-0.0795		-0.700242	-0.004382
-0.698813	0.026837		-5.40872	-0.079274		-0.698995	-0.003893
-0.697566	0.027219		-5.40747	-0.080365		-0.697748	-0.003756
-0.696319	0.026055		-5.40622	-0.080554		-0.696501	-0.003595
-0.695072	0.025202		-5.40498	-0.080323		-0.695253	-0.003298
-0.693825	0.025562		-5.40373	-0.080226		-0.694006	-0.003204
-0.692578	0.025076		-5.40248	-0.080979		-0.692759	-0.003694
-0.691331	0.025217		-5.40124	-0.08058		-0.691512	-0.004691
-0.690084	0.025383		-5.39999	-0.080042		-0.690265	-0.004862
-0.688837	0.025753		-5.39874	-0.080118		-0.689018	-0.005047
-0.68759	0.025262		-5.3975	-0.080297		-0.687771	-0.005171
-0.686342	0.024687		-5.39625	-0.081078		-0.686524	-0.004742
-0.685095	0.023804		-5.395	-0.081145		-0.685277	-0.005287
-0.683848	0.023462		-5.39376	-0.081136		-0.684029	-0.005773
-0.682601	0.023137		-5.39251	-0.080564		-0.682782	-0.00516
-0.681354	0.023544		-5.39126	-0.080597		-0.681535	-0.004793
-0.680107	0.024135		-5.39002	-0.080233		-0.680288	-0.004764
-0.67886	0.025		-5.38877	-0.080009		-0.679041	-0.004645
-0.677613	0.026152		-5.38752	-0.080369		-0.677794	-0.005217
-0.676366	0.026777		-5.38628	-0.081527		-0.676547	-0.005481
-0.675119	0.027952		-5.38503	-0.080608		-0.6753	-0.004882
-0.673872	0.028384		-5.38378	-0.080132		-0.674052	-0.00545
-0.672625	0.028487		-5.38253	-0.079587		-0.672805	-0.005249
-0.671378	0.028813		-5.38129	-0.079128		-0.671558	-0.005032
-0.670131	0.029207		-5.38004	-0.078828		-0.670311	-0.004628
-0.668884	0.029735		-5.3788	-0.078782		-0.669064	-0.004262
-0.667637	0.029216		-5.37755	-0.079552		-0.667817	-0.004253
-0.66639	0.029022		-5.3763	-0.079959		-0.66657	-0.004722
-0.665143	0.029633		-5.37505	-0.080389		-0.665323	-0.005777
-0.663896	0.029582		-5.37381	-0.079934		-0.664075	-0.006552
-0.662649	0.029959		-5.37256	-0.079591		-0.662828	-0.006888
-0.661402	0.0298		-5.37131	-0.079681		-0.661581	-0.007416
-0.660155	0.029513		-5.37007	-0.080136		-0.660334	-0.0068
-0.658908	0.029522		-5.36882	-0.080359		-0.659087	-0.006529
-0.657661	0.030279		-5.36757	-0.080722		-0.65784	-0.006671
-0.656414	0.030345		-5.36633	-0.081413		-0.656593	-0.007501
-0.655167	0.030254		-5.36508	-0.08141		-0.655346	-0.008339
-0.65392	0.030157		-5.36383	-0.081127		-0.654099	-0.008605
-0.652673	0.029833		-5.36259	-0.080718		-0.652851	-0.008426
-0.651426	0.029904		-5.36134	-0.080984		-0.651604	-0.008053
-0.650179	0.029724		-5.36009	-0.081702		-0.650357	-0.007644
-0.648932	0.029367		-5.35885	-0.081827		-0.64911	-0.007455
-0.647684	0.029367		-5.3576	-0.081613		-0.647863	-0.007422
-0.646437	0.029274		-5.35635	-0.081628		-0.646616	-0.007565
-0.64519	0.029419		-5.35511	-0.081917		-0.645369	-0.007336
-0.643943	0.029728		-5.35386	-0.082052		-0.644122	-0.006601
-0.642696	0.029573		-5.35261	-0.082475		-0.642875	-0.005669
-0.641449	0.02924		-5.35137	-0.082564		-0.641627	-0.005591
-0.640202	0.02883		-5.35012	-0.08234		-0.64038	-0.006701
-0.638955	0.028737		-5.34887	-0.082802		-0.639133	-0.006894
-0.637708	0.029105		-5.34762	-0.082956		-0.637886	-0.006926
-0.636461	0.028788		-5.34638	-0.08304		-0.636639	-0.007872
-0.635214	0.027782		-5.34513	-0.082704		-0.635392	-0.007659
-0.633967	0.027608		-5.34388	-0.081767		-0.634145	-0.007647
-0.63272	0.027525		-5.34264	-0.081713		-0.632898	-0.007671
-0.631473	0.027803		-5.34139	-0.081861		-0.631651	-0.007681
-0.630226	0.028396		-5.34014	-0.081682		-0.630403	-0.007409
-0.628979	0.028576		-5.3389	-0.081387		-0.629156	-0.007081
-0.627732	0.028314		-5.33765	-0.081034		-0.627909	-0.007508
-0.626485	0.027886		-5.3364	-0.081191		-0.626662	-0.007727
-0.625238	0.028549		-5.33516	-0.082038		-0.625415	-0.007282
-0.623991	0.029179		-5.33391	-0.082116		-0.624168	-0.007717
-0.622744	0.029825		-5.33266	-0.082204		-0.622921	-0.007903
-0.621497	0.030578		-5.33142	-0.082327		-0.621674	-0.008117
-0.62025	0.030998		-5.33017	-0.082892		-0.620427	-0.007907
-0.619003	0.030838		-5.32892	-0.083294		-0.619179	-0.007771
-0.617756	0.031097		-5.32768	-0.083788		-0.617932	-0.007765
-0.616509	0.03096		-5.32643	-0.084627		-0.616685	-0.008514
-0.615262	0.030624		-5.32518	-0.084561		-0.615438	-0.009064
-0.614015	0.030267		-5.32394	-0.084019		-0.614191	-0.008782
-0.612767	0.029656		-5.32269	-0.083973		-0.612944	-0.009151
-0.611521	0.029592		-5.32144	-0.084507		-0.611697	-0.008988
-0.610273	0.029588		-5.3202	-0.084307		-0.61045	-0.00907
-0.609026	0.02914		-5.31895	-0.084133		-0.609203	-0.00955
-0.607779	0.029073		-5.3177	-0.084584		-0.607955	-0.010123
-0.606532	0.028945		-5.31646	-0.08499		-0.606708	-0.010258
-0.605285	0.029438		-5.31521	-0.084882		-0.605461	-0.009994
-0.604038	0.029884		-5.31396	-0.084659		-0.604214	-0.009904
-0.602791	0.029391		-5.31271	-0.084698		-0.602967	-0.009667
-0.601544	0.029732		-5.31147	-0.085203		-0.60172	-0.009227
-0.600297	0.029463		-5.31022	-0.086107		-0.600473	-0.009108
-0.59905	0.029826		-5.30897	-0.085924		-0.599226	-0.008966
-0.597803	0.029876		-5.30773	-0.084822		-0.597978	-0.008524
-0.596556	0.029715		-5.30648	-0.084461		-0.596731	-0.008592
-0.595309	0.029714		-5.30523	-0.084577		-0.595484	-0.008471
-0.594062	0.029774		-5.30399	-0.084376		-0.594237	-0.007591
-0.592815	0.029224		-5.30274	-0.084578		-0.59299	-0.00746
-0.591568	0.028815		-5.30149	-0.084488		-0.591743	-0.007222
-0.590321	0.028059		-5.30025	-0.084235		-0.590496	-0.007383
-0.589074	0.028515		-5.299	-0.083843		-0.589249	-0.008031
-0.587827	0.028571		-5.29775	-0.083224		-0.588001	-0.00849
-0.58658	0.028624		-5.29651	-0.083104		-0.586754	-0.008548
-0.585333	0.028922		-5.29526	-0.083224		-0.585507	-0.008366
-0.584086	0.02921		-5.29401	-0.082736		-0.58426	-0.008209
-0.582839	0.029859		-5.29277	-0.082423		-0.583013	-0.008388
-0.581592	0.030501		-5.29152	-0.082878		-0.581766	-0.008974
-0.580345	0.030982		-5.29027	-0.082904		-0.580519	-0.009716
-0.579098	0.030929		-5.28902	-0.082568		-0.579272	-0.009697
-0.577851	0.031058		-5.28778	-0.082286		-0.578025	-0.00932
-0.576604	0.031329		-5.28653	-0.081944		-0.576777	-0.009699
-0.575356	0.031219		-5.28529	-0.081462		-0.57553	-0.010094
-0.574109	0.031293		-5.28404	-0.081565		-0.574283	-0.010025
-0.572863	0.031487		-5.28279	-0.081405		-0.573036	-0.010808
-0.571615	0.03167		-5.28155	-0.081482		-0.571789	-0.011626
-0.570368	0.03228		-5.2803	-0.081644		-0.570542	-0.011943
-0.569121	0.032572		-5.27905	-0.081681		-0.569295	-0.012219
-0.567874	0.032122		-5.2778	-0.082057		-0.568048	-0.012004
-0.566627	0.031607		-5.27656	-0.082516		-0.5668	-0.011532
-0.56538	0.031377		-5.27531	-0.083186		-0.565553	-0.011108
-0.564133	0.031796		-5.27406	-0.083345		-0.564306	-0.010873
-0.562886	0.03166		-5.27282	-0.082851		-0.563059	-0.01108
-0.561639	0.031203		-5.27157	-0.083053		-0.561812	-0.010815
-0.560392	0.030618		-5.27032	-0.083884		-0.560565	-0.010125
-0.559145	0.03011		-5.26908	-0.084063		-0.559318	-0.009633
-0.557898	0.030312		-5.26783	-0.084581		-0.558071	-0.010119
-0.556651	0.030571		-5.26658	-0.084602		-0.556824	-0.010591
-0.555404	0.030645		-5.26534	-0.084409		-0.555576	-0.010728
-0.554157	0.030804		-5.26409	-0.084361		-0.554329	-0.010197
-0.55291	0.031509		-5.26284	-0.084956		-0.553082	-0.008746
-0.551663	0.032739		-5.2616	-0.085485		-0.551835	-0.008144
-0.550416	0.033012		-5.26035	-0.085348		-0.550588	-0.008351
-0.549169	0.032921		-5.2591	-0.084679		-0.549341	-0.009025
-0.547922	0.03287		-5.25786	-0.085009		-0.548094	-0.00959
-0.546675	0.032789		-5.25661	-0.085581		-0.546847	-0.009817
-0.545428	0.032079		-5.25536	-0.08465		-0.5456	-0.009531
-0.544181	0.031722		-5.25411	-0.084086		-0.544352	-0.009729
-0.542934	0.031777		-5.25287	-0.083717		-0.543105	-0.01009
-0.541687	0.031321		-5.25162	-0.083624		-0.541858	-0.01022
-0.54044	0.031543		-5.25038	-0.083113		-0.540611	-0.010105
-0.539193	0.031728		-5.24913	-0.083045		-0.539364	-0.009676
-0.537946	0.03177		-5.24788	-0.082952		-0.538117	-0.009564
-0.536698	0.031697		-5.24663	-0.082922		-0.53687	-0.009301
-0.535451	0.031819		-5.24539	-0.084406		-0.535623	-0.009242
-0.534204	0.032125		-5.24414	-0.085049		-0.534376	-0.009327
-0.532957	0.032074		-5.24289	-0.084831		-0.533128	-0.009323
-0.53171	0.032066		-5.24165	-0.084646		-0.531881	-0.009868
-0.530463	0.032587		-5.2404	-0.084635		-0.530634	-0.009653
-0.529216	0.033523		-5.23915	-0.084821		-0.529387	-0.009157
-0.527969	0.034844		-5.23791	-0.084923		-0.52814	-0.009188
-0.526722	0.035612		-5.23666	-0.084927		-0.526893	-0.00905
-0.525475	0.035792		-5.23541	-0.084993		-0.525646	-0.00855
-0.524228	0.036544		-5.23417	-0.08506		-0.524399	-0.008096
-0.522981	0.036571		-5.23292	-0.085591		-0.523151	-0.0078
-0.521734	0.036575		-5.23167	-0.086055		-0.521904	-0.007283
-0.520487	0.036661		-5.23043	-0.086521		-0.520657	-0.007341
-0.51924	0.036731		-5.22918	-0.086656		-0.51941	-0.007955
-0.517993	0.036812		-5.22793	-0.087212		-0.518163	-0.00797
-0.516746	0.03714		-5.22669	-0.088537		-0.516916	-0.007618
-0.515499	0.03709		-5.22544	-0.089482		-0.515669	-0.007272
-0.514252	0.036797		-5.22419	-0.090012		-0.514422	-0.006926
-0.513005	0.036905		-5.22295	-0.090344		-0.513175	-0.00634
-0.511758	0.036954		-5.2217	-0.090381		-0.511927	-0.00577
-0.510511	0.0367		-5.22045	-0.090796		-0.51068	-0.005574
-0.509264	0.036489		-5.2192	-0.091684		-0.509433	-0.00505
-0.508017	0.036311		-5.21796	-0.092247		-0.508186	-0.004893
-0.50677	0.035609		-5.21671	-0.092309		-0.506939	-0.005097
-0.505523	0.035005		-5.21547	-0.091669		-0.505692	-0.005555
-0.504276	0.035149		-5.21422	-0.091372		-0.504445	-0.006461
-0.503029	0.035473		-5.21297	-0.090822		-0.503198	-0.006786
-0.501782	0.035913		-5.21172	-0.090556		-0.501951	-0.006704
-0.500535	0.036415		-5.21048	-0.090854		-0.500703	-0.006876
-0.499287	0.036937		-5.20923	-0.089973		-0.499456	-0.006803
-0.49804	0.037608		-5.20798	-0.088788		-0.498209	-0.006532
-0.496793	0.037643		-5.20674	-0.088676		-0.496962	-0.006585
-0.495546	0.036861		-5.20549	-0.087962		-0.495715	-0.006112
-0.494299	0.036112		-5.20424	-0.087817		-0.494468	-0.00574
-0.493052	0.036198		-5.203	-0.087634		-0.493221	-0.005335
-0.491805	0.036172		-5.20175	-0.087682		-0.491974	-0.004928
-0.490558	0.035501		-5.2005	-0.087467		-0.490726	-0.005513
-0.489311	0.034907		-5.19926	-0.086746		-0.489479	-0.006338
-0.488064	0.035074		-5.19801	-0.085992		-0.488232	-0.006385
-0.486817	0.035432		-5.19676	-0.086397		-0.486985	-0.006196
-0.48557	0.034974		-5.19552	-0.086611		-0.485738	-0.005727
-0.484323	0.03475		-5.19427	-0.086861		-0.484491	-0.004856
-0.483076	0.034758		-5.19302	-0.087686		-0.483244	-0.004438
-0.481829	0.034754		-5.19178	-0.088211		-0.481997	-0.004309
-0.480582	0.034952		-5.19053	-0.089001		-0.480749	-0.004059
-0.479335	0.035576		-5.18928	-0.088809		-0.479502	-0.004058
-0.478088	0.03561		-5.18804	-0.089178		-0.478255	-0.004
-0.476841	0.035026		-5.18679	-0.089575		-0.477008	-0.004957
-0.475594	0.034918		-5.18554	-0.090075		-0.475761	-0.005337
-0.474347	0.034944		-5.18429	-0.090726		-0.474514	-0.005467
-0.4731	0.034745		-5.18305	-0.090253		-0.473267	-0.005826
-0.471853	0.034219		-5.1818	-0.089617		-0.47202	-0.005517
-0.470606	0.033509		-5.18055	-0.088988		-0.470773	-0.005032
-0.469359	0.033894		-5.17931	-0.088707		-0.469525	-0.004092
-0.468112	0.033573		-5.17806	-0.088509		-0.468278	-0.003723
-0.466865	0.033046		-5.17681	-0.087989		-0.467031	-0.003259
-0.465618	0.032895		-5.17557	-0.088294		-0.465784	-0.002544
-0.464371	0.032842		-5.17432	-0.089303		-0.464537	-0.001897
-0.463124	0.032908		-5.17307	-0.090618		-0.46329	-0.00207
-0.461877	0.032567		-5.17183	-0.091131		-0.462043	-0.002455
-0.460629	0.032747		-5.17058	-0.09094		-0.460796	-0.002292
-0.459382	0.032022		-5.16933	-0.090362		-0.459549	-0.002377
-0.458135	0.031556		-5.16809	-0.090193		-0.458301	-0.001995
-0.456888	0.030792		-5.16684	-0.090362		-0.457054	-0.001089
-0.455641	0.02999		-5.16559	-0.090099		-0.455807	-0.000819
-0.454394	0.029827		-5.16435	-0.088804		-0.45456	-0.001486
-0.453147	0.029942		-5.1631	-0.087956		-0.453313	-0.001298
-0.4519	0.029418		-5.16185	-0.087046		-0.452066	-0.000259
-0.450653	0.029008		-5.16061	-0.087259		-0.450819	-0.000635
-0.449406	0.029029		-5.15936	-0.086777		-0.449572	-0.001567
-0.448159	0.029667		-5.15811	-0.086906		-0.448324	-0.001146
-0.446912	0.030105		-5.15687	-0.08715		-0.447077	-0.000444
-0.445665	0.030155		-5.15562	-0.086658		-0.44583	-0.000237
-0.444418	0.030898		-5.15437	-0.087265		-0.444583	0.000417
-0.443171	0.031869		-5.15313	-0.087801		-0.443336	0.000817
-0.441924	0.031896		-5.15188	-0.088254		-0.442089	0.001878
-0.440677	0.031367		-5.15063	-0.089107		-0.440842	0.002607
-0.43943	0.031404		-5.14938	-0.089442		-0.439595	0.002214
-0.438183	0.031562		-5.14814	-0.088912		-0.438348	0.002172
-0.436936	0.031578		-5.14689	-0.089209		-0.4371	0.001983
-0.435689	0.031709		-5.14564	-0.089444		-0.435853	0.001747
-0.434442	0.032327		-5.1444	-0.089027		-0.434606	0.001974
-0.433195	0.032979		-5.14315	-0.08927		-0.433359	0.002373
-0.431948	0.033648		-5.1419	-0.088902		-0.432112	0.003039
-0.430701	0.033305		-5.14066	-0.089973		-0.430865	0.003065
-0.429454	0.032843		-5.13941	-0.090624		-0.429618	0.001981
-0.428207	0.033116		-5.13816	-0.09032		-0.428371	0.002477
-0.42696	0.032815		-5.13692	-0.091044		-0.427124	0.003033
-0.425713	0.032202		-5.13567	-0.091649		-0.425876	0.003868
-0.424466	0.031874		-5.13442	-0.091609		-0.424629	0.004236
-0.423218	0.032455		-5.13318	-0.091926		-0.423382	0.004963
-0.421971	0.033505		-5.13193	-0.092118		-0.422135	0.003967
-0.420724	0.033954		-5.13068	-0.092074		-0.420888	0.003214
-0.419477	0.034179		-5.12944	-0.09213		-0.419641	0.002735
-0.41823	0.033793		-5.12819	-0.091227		-0.418394	0.002519
-0.416983	0.03339		-5.12694	-0.091841		-0.417147	0.002864
-0.415736	0.033482		-5.1257	-0.091757		-0.4159	0.002975
-0.414489	0.033903		-5.12445	-0.09137		-0.414652	0.004195
-0.413242	0.034262		-5.1232	-0.090689		-0.413405	0.004522
-0.411995	0.034138		-5.12195	-0.090544		-0.412158	0.004525
-0.410748	0.034008		-5.12071	-0.090291		-0.410911	0.005242
-0.409501	0.03368		-5.11946	-0.090982		-0.409664	0.005506
-0.408254	0.034311		-5.11822	-0.091197		-0.408417	0.005093
-0.407007	0.032946		-5.11697	-0.090898		-0.40717	0.004689
-0.40576	0.03249		-5.11572	-0.090074		-0.405923	0.004445
-0.404513	0.032997		-5.11447	-0.090985		-0.404675	0.004048
-0.403266	0.032988		-5.11323	-0.091171		-0.403428	0.00335
-0.402019	0.03318		-5.11198	-0.090214		-0.402181	0.003025
-0.400772	0.033189		-5.11073	-0.089394		-0.400934	0.003242
-0.399525	0.033718		-5.10949	-0.088236		-0.399687	0.003554
-0.398278	0.033655		-5.10824	-0.088011		-0.39844	0.003068
-0.397031	0.033951		-5.10699	-0.088649		-0.397193	0.002944
-0.395784	0.032911		-5.10575	-0.088815		-0.395946	0.002533
-0.394537	0.032466		-5.1045	-0.08824		-0.394699	0.002048
-0.39329	0.032503		-5.10325	-0.087571		-0.393451	0.001579
-0.392043	0.032356		-5.10201	-0.087612		-0.392204	0.001532
-0.390796	0.03256		-5.10076	-0.087549		-0.390957	0.000654
-0.389549	0.032922		-5.09951	-0.08862		-0.38971	-0.000768
-0.388302	0.033549		-5.09827	-0.088084		-0.388463	-0.000554
-0.387054	0.034036		-5.09702	-0.089325		-0.387216	0.000314
-0.385808	0.03494		-5.09577	-0.088767		-0.385969	0.000384
-0.38456	0.035142		-5.09453	-0.088142		-0.384722	-0.00033
-0.383313	0.035206		-5.09328	-0.08739		-0.383475	-0.000846
-0.382066	0.035037		-5.09203	-0.086913		-0.382227	-0.001899
-0.380819	0.034877		-5.09079	-0.08668		-0.38098	-0.002044
-0.379572	0.035258		-5.08954	-0.085983		-0.379733	-0.002381
-0.378325	0.035208		-5.08829	-0.086037		-0.378486	-0.00286
-0.377078	0.03423		-5.08704	-0.08659		-0.377239	-0.002157
-0.375831	0.033591		-5.0858	-0.086557		-0.375992	-0.001451
-0.374584	0.033558		-5.08455	-0.08658		-0.374745	-0.000973
-0.373337	0.033292		-5.08331	-0.086627		-0.373497	-0.001126
-0.37209	0.032929		-5.08206	-0.086429		-0.37225	-0.001105
-0.370843	0.033326		-5.08081	-0.086011		-0.371003	-0.001748
-0.369596	0.033123		-5.07956	-0.085821		-0.369756	-0.002334
-0.368349	0.033418		-5.07832	-0.084883		-0.368509	-0.002704
-0.367102	0.033501		-5.07707	-0.084037		-0.367262	-0.001568
-0.365855	0.032638		-5.07582	-0.084744		-0.366015	-0.00174
-0.364608	0.031781		-5.07458	-0.084076		-0.364768	-0.002219
-0.363361	0.031914		-5.07333	-0.084332		-0.363521	-0.002919
-0.362114	0.031789		-5.07208	-0.084287		-0.362273	-0.003038
-0.360867	0.031506		-5.07084	-0.083936		-0.361026	-0.003444
-0.35962	0.030944		-5.06959	-0.083679		-0.359779	-0.003036
-0.358373	0.031537		-5.06834	-0.08404		-0.358532	-0.002535
-0.357126	0.031862		-5.0671	-0.084847		-0.357285	-0.002099
-0.355879	0.031969		-5.06585	-0.085522		-0.356038	-0.001763
-0.354632	0.032303		-5.0646	-0.084947		-0.354791	-0.002327
-0.353385	0.032132		-5.06336	-0.085116		-0.353544	-0.001907
-0.352138	0.03229		-5.06211	-0.084893		-0.352297	-0.00177
-0.350891	0.03222		-5.06086	-0.084218		-0.351049	-0.001636
-0.349643	0.032193		-5.05962	-0.083125		-0.349802	-0.001142
-0.348397	0.032333		-5.05837	-0.083521		-0.348555	-0.002432
-0.347149	0.03272		-5.05712	-0.083165		-0.347308	-0.003549
-0.345902	0.033024		-5.05588	-0.082682		-0.346061	-0.00343
-0.344655	0.033659		-5.05463	-0.083365		-0.344814	-0.004031
-0.343408	0.0335		-5.05338	-0.078446		-0.343567	-0.003837
-0.342161	0.033117		-5.05213	-0.069379		-0.34232	-0.004302
-0.340914	0.032892		-5.05089	-0.066167		-0.341073	-0.004412
-0.339667	0.032211		-5.04964	-0.066989		-0.339825	-0.004636
-0.33842	0.031549		-5.0484	-0.066138		-0.338578	-0.004568
-0.337173	0.031457		-5.04715	-0.066889		-0.337331	-0.004637
-0.335926	0.031189		-5.0459	-0.066475		-0.336084	-0.004506
-0.334679	0.031159		-5.04465	-0.065904		-0.334837	-0.004434
-0.333432	0.03331		-5.04341	-0.065532		-0.33359	-0.004333
-0.332185	0.03477		-5.04216	-0.064577		-0.332343	-0.004376
-0.330938	0.035903		-5.04091	-0.064747		-0.331096	-0.00447
-0.329691	0.035892		-5.03967	-0.065631		-0.329849	-0.003919
-0.328444	0.0355		-5.03842	-0.06636		-0.328601	-0.003095
-0.327197	0.035214		-5.03717	-0.066219		-0.327354	-0.002533
-0.32595	0.035141		-5.03593	-0.066398		-0.326107	-0.00305
-0.324703	0.034469		-5.03468	-0.066386		-0.32486	-0.003342
-0.323456	0.033005		-5.03343	-0.06671		-0.323613	-0.003642
-0.322209	0.032611		-5.03219	-0.066831		-0.322366	-0.003166
-0.320962	0.032642		-5.03094	-0.067524		-0.321119	-0.003617
-0.319715	0.032419		-5.02969	-0.066821		-0.319872	-0.002089
-0.318468	0.032456		-5.02845	-0.066842		-0.318624	-0.001587
-0.317221	0.031919		-5.0272	-0.067226		-0.317377	-0.000981
-0.315974	0.031865		-5.02595	-0.067752		-0.31613	-0.000905
-0.314727	0.033072		-5.02471	-0.067731		-0.314883	-0.000446
-0.31348	0.032363		-5.02346	-0.068907		-0.313636	-0.000906
-0.312232	0.032411		-5.02221	-0.068686		-0.312389	-0.000719
-0.310986	0.031859		-5.02097	-0.069232		-0.311142	-0.000694
-0.309738	0.031714		-5.01972	-0.069928		-0.309895	-0.00165
-0.308491	0.031478		-5.01847	-0.07017		-0.308648	-0.000658
-0.307244	0.031299		-5.01722	-0.070447		-0.3074	-0.000541
-0.305997	0.030874		-5.01598	-0.07021		-0.306153	-0.000158
-0.30475	0.031012		-5.01473	-0.069991		-0.304906	-4.4e-05
-0.303503	0.032416		-5.01348	-0.069322		-0.303659	-0.000506
-0.302256	0.033257		-5.01224	-0.069163		-0.302412	4.4e-05
-0.301009	0.034346		-5.01099	-0.069311		-0.301165	0.000156
-0.299762	0.035301		-5.00974	-0.06954		-0.299918	0.000541
-0.298515	0.034696		-5.0085	-0.069849		-0.298671	-0.000198
-0.297268	0.034877		-5.00725	-0.070031		-0.297423	-0.000488
-0.296021	0.033979		-5.006	-0.069158		-0.296176	4.5e-05
-0.294774	0.033517		-5.00476	-0.067712		-0.294929	0.000167
-0.293527	0.033558		-5.00351	-0.067367		-0.293682	-0.001341
-0.29228	0.032844		-5.00226	-0.068168		-0.292435	-0.000818
-0.291033	0.031886		-5.00102	-0.069108		-0.291188	-0.001159
-0.289786	0.031514		-4.99977	-0.069836		-0.289941	-0.001767
-0.288539	0.030674		-4.99852	-0.070993		-0.288694	-0.001891
-0.287292	0.031081		-4.99728	-0.071943		-0.287446	-0.00294
-0.286045	0.031827		-4.99603	-0.07152		-0.286199	-0.002296
-0.284798	0.032707		-4.99478	-0.07095		-0.284952	-0.001602
-0.283551	0.03264		-4.99354	-0.071585		-0.283705	-0.001375
-0.282304	0.032724		-4.99229	-0.072195		-0.282458	-0.000667
-0.281057	0.0332		-4.99104	-0.078003		-0.281211	-0.000563
-0.27981	0.033003		-4.9898	-0.086346		-0.279964	-0.000473
-0.278563	0.033446		-4.98855	-0.090188		-0.278717	0.000509
-0.277316	0.033842		-4.9873	-0.090422		-0.27747	0.001024
-0.276069	0.034731		-4.98606	-0.091005		-0.276222	0.001563
-0.274822	0.034246		-4.98481	-0.090684		-0.274975	0.001291
-0.273575	0.034074		-4.98356	-0.090512		-0.273728	0.001776
-0.272327	0.033534		-4.98231	-0.090396		-0.272481	0.001209
-0.27108	0.032466		-4.98107	-0.090587		-0.271234	0.000795
-0.269833	0.03141		-4.97982	-0.091332		-0.269987	0.000183
-0.268586	0.030386		-4.97857	-0.090948		-0.26874	0.000463
-0.267339	0.030569		-4.97733	-0.089976		-0.267493	0.00017
-0.266092	0.03071		-4.97608	-0.089921		-0.266246	-0.000605
-0.264845	0.031107		-4.97483	-0.089262		-0.264998	-0.000629
-0.263598	0.031002		-4.97359	-0.089077		-0.263751	0.000354
-0.262351	0.031208		-4.97234	-0.0886		-0.262504	8.8e-05
-0.261104	0.031569		-4.97109	-0.087754		-0.261257	-0.000102
-0.259857	0.032057		-4.96985	-0.088133		-0.26001	-0.000115
-0.25861	0.032041		-4.9686	-0.088255		-0.258763	0.000132
-0.257363	0.032374		-4.96735	-0.088483		-0.257516	-0.00065
-0.256116	0.03213		-4.96611	-0.088562		-0.256269	-0.000418
-0.254869	0.031453		-4.96486	-0.089437		-0.255022	-0.00182
-0.253622	0.03212		-4.96361	-0.089122		-0.253774	-0.001297
-0.252375	0.031919		-4.96237	-0.088038		-0.252527	-0.001955
-0.251128	0.03229		-4.96112	-0.08839		-0.25128	-0.001737
-0.249881	0.032267		-4.95987	-0.088306		-0.250033	-0.001964
-0.248634	0.033249		-4.95863	-0.087978		-0.248786	-0.002127
-0.247387	0.034187		-4.95738	-0.088803		-0.247539	-0.002094
-0.24614	0.034384		-4.95613	-0.089633		-0.246292	-0.002681
-0.244893	0.034653		-4.95488	-0.089945		-0.245045	-0.00348
-0.243646	0.035085		-4.95364	-0.0898		-0.243798	-0.004068
-0.242399	0.034634		-4.95239	-0.089786		-0.24255	-0.00485
-0.241152	0.034338		-4.95115	-0.090072		-0.241303	-0.004288
-0.239905	0.033181		-4.9499	-0.090948		-0.240056	-0.00485
-0.238657	0.031558		-4.94865	-0.091071		-0.238809	-0.005121
-0.237411	0.031529		-4.9474	-0.090946		-0.237562	-0.005048
-0.236164	0.032074		-4.94616	-0.091389		-0.236315	-0.004272
-0.234916	0.032696		-4.94491	-0.091123		-0.235068	-0.004265
-0.23367	0.03273		-4.94367	-0.091066		-0.233821	-0.004933
-0.232422	0.033197		-4.94242	-0.091287		-0.232574	-0.006035
-0.231175	0.034109		-4.94117	-0.09065		-0.231326	-0.005271
-0.229928	0.035045		-4.93992	-0.089989		-0.230079	-0.005455
-0.228681	0.035885		-4.93868	-0.089022		-0.228832	-0.005931
-0.227434	0.036453		-4.93743	-0.088532		-0.227585	-0.006137
-0.226187	0.036386		-4.93618	-0.088285		-0.226338	-0.006441
-0.22494	0.036289		-4.93494	-0.088453		-0.225091	-0.006155
-0.223693	0.035586		-4.93369	-0.088131		-0.223844	-0.006457
-0.222446	0.034548		-4.93244	-0.088545		-0.222596	-0.006293
-0.221199	0.034716		-4.9312	-0.088299		-0.221349	-0.00677
-0.219952	0.035156		-4.92995	-0.087602		-0.220102	-0.006675
-0.218705	0.035175		-4.9287	-0.086915		-0.218855	-0.007778
-0.217458	0.035341		-4.92746	-0.087372		-0.217608	-0.007031
-0.216211	0.034567		-4.92621	-0.087147		-0.216361	-0.007958
-0.214964	0.03418		-4.92496	-0.086926		-0.215114	-0.008507
-0.213717	0.03307		-4.92372	-0.086493		-0.213867	-0.008766
-0.21247	0.033336		-4.92247	-0.087002		-0.21262	-0.008324
-0.211223	0.033687		-4.92122	-0.086997		-0.211372	-0.00809
-0.209976	0.034701		-4.91997	-0.087304		-0.210125	-0.008655
-0.208729	0.035021		-4.91873	-0.088431		-0.208878	-0.008323
-0.207482	0.035864		-4.91748	-0.08859		-0.207631	-0.008476
-0.206235	0.036429		-4.91624	-0.089272		-0.206384	-0.008403
-0.204988	0.03658		-4.91499	-0.089877		-0.205137	-0.008262
-0.203741	0.036917		-4.91374	-0.089159		-0.20389	-0.007418
-0.202494	0.036664		-4.91249	-0.090003		-0.202643	-0.007939
-0.201247	0.03699		-4.91125	-0.090117		-0.201396	-0.008399
-0.2	0.037801		-4.91	-0.089607		-0.200148	-0.00838
-0.198752	0.038294		-4.90875	-0.090024		-0.198901	-0.007712
-0.197505	0.037628		-4.90751	-0.089162		-0.197654	-0.007447
-0.196259	0.037629		-4.90626	-0.089295		-0.196407	-0.007384
-0.195011	0.03776		-4.90501	-0.090081		-0.19516	-0.007198
-0.193764	0.038422		-4.90377	-0.090479		-0.193913	-0.007521
-0.192517	0.038898		-4.90252	-0.08967		-0.192666	-0.006697
-0.19127	0.038754		-4.90127	-0.089027		-0.191419	-0.007102
-0.190023	0.038794		-4.90003	-0.089593		-0.190171	-0.007938
-0.188776	0.039174		-4.89878	-0.089376		-0.188924	-0.008054
-0.187529	0.038915		-4.89753	-0.089292		-0.187677	-0.00789
-0.186282	0.038475		-4.89629	-0.089542		-0.18643	-0.007569
-0.185035	0.038117		-4.89504	-0.089234		-0.185183	-0.00742
-0.183788	0.037315		-4.89379	-0.089098		-0.183936	-0.00818
-0.182541	0.037396		-4.89255	-0.089291		-0.182689	-0.007501
-0.181294	0.038141		-4.8913	-0.089705		-0.181442	-0.007582
-0.180047	0.038905		-4.89005	-0.089778		-0.180195	-0.007832
-0.1788	0.038864		-4.8888	-0.089803		-0.178947	-0.007981
-0.177553	0.039809		-4.88756	-0.089782		-0.1777	-0.008491
-0.176306	0.04059		-4.88631	-0.0899		-0.176453	-0.00831
-0.175059	0.039861		-4.88506	-0.090338		-0.175206	-0.009142
-0.173812	0.039845		-4.88382	-0.089681		-0.173959	-0.008743
-0.172565	0.039608		-4.88257	-0.089501		-0.172712	-0.008509
-0.171318	0.040225		-4.88133	-0.090323		-0.171465	-0.008108
-0.170071	0.041643		-4.88008	-0.090784		-0.170218	-0.007658
-0.168824	0.040802		-4.87883	-0.09077		-0.168971	-0.006912
-0.167577	0.040841		-4.87758	-0.09077		-0.167723	-0.006585
-0.16633	0.040728		-4.87634	-0.090815		-0.166476	-0.006397
-0.165083	0.040112		-4.87509	-0.090435		-0.165229	-0.006043
-0.163836	0.040876		-4.87384	-0.089808		-0.163982	-0.006157
-0.162589	0.041419		-4.8726	-0.089011		-0.162735	-0.00507
-0.161341	0.041927		-4.87135	-0.089253		-0.161488	-0.004053
-0.160094	0.042612		-4.8701	-0.089348		-0.160241	-0.004509
-0.158848	0.04205		-4.86886	-0.089343		-0.158994	-0.00479
-0.1576	0.042458		-4.86761	-0.08923		-0.157747	-0.0051
-0.156353	0.043287		-4.86636	-0.089628		-0.156499	-0.004899
-0.155106	0.043317		-4.86512	-0.089954		-0.155252	-0.005179
-0.153859	0.043914		-4.86387	-0.090037		-0.154005	-0.00519
-0.152612	0.044253		-4.86262	-0.090172		-0.152758	-0.005099
-0.151365	0.044766		-4.86138	-0.090479		-0.151511	-0.005902
-0.150118	0.044639		-4.86013	-0.090101		-0.150264	-0.00674
-0.148871	0.044375		-4.85888	-0.090118		-0.149017	-0.007048
-0.147624	0.043718		-4.85764	-0.089617		-0.147769	-0.005768
-0.146377	0.044469		-4.85639	-0.088193		-0.146523	-0.004834
-0.14513	0.043898		-4.85514	-0.087914		-0.145275	-0.00358
-0.143883	0.043944		-4.85389	-0.088353		-0.144028	-0.003155
-0.142636	0.044398		-4.85265	-0.088777		-0.142781	-0.003109
-0.141389	0.044532		-4.8514	-0.089026		-0.141534	-0.00356
-0.140142	0.045545		-4.85015	-0.088625		-0.140287	-0.003307
-0.138895	0.045943		-4.84891	-0.088384		-0.13904	-0.002766
-0.137648	0.045465		-4.84766	-0.089026		-0.137793	-0.002955
-0.136401	0.045024		-4.84642	-0.089542		-0.136545	-0.003146
-0.135154	0.045277		-4.84517	-0.08977		-0.135298	-0.004037
-0.133907	0.045709		-4.84392	-0.089709		-0.134051	-0.004572
-0.13266	0.045962		-4.84267	-0.089055		-0.132804	-0.005059
-0.131413	0.045964		-4.84143	-0.08861		-0.131557	-0.005432
-0.130166	0.046099		-4.84018	-0.088716		-0.13031	-0.006939
-0.128919	0.046127		-4.83893	-0.088661		-0.129063	-0.007096
-0.127672	0.046373		-4.83769	-0.088452		-0.127816	-0.006368
-0.126425	0.046144		-4.83644	-0.088709		-0.126569	-0.006244
-0.125178	0.04672		-4.83519	-0.088938		-0.125321	-0.00711
-0.12393	0.046298		-4.83395	-0.089017		-0.124074	-0.007644
-0.122684	0.046337		-4.8327	-0.088679		-0.122827	-0.007118
-0.121436	0.046962		-4.83145	-0.087883		-0.12158	-0.006082
-0.120189	0.046481		-4.83021	-0.087219		-0.120333	-0.00629
-0.118942	0.045875		-4.82896	-0.086916		-0.119086	-0.007176
-0.117695	0.04557		-4.82771	-0.086961		-0.117839	-0.007891
-0.116448	0.044781		-4.82647	-0.086663		-0.116592	-0.008121
-0.115201	0.044902		-4.82522	-0.085943		-0.115345	-0.007588
-0.113954	0.045389		-4.82397	-0.085783		-0.114097	-0.007226
-0.112707	0.046171		-4.82273	-0.085691		-0.11285	-0.006958
-0.11146	0.046984		-4.82148	-0.085904		-0.111603	-0.007559
-0.110213	0.04757		-4.82023	-0.085849		-0.110356	-0.007217
-0.108966	0.047264		-4.81898	-0.085255		-0.109109	-0.007593
-0.107719	0.046709		-4.81774	-0.085776		-0.107862	-0.008049
-0.106472	0.046797		-4.81649	-0.087023		-0.106615	-0.008482
-0.105225	0.046032		-4.81524	-0.087515		-0.105368	-0.00935
-0.103978	0.045758		-4.814	-0.088014		-0.10412	-0.009313
-0.102731	0.045783		-4.81275	-0.088552		-0.102873	-0.009174
-0.101484	0.045719		-4.8115	-0.088901		-0.101626	-0.009029
-0.100237	0.045023		-4.81026	-0.089483		-0.100379	-0.009693
-0.09899	0.044323		-4.80901	-0.089294		-0.099132	-0.010915
-0.097743	0.043733		-4.80776	-0.088499		-0.097885	-0.01073
-0.096496	0.043488		-4.80652	-0.088275		-0.096638	-0.010098
-0.095249	0.042868		-4.80527	-0.088975		-0.095391	-0.010057
-0.094002	0.041535		-4.80402	-0.089058		-0.094144	-0.00937
-0.092755	0.041624		-4.80278	-0.088263		-0.092896	-0.008913
-0.091508	0.041185		-4.80153	-0.087598		-0.091649	-0.008598
-0.090261	0.040854		-4.80028	-0.08733		-0.090402	-0.008107
-0.089014	0.040874		-4.79904	-0.087307		-0.089155	-0.007257
-0.087767	0.04122		-4.79779	-0.087849		-0.087908	-0.006088
-0.086519	0.041458		-4.79654	-0.088583		-0.086661	-0.005679
-0.085273	0.041955		-4.7953	-0.089239		-0.085414	-0.006768
-0.084025	0.041485		-4.79405	-0.089839		-0.084167	-0.007336
-0.082778	0.042051		-4.7928	-0.089858		-0.08292	-0.007627
-0.081531	0.042812		-4.79155	-0.089498		-0.081672	-0.00818
-0.080284	0.043184		-4.79031	-0.08919		-0.080425	-0.007849
-0.079037	0.042967		-4.78906	-0.089132		-0.079178	-0.007606
-0.07779	0.042301		-4.78782	-0.08879		-0.077931	-0.007581
-0.076543	0.041705		-4.78657	-0.088857		-0.076684	-0.008527
-0.075296	0.040924		-4.78532	-0.088913		-0.075437	-0.008725
-0.074049	0.040334		-4.78407	-0.088668		-0.07419	-0.008775
-0.072802	0.040131		-4.78283	-0.088992		-0.072942	-0.008183
-0.071555	0.039504		-4.78158	-0.089771		-0.071696	-0.007859
-0.070308	0.038682		-4.78033	-0.090517		-0.070448	-0.007885
-0.069061	0.038165		-4.77909	-0.090764		-0.069201	-0.008152
-0.067814	0.038175		-4.77784	-0.090171		-0.067954	-0.007043
-0.066567	0.03772		-4.77659	-0.08993		-0.066707	-0.007509
-0.06532	0.037743		-4.77535	-0.090216		-0.06546	-0.008093
-0.064073	0.038612		-4.7741	-0.089972		-0.064213	-0.008985
-0.062826	0.038555		-4.77285	-0.089669		-0.062966	-0.008771
-0.061579	0.038489		-4.77161	-0.089457		-0.061718	-0.008515
-0.060332	0.03881		-4.77036	-0.088841		-0.060472	-0.009056
-0.059085	0.038971		-4.76911	-0.089161		-0.059224	-0.008979
-0.057838	0.039688		-4.76787	-0.089819		-0.057977	-0.008848
-0.056591	0.039983		-4.76662	-0.090031		-0.05673	-0.008339
-0.055344	0.040095		-4.76537	-0.090477		-0.055483	-0.007948
-0.054097	0.041059		-4.76413	-0.091009		-0.054236	-0.00772
-0.05285	0.040741		-4.76288	-0.091666		-0.052989	-0.007466
-0.051603	0.040291		-4.76163	-0.091792		-0.051742	-0.007573
-0.050356	0.039871		-4.76039	-0.091439		-0.050494	-0.007977
-0.049109	0.039329		-4.75914	-0.09161		-0.049248	-0.007534
-0.047862	0.038987		-4.75789	-0.092237		-0.048	-0.007709
-0.046614	0.039495		-4.75664	-0.093035		-0.046753	-0.007781
-0.045367	0.039793		-4.7554	-0.092975		-0.045506	-0.007242
-0.04412	0.040045		-4.75415	-0.092551		-0.044259	-0.006713
-0.042873	0.041009		-4.75291	-0.091794		-0.043012	-0.006012
-0.041626	0.041361		-4.75166	-0.09091		-0.041765	-0.006505
-0.040379	0.041453		-4.75041	-0.090989		-0.040518	-0.007162
-0.039132	0.041802		-4.74916	-0.091657		-0.03927	-0.00696
-0.037885	0.042081		-4.74792	-0.0915		-0.038023	-0.006883
-0.036638	0.04205		-4.74667	-0.091437		-0.036776	-0.006584
-0.035391	0.042189		-4.74542	-0.091705		-0.035529	-0.006802
-0.034144	0.0427		-4.74418	-0.091647		-0.034282	-0.007472
-0.032897	0.043705		-4.74293	-0.091385		-0.033035	-0.00772
-0.03165	0.044415		-4.74168	-0.091129		-0.031788	-0.008636
-0.030403	0.044018		-4.74044	-0.091121		-0.030541	-0.009258
-0.029156	0.044372		-4.73919	-0.090739		-0.029294	-0.009324
-0.027909	0.044793		-4.73794	-0.091092		-0.028046	-0.010092
-0.026662	0.044719		-4.7367	-0.091198		-0.026799	-0.01171
-0.025415	0.044293		-4.73545	-0.091263		-0.025552	-0.013149
-0.024168	0.043964		-4.7342	-0.09113		-0.024305	-0.013836
-0.022921	0.044103		-4.73296	-0.090752		-0.023058	-0.014179
-0.021674	0.044273		-4.73171	-0.090826		-0.021811	-0.014598
-0.020427	0.043931		-4.73046	-0.091511		-0.020564	-0.014788
-0.01918	0.043252		-4.72922	-0.092188		-0.019317	-0.014051
-0.017933	0.042743		-4.72797	-0.09219		-0.01807	-0.013645
-0.016686	0.017296		-4.72672	-0.09227		-0.016822	-0.004633
-0.015439	-0.000113		-4.72548	-0.093127		-0.015575	-0.000571
-0.014192	2.6e-05		-4.72423	-0.093336		-0.014328	-0.00098
-0.012945	0.000993		-4.72298	-0.09328		-0.013081	-0.001378
-0.011698	0.002103		-4.72173	-0.093038		-0.011834	-0.001783
-0.010451	0.002546		-4.72049	-0.092052		-0.010587	-0.002715
-0.009203	0.003045		-4.71924	-0.091169		-0.00934	-0.002795
-0.007957	0.003524		-4.718	-0.090123		-0.008093	-0.002714
-0.006709	0.003213		-4.71675	-0.090212		-0.006845	-0.002014
-0.005462	0.002692		-4.7155	-0.09084		-0.005598	-0.002352
-0.004215	0.002972		-4.71425	-0.091217		-0.004351	-0.002976
-0.002968	0.002838		-4.71301	-0.090399		-0.003104	-0.003137
-0.001721	0.002456		-4.71176	-0.089913		-0.001857	-0.002849
-0.000474	0.001896		-4.71051	-0.089794		-0.00061	-0.003008
0.000773	0.001444		-4.70927	-0.089567		0.000637	-0.003553
0.00202	0.001163		-4.70802	-0.089835		0.001884	-0.003625
0.003267	0.000809		-4.70677	-0.089829		0.003131	-0.003982
0.004514	0.00043		-4.70553	-0.08944		0.004379	-0.004522
0.005761	0.000223		-4.70428	-0.090056		0.005626	-0.003994
0.007008	-1e-05		-4.70303	-0.090134		0.006873	-0.002982
0.008255	-0.000549		-4.70179	-0.090316		0.00812	-0.003136
0.009502	-0.000244		-4.70054	-0.090426		0.009367	-0.003576
0.010749	0.000631		-4.69929	-0.09048		0.010614	-0.003659
0.011996	0.000685		-4.69805	-0.090375		0.011861	-0.003494
0.013243	0.000736		-4.6968	-0.089555		0.013108	-0.003435
0.01449	0.000707		-4.69555	-0.089503		0.014355	-0.003611
0.015737	0.000449		-4.69431	-0.089052		0.015603	-0.003667
0.016984	0.000796		-4.69306	-0.088358		0.01685	-0.003973
0.018231	0.00112		-4.69181	-0.088002		0.018097	-0.004403
0.019478	0.001038		-4.69057	-0.088648		0.019344	-0.004591
0.020725	0.001021		-4.68932	-0.089181		0.020591	-0.00385
0.021972	0.000336		-4.68807	-0.089027		0.021838	-0.003605
0.023219	9e-06		-4.68682	-0.088483		0.023085	-0.004647
0.024467	0.000329		-4.68558	-0.088272		0.024333	-0.004853
0.025713	0.000788		-4.68433	-0.087906		0.025579	-0.003964
0.02696	0.001614		-4.68308	-0.087924		0.026827	-0.00293
0.028208	0.0021		-4.68184	-0.087551		0.028074	-0.002229
0.029454	0.001143		-4.68059	-0.087347		0.029321	-0.002379
0.030702	6.6e-05		-4.67934	-0.087207		0.030568	-0.002547
0.031949	0.00026		-4.6781	-0.086907		0.031815	-0.002231
0.033196	0.000244		-4.67685	-0.08788		0.033062	-0.002491
0.034443	0.000202		-4.6756	-0.088284		0.034309	-0.002291
0.03569	0.000706		-4.67436	-0.088212		0.035557	-0.001702
0.036937	0.000968		-4.67311	-0.087902		0.036803	-0.001268
0.038184	0.00086		-4.67186	-0.086826		0.038051	-0.000652
0.039431	0.001149		-4.67062	-0.086425		0.039298	3.5e-05
0.040678	0.001433		-4.66937	-0.086199		0.040545	0.000288
0.041925	0.001562		-4.66812	-0.085441		0.041792	7.8e-05
0.043172	0.002067		-4.66688	-0.084007		0.043039	-0.000633
0.044419	0.0021		-4.66563	-0.083883		0.044286	-0.001189
0.045666	0.001467		-4.66438	-0.083109		0.045533	-0.001263
0.046913	0.001128		-4.66314	-0.08169		0.046781	-0.000416
0.04816	0.001583		-4.66189	-0.081123		0.048028	0.000649
0.049407	0.001422		-4.66064	-0.080736		0.049275	0.001408
0.050654	0.001048		-4.6594	-0.07991		0.050522	0.001906
0.051901	0.000924		-4.65815	-0.079741		0.051769	0.002319
0.053148	0.000443		-4.6569	-0.079869		0.053016	0.002506
0.054395	4.8e-05		-4.65566	-0.080965		0.054263	0.002473
0.055642	0.000192		-4.65441	-0.080511		0.05551	0.003025
0.056889	0.000657		-4.65316	-0.080343		0.056757	0.002986
0.058136	0.000967		-4.65191	-0.080133		0.058005	0.003302
0.059383	0.001621		-4.65067	-0.081448		0.059252	0.003298
0.06063	0.002029		-4.64942	-0.082769		0.060499	0.002936
0.061877	0.001918		-4.64817	-0.083947		0.061746	0.00348
0.063124	0.002358		-4.64693	-0.084109		0.062993	0.003871
0.064372	0.002852		-4.64568	-0.084402		0.06424	0.003694
0.065619	0.00266		-4.64443	-0.084194		0.065487	0.003942
0.066865	0.002908		-4.64319	-0.083889		0.066734	0.004078
0.068113	0.003064		-4.64194	-0.083475		0.067981	0.003597
0.06936	0.003359		-4.64069	-0.083514		0.069229	0.002784
0.070607	0.003582		-4.63945	-0.082801		0.070476	0.002468
0.071854	0.003383		-4.6382	-0.0825		0.071723	0.002183
0.073101	0.002711		-4.63695	-0.082152		0.07297	0.001993
0.074348	0.002755		-4.63571	-0.082037		0.074217	0.002466
0.075595	0.00302		-4.63446	-0.08228		0.075464	0.002825
0.076842	0.003104		-4.63321	-0.081365		0.076711	0.002685
0.078089	0.002874		-4.63197	-0.08164		0.077958	0.002696
0.079336	0.001769		-4.63072	-0.082695		0.079206	0.002793
0.080583	0.000927		-4.62947	-0.082841		0.080453	0.002779
[truncated: 32,862 more rows]
