# Supplementary material for: Phosphorylation controls spatial and temporal activities of motor‐PRC1 complexes to complete mitosis
Source: EMBO J. 2023 Aug 18;42(21):e113647. doi: 10.15252/embj.2023113647 (PMC10620760; doi:10.15252/embj.2023113647)
Supplement: Supplementary file 6 — Source Data for Figure 3 [file EMBJ-42-e113647-s011.zip]

Archive with 21 entries (18 files):
- Figure 3/
- Figure 3/.DS_Store
- __MACOSX/Figure 3/._.DS_Store
- Figure 3/Figure 3b/
- Figure 3/figure 3c/
- Figure 3/Figure 3b/ Figure 3b HeLA GFP-Kif4a1133-1232 SiR001composite.png
- __MACOSX/Figure 3/Figure 3b/._ Figure 3b HeLA GFP-Kif4a1133-1232 SiR001composite.png
- Figure 3/Figure 3b/CenpEcas9 GFP-Kif4a1133-1165 SiR005_projMT.png
- __MACOSX/Figure 3/Figure 3b/._CenpEcas9 GFP-Kif4a1133-1165 SiR005_projMT.png
- Figure 3/Figure 3b/Figure 3b HeLA GFP-Kif4a1133-1232 SiR001_MT.png
- __MACOSX/Figure 3/Figure 3b/._Figure 3b HeLA GFP-Kif4a1133-1232 SiR001_MT.png
- Figure 3/Figure 3b/CenpEcas9 GFP-Kif4a1133-1165 SiR005_projkif4ashortcomposite.png
- __MACOSX/Figure 3/Figure 3b/._CenpEcas9 GFP-Kif4a1133-1165 SiR005_projkif4ashortcomposite.png
- Figure 3/Figure 3b/CenpEcas9 GFP-Kif4a1133-1165 SiR005_GFP.png
- __MACOSX/Figure 3/Figure 3b/._CenpEcas9 GFP-Kif4a1133-1165 SiR005_GFP.png
- Figure 3/Figure 3b/ Figure 3b HeLAGFP-Kif4a1133-1232 SiR001_pgfp.png
- __MACOSX/Figure 3/Figure 3b/._ Figure 3b HeLAGFP-Kif4a1133-1232 SiR001_pgfp.png
- Figure 3/figure 3c/GFP-Kif4A 1133-1165 +PRC1 1-168 and PRC1 1-168 .jpg
- Figure 3/figure 3c/GFP-Kif4A 1133-1165.jpg
- Figure 3/figure 3c/Figure 3c GFP-Kif4A 1133-1165 +PRC1 1-168 .xlsx
- __MACOSX/Figure 3/figure 3c/._Figure 3c GFP-Kif4A 1133-1165 +PRC1 1-168 .xlsx
