# Supplementary material for: Phosphorylation controls spatial and temporal activities of motor‐PRC1 complexes to complete mitosis
Source: EMBO J. 2023 Aug 18;42(21):e113647. doi: 10.15252/embj.2023113647 (PMC10620760; doi:10.15252/embj.2023113647)
Supplement: Supplementary file 6 — Source Data for Figure 3 [file EMBJ-42-e113647-s011.zip › Figure 3/figure 3c/Figure 3c GFP-Kif4A 1133-1165 +PRC1 1-168 .xlsx]

## Sheet: Figure 3c Kif4a+PRC1 
	UV (mAU)		UV (mAU)		UV (mAU)
Elution volume (ml)	PRC1 1-168+ GST-Kif4a 1133-1232	Elution volume (ml)	PRC1 1-168	Elution volume (ml)	GST-Kif4a
-4.7394	-0.02849	-4.73959	0.033388	-4.73923	0.021754
-4.73874	-0.03079	-4.73826	0.027563	-4.7379	0.029619
-4.73807	-0.03115	-4.73693	0.029239	-4.73657	0.028367
-4.73741	-0.03092	-4.7356	0.02747	-4.73524	0.028417
-4.73674	-0.03026	-4.73427	0.026027	-4.73391	0.027999
-4.73607	-0.03012	-4.73294	0.025158	-4.73258	0.02771
-4.73541	-0.03006	-4.73161	0.026176	-4.73125	0.027266
-4.73474	-0.03071	-4.73028	0.026234	-4.72992	0.026955
-4.73408	-0.03099	-4.72894	0.028198	-4.72858	0.031531
-4.73341	-0.03178	-4.72761	0.029053	-4.72725	0.033037
-4.73275	-0.03147	-4.72628	0.029768	-4.72592	0.032569
-4.73208	-0.03056	-4.72495	0.028282	-4.72459	0.032974
-4.73142	-0.02964	-4.72362	0.026777	-4.72326	0.032303
-4.73075	-0.02919	-4.72229	0.026251	-4.72193	0.031118
-4.73009	-0.02856	-4.72096	0.026328	-4.7206	0.029477
-4.72942	-0.02651	-4.71963	0.027065	-4.71927	0.028741
-4.72876	-0.0252	-4.7183	0.025505	-4.71794	0.028568
-4.72809	-0.02594	-4.71697	0.025243	-4.71661	0.0285
-4.72743	-0.0258	-4.71563	0.026099	-4.71527	0.028088
-4.72676	-0.02572	-4.7143	0.003477	-4.71394	0.010827
-4.7261	-0.02478	-4.71297	-3.6e-05	-4.71261	-1.9e-05
-4.72543	-0.02445	-4.71164	-0.00084	-4.71128	-8.6e-05
-4.72476	-0.0244	-4.71031	-0.00148	-4.70995	-0.00047
-4.7241	-0.02428	-4.70898	-0.0025	-4.70862	-0.00109
-4.72343	-0.0253	-4.70765	-0.00204	-4.70729	-0.00144
-4.72277	-0.02662	-4.70632	-0.00287	-4.70596	-0.00074
-4.7221	-0.02627	-4.70499	-0.00254	-4.70463	-0.00105
-4.72144	-0.0261	-4.70366	-0.00228	-4.7033	-0.00099
-4.72077	-0.0261	-4.70232	-0.00217	-4.70196	-0.00068
-4.72011	-0.02651	-4.70099	-0.0008	-4.70063	-0.00062
-4.71944	-0.02634	-4.69966	-0.00046	-4.6993	0.000826
-4.71878	-0.02651	-4.69833	-0.00156	-4.69797	-0.0002
-4.71811	-0.02673	-4.697	-0.00234	-4.69664	-0.00134
-4.71745	-0.027	-4.69567	-0.0037	-4.69531	-0.0014
-4.71678	-0.02735	-4.69434	-0.00415	-4.69398	-0.00185
-4.71612	-0.02837	-4.69301	-0.00508	-4.69265	-0.00237
-4.71545	-0.02809	-4.69168	-0.00527	-4.69132	-0.00285
-4.71478	-0.0052	-4.69035	-0.00461	-4.68999	-0.00201
-4.71412	-8e-06	-4.68901	-0.00516	-4.68865	-0.00029
-4.71345	0.000141	-4.68768	-0.0047	-4.68732	0.001459
-4.71279	0.000275	-4.68635	-0.00525	-4.68599	0.002158
-4.71212	3e-05	-4.68502	-0.00559	-4.68466	0.002368
-4.71146	-0.00047	-4.68369	-0.00555	-4.68333	0.002888
-4.71079	-0.00081	-4.68236	-0.00603	-4.682	0.00318
-4.71013	-0.00101	-4.68103	-0.00679	-4.68067	0.004565
-4.70946	-0.00131	-4.6797	-0.00645	-4.67934	0.006011
-4.7088	-0.00174	-4.67837	-0.00564	-4.67801	0.00733
-4.70813	-0.00106	-4.67704	-0.00488	-4.67668	0.00901
-4.70747	-0.00072	-4.6757	-0.00559	-4.67535	0.010548
-4.7068	-0.00054	-4.67437	-0.00691	-4.67401	0.012095
-4.70614	-0.00083	-4.67304	-0.0073	-4.67268	0.01247
-4.70547	-0.00117	-4.67171	-0.00537	-4.67135	0.013514
-4.7048	-0.00153	-4.67038	-0.00365	-4.67002	0.015014
-4.70414	-0.0015	-4.66905	-0.00227	-4.66869	0.016236
-4.70347	-0.00124	-4.66772	-0.00214	-4.66736	0.017644
-4.70281	-0.00104	-4.66639	-0.0024	-4.66603	0.018217
-4.70214	-0.00109	-4.66506	-0.0017	-4.6647	0.01859
-4.70148	-0.00183	-4.66373	-0.00167	-4.66337	0.018371
-4.70081	-0.00262	-4.6624	-0.00027	-4.66204	0.018669
-4.70015	-0.00271	-4.66106	0.000303	-4.6607	0.020185
-4.69948	-0.00243	-4.65973	0.001035	-4.65937	0.022399
-4.69882	-0.00231	-4.6584	0.00133	-4.65804	0.024713
-4.69815	-0.0018	-4.65707	0.000658	-4.65671	0.025021
-4.69749	-0.00117	-4.65574	0.002356	-4.65538	0.024918
-4.69682	-0.00063	-4.65441	0.002315	-4.65405	0.026241
-4.69616	5.3e-05	-4.65308	0.003043	-4.65272	0.028669
-4.69549	0.000608	-4.65175	0.003734	-4.65139	0.029934
-4.69483	0.00074	-4.65042	0.003995	-4.65006	0.031665
-4.69416	0.000734	-4.64909	0.004493	-4.64873	0.033438
-4.69349	0.000508	-4.64775	0.005151	-4.64739	0.034296
-4.69283	-1.2e-05	-4.64642	0.004494	-4.64606	0.034848
-4.69216	-0.00079	-4.64509	0.0041	-4.64473	0.034502
-4.6915	-0.00159	-4.64376	0.004537	-4.6434	0.033935
-4.69083	-0.00165	-4.64243	0.005423	-4.64207	0.034475
-4.69017	-0.00158	-4.6411	0.006622	-4.64074	0.03571
-4.6895	-0.00086	-4.63977	0.007326	-4.63941	0.036336
-4.68884	-0.00088	-4.63844	0.005962	-4.63808	0.036667
-4.68817	-0.0017	-4.63711	0.003296	-4.63675	0.037372
-4.68751	-0.00263	-4.63578	0.001858	-4.63542	0.037847
-4.68684	-0.00312	-4.63444	0.001179	-4.63408	0.038876
-4.68618	-0.00343	-4.63311	0.001724	-4.63275	0.039795
-4.68551	-0.00374	-4.63178	0.002826	-4.63142	0.041055
-4.68485	-0.00354	-4.63045	0.003448	-4.63009	0.042281
-4.68418	-0.00361	-4.62912	0.003116	-4.62876	0.043045
-4.68352	-0.00321	-4.62779	0.004452	-4.62743	0.044251
-4.68285	-0.00224	-4.62646	0.004825	-4.6261	0.045786
-4.68218	-0.00118	-4.62513	0.005283	-4.62477	0.047256
-4.68152	-0.0007	-4.6238	0.004846	-4.62344	0.049913
-4.68085	-0.00058	-4.62247	0.00435	-4.62211	0.053486
-4.68019	-0.00038	-4.62113	0.004155	-4.62077	0.055434
-4.67952	-0.00013	-4.6198	0.003952	-4.61944	0.057518
-4.67886	0.000333	-4.61847	0.004497	-4.61811	0.060989
-4.67819	0.001266	-4.61714	0.005178	-4.61678	0.064363
-4.67753	0.001874	-4.61581	0.006333	-4.61545	0.068428
-4.67686	0.002106	-4.61448	0.007779	-4.61412	0.074322
-4.6762	0.002505	-4.61315	0.009862	-4.61279	0.080579
-4.67553	0.002874	-4.61182	0.012844	-4.61146	0.087578
-4.67487	0.00318	-4.61049	0.015267	-4.61013	0.094768
-4.6742	0.003608	-4.60916	0.018054	-4.6088	0.101028
-4.67354	0.003784	-4.60782	0.021401	-4.60746	0.107329
-4.67287	0.003932	-4.60649	0.024377	-4.60613	0.114316
-4.6722	0.004773	-4.60516	0.028413	-4.6048	0.121771
-4.67154	0.005593	-4.60383	0.033361	-4.60347	0.12909
-4.67087	0.006313	-4.6025	0.038203	-4.60214	0.136288
-4.67021	0.006435	-4.60117	0.043011	-4.60081	0.143604
-4.66954	0.006163	-4.59984	0.046896	-4.59948	0.150507
-4.66888	0.006449	-4.59851	0.050797	-4.59815	0.157967
-4.66821	0.007091	-4.59718	0.056028	-4.59682	0.166375
-4.66755	0.007779	-4.59585	0.059272	-4.59549	0.174555
-4.66688	0.008109	-4.59451	0.063147	-4.59415	0.182602
-4.66622	0.008562	-4.59318	0.068099	-4.59282	0.18976
-4.66555	0.009573	-4.59185	0.072743	-4.59149	0.196565
-4.66489	0.01005	-4.59052	0.078791	-4.59016	0.20284
-4.66422	0.010167	-4.58919	0.084837	-4.58883	0.208926
-4.66356	0.010375	-4.58786	0.089998	-4.5875	0.215672
-4.66289	0.010381	-4.58653	0.09512	-4.58617	0.221802
-4.66222	0.009969	-4.5852	0.098866	-4.58484	0.227451
-4.66156	0.01002	-4.58387	0.102826	-4.58351	0.233102
-4.66089	0.009948	-4.58254	0.106582	-4.58218	0.237796
-4.66023	0.009801	-4.5812	0.111059	-4.58085	0.241049
-4.65956	0.010279	-4.57987	0.11689	-4.57951	0.243576
-4.6589	0.010603	-4.57854	0.120839	-4.57818	0.246229
-4.65823	0.011605	-4.57721	0.12392	-4.57685	0.249104
-4.65757	0.010994	-4.57588	0.126475	-4.57552	0.251713
-4.6569	0.01125	-4.57455	0.128322	-4.57419	0.253158
-4.65624	0.011614	-4.57322	0.129718	-4.57286	0.254441
-4.65557	0.012365	-4.57189	0.131352	-4.57153	0.255629
-4.65491	0.012701	-4.57056	0.133721	-4.5702	0.256141
-4.65424	0.01333	-4.56923	0.135754	-4.56887	0.256932
-4.65358	0.013702	-4.56789	0.136994	-4.56754	0.257182
-4.65291	0.014265	-4.56656	0.138902	-4.5662	0.257866
-4.65225	0.015738	-4.56523	0.14128	-4.56487	0.258833
-4.65158	0.016019	-4.5639	0.141453	-4.56354	0.259287
-4.65091	0.016447	-4.56257	0.14233	-4.56221	0.259381
-4.65025	0.015827	-4.56124	0.1433	-4.56088	0.259985
-4.64958	0.015078	-4.55991	0.145061	-4.55955	0.26
-4.64892	0.014243	-4.55858	0.147718	-4.55822	0.259709
-4.64825	0.013462	-4.55725	0.149887	-4.55689	0.260306
-4.64759	0.013329	-4.55592	0.149695	-4.55556	0.260403
-4.64692	0.013551	-4.55458	0.149634	-4.55423	0.259751
-4.64626	0.013074	-4.55325	0.149598	-4.55289	0.259431
-4.64559	0.013568	-4.55192	0.151021	-4.55156	0.259171
-4.64493	0.013041	-4.55059	0.15219	-4.55023	0.258584
-4.64426	0.013179	-4.54926	0.152237	-4.5489	0.258123
-4.6436	0.0139	-4.54793	0.151883	-4.54757	0.257824
-4.64293	0.014003	-4.5466	0.149867	-4.54624	0.257502
-4.64227	0.01374	-4.54527	0.1489	-4.54491	0.257028
-4.6416	0.013828	-4.54394	0.147511	-4.54358	0.256199
-4.64093	0.012325	-4.54261	0.146188	-4.54225	0.256331
-4.64027	0.011738	-4.54127	0.146027	-4.54092	0.260726
-4.6396	0.012075	-4.53994	0.147035	-4.53958	0.268437
-4.63894	0.011739	-4.53861	0.146593	-4.53825	0.274428
-4.63827	0.010856	-4.53728	0.145126	-4.53692	0.277556
-4.63761	0.010163	-4.53595	0.143233	-4.53559	0.278822
-4.63694	0.009495	-4.53462	0.141007	-4.53426	0.278475
-4.63628	0.010157	-4.53329	0.138587	-4.53293	0.277907
-4.63561	0.010139	-4.53196	0.136405	-4.5316	0.276888
-4.63495	0.010318	-4.53063	0.135748	-4.53027	0.275749
-4.63428	0.010413	-4.5293	0.136857	-4.52894	0.275138
-4.63362	0.010032	-4.52796	0.135519	-4.52761	0.27403
-4.63295	0.008987	-4.52663	0.132548	-4.52627	0.272611
-4.63229	0.00709	-4.5253	0.129974	-4.52494	0.271835
-4.63162	0.006254	-4.52397	0.127876	-4.52361	0.270934
-4.63096	0.005257	-4.52264	0.126857	-4.52228	0.270604
-4.63029	0.004109	-4.52131	0.125812	-4.52095	0.269118
-4.62962	0.003096	-4.51998	0.124997	-4.51962	0.267367
-4.62896	0.002029	-4.51865	0.1239	-4.51829	0.266254
-4.62829	0.002008	-4.51732	0.121592	-4.51696	0.264545
-4.62763	0.002335	-4.51599	0.120462	-4.51563	0.262285
-4.62696	0.002424	-4.51465	0.11901	-4.5143	0.260264
-4.6263	0.002474	-4.51332	0.117374	-4.51296	0.258355
-4.62563	0.002514	-4.51199	0.116131	-4.51163	0.25612
-4.62497	0.002765	-4.51066	0.114488	-4.5103	0.254652
-4.6243	0.003322	-4.50933	0.113761	-4.50897	0.253226
-4.62364	0.003106	-4.508	0.112644	-4.50764	0.246789
-4.62297	0.002929	-4.50667	0.111506	-4.50631	0.23771
-4.62231	0.002425	-4.50534	0.110809	-4.50498	0.230975
-4.62164	0.002316	-4.50401	0.109474	-4.50365	0.226189
-4.62098	0.002144	-4.50268	0.107891	-4.50232	0.222516
-4.62031	0.002673	-4.50135	0.108212	-4.50099	0.221133
-4.61964	0.002537	-4.50001	0.10814	-4.49966	0.220106
-4.61898	0.001725	-4.49868	0.107635	-4.49832	0.218171
-4.61831	0.001316	-4.49735	0.106357	-4.49699	0.216314
-4.61765	0.00213	-4.49602	0.104294	-4.49566	0.214569
-4.61698	0.002894	-4.49469	0.103924	-4.49433	0.212797
-4.61632	0.003659	-4.49336	0.103141	-4.493	0.211428
-4.61565	0.004724	-4.49203	0.101485	-4.49167	0.21124
-4.61499	0.005443	-4.4907	0.099982	-4.49034	0.210051
-4.61432	0.0063	-4.48937	0.099096	-4.48901	0.20707
-4.61366	0.007273	-4.48804	0.098585	-4.48768	0.204772
-4.61299	0.008982	-4.4867	0.097782	-4.48635	0.203419
-4.61233	0.009395	-4.48537	0.095729	-4.48501	0.200729
-4.61166	0.010567	-4.48404	0.094244	-4.48368	0.198763
-4.611	0.011839	-4.48271	0.093968	-4.48235	0.197994
-4.61033	0.012853	-4.48138	0.093054	-4.48102	0.197302
-4.60966	0.014099	-4.48005	0.091788	-4.47969	0.197074
-4.609	0.015305	-4.47872	0.090419	-4.47836	0.196341
-4.60833	0.017034	-4.47739	0.09013	-4.47703	0.194384
-4.60767	0.020081	-4.47606	0.089937	-4.4757	0.191881
-4.607	0.023067	-4.47473	0.089693	-4.47437	0.190232
-4.60634	0.025467	-4.47339	0.088661	-4.47304	0.189246
-4.60567	0.027236	-4.47206	0.086836	-4.4717	0.1878
-4.60501	0.029708	-4.47073	0.086102	-4.47037	0.186531
-4.60434	0.03204	-4.4694	0.085325	-4.46904	0.185903
-4.60368	0.034455	-4.46807	0.083495	-4.46771	0.184805
-4.60301	0.036372	-4.46674	0.082598	-4.46638	0.183108
-4.60235	0.038895	-4.46541	0.082047	-4.46505	0.181695
-4.60168	0.041607	-4.46408	0.081152	-4.46372	0.181183
-4.60102	0.04359	-4.46275	0.079844	-4.46239	0.180302
-4.60035	0.046618	-4.46142	0.078135	-4.46106	0.179546
-4.59969	0.05041	-4.46008	0.076906	-4.45973	0.178744
-4.59902	0.053842	-4.45875	0.076156	-4.45839	0.176138
-4.59835	0.056358	-4.45742	0.075448	-4.45706	0.174026
-4.59769	0.059481	-4.45609	0.074476	-4.45573	0.174263
-4.59702	0.063201	-4.45476	0.074061	-4.4544	0.174291
-4.59636	0.066679	-4.45343	0.072975	-4.45307	0.173656
-4.59569	0.071026	-4.4521	0.072629	-4.45174	0.173413
-4.59503	0.072964	-4.45077	0.072134	-4.45041	0.172782
-4.59436	0.07537	-4.44944	0.07053	-4.44908	0.171674
-4.5937	0.07846	-4.44811	0.070129	-4.44775	0.170413
-4.59303	0.080849	-4.44677	0.070667	-4.44642	0.168297
-4.59237	0.083329	-4.44544	0.070367	-4.44508	0.167552
-4.5917	0.085458	-4.44411	0.069745	-4.44375	0.167763
-4.59104	0.088325	-4.44278	0.069024	-4.44242	0.167588
-4.59037	0.091654	-4.44145	0.068429	-4.44109	0.167214
-4.58971	0.094475	-4.44012	0.068715	-4.43976	0.165668
-4.58904	0.097919	-4.43879	0.068222	-4.43843	0.164212
-4.58838	0.10055	-4.43746	0.066342	-4.4371	0.163261
-4.58771	0.103606	-4.43613	0.065662	-4.43577	0.161971
-4.58704	0.106034	-4.4348	0.065304	-4.43444	0.160536
-4.58638	0.109059	-4.43346	0.064142	-4.43311	0.160173
-4.58571	0.112063	-4.43213	0.062574	-4.43177	0.160178
-4.58505	0.114848	-4.4308	0.061403	-4.43044	0.158477
-4.58438	0.116899	-4.42947	0.061386	-4.42911	0.156119
-4.58372	0.120385	-4.42814	0.060973	-4.42778	0.154512
-4.58305	0.12244	-4.42681	0.060392	-4.42645	0.153194
-4.58239	0.12357	-4.42548	0.059453	-4.42512	0.152031
-4.58172	0.126021	-4.42415	0.05814	-4.42379	0.151611
-4.58106	0.128267	-4.42282	0.057478	-4.42246	0.151031
-4.58039	0.13022	-4.42149	0.056371	-4.42113	0.150084
-4.57973	0.131675	-4.42015	0.055248	-4.4198	0.149378
-4.57906	0.133503	-4.41882	0.054701	-4.41846	0.148012
-4.5784	0.135752	-4.41749	0.054591	-4.41713	0.146891
-4.57773	0.136887	-4.41616	0.054259	-4.4158	0.146228
-4.57706	0.138808	-4.41483	0.052627	-4.41447	0.146049
-4.5764	0.139711	-4.4135	0.050888	-4.41314	0.145928
-4.57573	0.141157	-4.41217	0.04996	-4.41181	0.14426
-4.57507	0.142277	-4.41084	0.04961	-4.41048	0.142573
-4.5744	0.142952	-4.40951	0.049287	-4.40915	0.141792
-4.57374	0.143383	-4.40818	0.048918	-4.40782	0.141339
-4.57307	0.142703	-4.40684	0.047323	-4.40649	0.141483
-4.57241	0.143835	-4.40551	0.046431	-4.40516	0.140991
-4.57174	0.145556	-4.40418	0.047154	-4.40382	0.140444
-4.57108	0.147197	-4.40285	0.047317	-4.40249	0.13987
-4.57041	0.14737	-4.40152	0.046732	-4.40116	0.139394
-4.56975	0.147996	-4.40019	0.045843	-4.39983	0.138422
-4.56908	0.148673	-4.39886	0.044996	-4.3985	0.137086
-4.56842	0.149303	-4.39753	0.045174	-4.39717	0.136951
-4.56775	0.149846	-4.3962	0.04437	-4.39584	0.137617
-4.56708	0.150253	-4.39487	0.043664	-4.39451	0.138062
-4.56642	0.149809	-4.39353	0.044077	-4.39318	0.138196
-4.56575	0.149507	-4.3922	0.044531	-4.39185	0.138151
-4.56509	0.150215	-4.39087	0.044864	-4.39051	0.13725
-4.56442	0.150513	-4.38954	0.043808	-4.38918	0.13567
-4.56376	0.151196	-4.38821	0.042824	-4.38785	0.135031
-4.56309	0.151593	-4.38688	0.042693	-4.38652	0.133762
-4.56243	0.151761	-4.38555	0.04286	-4.38519	0.133038
-4.56176	0.152446	-4.38422	0.04255	-4.38386	0.132901
-4.5611	0.152455	-4.38289	0.041766	-4.38253	0.132342
-4.56043	0.152232	-4.38156	0.041281	-4.3812	0.131494
-4.55977	0.153012	-4.38022	0.041033	-4.37987	0.13049
-4.5591	0.153687	-4.37889	0.040428	-4.37854	0.130564
-4.55844	0.154182	-4.37756	0.039266	-4.3772	0.130428
-4.55777	0.154753	-4.37623	0.038687	-4.37587	0.128649
-4.55711	0.15516	-4.3749	0.038161	-4.37454	0.12693
-4.55644	0.155407	-4.37357	0.038542	-4.37321	0.126043
-4.55577	0.15583	-4.37224	0.038905	-4.37188	0.125663
-4.55511	0.155926	-4.37091	0.038395	-4.37055	0.124179
-4.55444	0.155995	-4.36958	0.037175	-4.36922	0.122826
-4.55378	0.156727	-4.36825	0.03614	-4.36789	0.122363
-4.55311	0.156724	-4.36691	0.036168	-4.36656	0.121965
-4.55245	0.157673	-4.36558	0.036369	-4.36523	0.122079
-4.55178	0.158762	-4.36425	0.036153	-4.36389	0.121923
-4.55112	0.157798	-4.36292	0.03578	-4.36256	0.12148
-4.55045	0.15735	-4.36159	0.036224	-4.36123	0.120475
-4.54979	0.157918	-4.36026	0.036091	-4.3599	0.118844
-4.54912	0.158011	-4.35893	0.035073	-4.35857	0.118039
-4.54846	0.157494	-4.3576	0.034218	-4.35724	0.117457
-4.54779	0.158309	-4.35627	0.033807	-4.35591	0.116477
-4.54713	0.158738	-4.35494	0.033464	-4.35458	0.115741
-4.54646	0.159022	-4.3536	0.032783	-4.35325	0.115579
-4.54579	0.158989	-4.35227	0.031661	-4.35192	0.115238
-4.54513	0.158822	-4.35094	0.030837	-4.35058	0.115108
-4.54446	0.158011	-4.34961	0.030237	-4.34925	0.1143
-4.5438	0.157468	-4.34828	0.029737	-4.34792	0.113446
-4.54313	0.157425	-4.34695	0.029272	-4.34659	0.112836
-4.54247	0.157673	-4.34562	0.028321	-4.34526	0.11123
-4.5418	0.157984	-4.34429	0.027968	-4.34393	0.110155
-4.54114	0.15839	-4.34296	0.026858	-4.3426	0.110513
-4.54047	0.158924	-4.34163	0.025152	-4.34127	0.111179
-4.53981	0.15961	-4.34029	0.024743	-4.33994	0.110727
-4.53914	0.159706	-4.33896	0.024323	-4.33861	0.109724
-4.53848	0.159018	-4.33763	0.02333	-4.33727	0.110107
-4.53781	0.15848	-4.3363	0.022978	-4.33594	0.110323
-4.53715	0.158531	-4.33497	0.023021	-4.33461	0.109481
-4.53648	0.158468	-4.33364	0.022746	-4.33328	0.109191
-4.53582	0.157519	-4.33231	0.021863	-4.33195	0.108855
-4.53515	0.156191	-4.33098	0.020557	-4.33062	0.109143
-4.53448	0.156358	-4.32965	0.019629	-4.32929	0.108993
-4.53382	0.156869	-4.32832	0.018446	-4.32796	0.10838
-4.53315	0.157644	-4.32698	0.017146	-4.32663	0.10817
-4.53249	0.157758	-4.32565	0.016843	-4.3253	0.107979
-4.53182	0.157902	-4.32432	0.017397	-4.32396	0.10858
-4.53116	0.156544	-4.32299	0.017308	-4.32263	0.11051
-4.53049	0.155446	-4.32166	0.017114	-4.3213	0.111218
-4.52983	0.155356	-4.32033	0.017575	-4.31997	0.110663
-4.52916	0.155058	-4.319	0.017531	-4.31864	0.110617
-4.5285	0.154598	-4.31767	0.016988	-4.31731	0.110076
-4.52783	0.154672	-4.31634	0.01688	-4.31598	0.109977
-4.52717	0.154578	-4.31501	0.017283	-4.31465	0.109695
-4.5265	0.153936	-4.31367	0.017213	-4.31332	0.11
-4.52584	0.153984	-4.31234	0.01743	-4.31199	0.111388
-4.52517	0.153732	-4.31101	0.017284	-4.31066	0.112184
-4.5245	0.153117	-4.30968	0.01722	-4.30932	0.111171
-4.52384	0.152273	-4.30835	0.017193	-4.30799	0.110763
-4.52317	0.152302	-4.30702	0.016217	-4.30666	0.111117
-4.52251	0.151145	-4.30569	0.01493	-4.30533	0.11142
-4.52184	0.151188	-4.30436	0.014775	-4.304	0.110788
-4.52118	0.151266	-4.30303	0.015346	-4.30267	0.111191
-4.52051	0.150202	-4.3017	0.015361	-4.30134	0.112784
-4.51985	0.149212	-4.30036	0.014521	-4.30001	0.11257
-4.51918	0.147951	-4.29903	0.014546	-4.29868	0.111881
-4.51852	0.147223	-4.2977	0.014616	-4.29735	0.111045
-4.51785	0.146688	-4.29637	0.014316	-4.29601	0.110074
-4.51719	0.145612	-4.29504	0.013861	-4.29468	0.110152
-4.51652	0.144501	-4.29371	0.013619	-4.29335	0.110637
-4.51586	0.143932	-4.29238	0.013233	-4.29202	0.1102
-4.51519	0.143556	-4.29105	0.012522	-4.29069	0.109271
-4.51452	0.142759	-4.28972	0.012615	-4.28936	0.107058
-4.51386	0.141586	-4.28839	0.013396	-4.28803	0.105084
-4.51319	0.141097	-4.28706	0.012917	-4.2867	0.104005
-4.51253	0.141333	-4.28572	0.012756	-4.28537	0.103716
-4.51186	0.139937	-4.28439	0.012702	-4.28404	0.104332
-4.5112	0.140315	-4.28306	0.012741	-4.2827	0.105191
-4.51053	0.13918	-4.28173	0.011658	-4.28137	0.105384
-4.50987	0.138541	-4.2804	0.010764	-4.28004	0.104478
-4.5092	0.137717	-4.27907	0.011359	-4.27871	0.103352
-4.50854	0.137497	-4.27774	0.012441	-4.27738	0.101937
-4.50787	0.136499	-4.27641	0.012708	-4.27605	0.103334
-4.50721	0.13551	-4.27508	0.012838	-4.27472	0.102994
-4.50654	0.134922	-4.27375	0.012972	-4.27339	0.102655
-4.50588	0.134186	-4.27241	0.012817	-4.27206	0.101634
-4.50521	0.134158	-4.27108	0.01294	-4.27073	0.101142
-4.50455	0.133239	-4.26975	0.013096	-4.26939	0.099822
-4.50388	0.132637	-4.26842	0.014264	-4.26806	0.098001
-4.50321	0.132077	-4.26709	0.015434	-4.26673	0.097093
-4.50255	0.132122	-4.26576	0.015801	-4.2654	0.098084
-4.50188	0.132219	-4.26443	0.016181	-4.26407	0.097803
-4.50122	0.130719	-4.2631	0.01624	-4.26274	0.097603
-4.50055	0.128232	-4.26177	0.016732	-4.26141	0.097038
-4.49989	0.125696	-4.26044	0.017678	-4.26008	0.096011
-4.49922	0.124288	-4.2591	0.018153	-4.25875	0.096731
-4.49856	0.123276	-4.25777	0.018714	-4.25742	0.096059
-4.49789	0.12383	-4.25644	0.018901	-4.25608	0.095537
-4.49723	0.123167	-4.25511	0.017736	-4.25475	0.096312
-4.49656	0.121554	-4.25378	0.017853	-4.25342	0.097393
-4.4959	0.120893	-4.25245	0.017362	-4.25209	0.097253
-4.49523	0.120615	-4.25112	0.017536	-4.25076	0.095906
-4.49457	0.119616	-4.24979	0.018116	-4.24943	0.094609
-4.4939	0.119102	-4.24846	0.018803	-4.2481	0.094846
-4.49324	0.119283	-4.24713	0.020204	-4.24677	0.094754
-4.49257	0.118319	-4.24579	0.019901	-4.24544	0.09451
-4.4919	0.117824	-4.24446	0.018685	-4.24411	0.094181
-4.49124	0.117348	-4.24313	0.018061	-4.24277	0.092995
-4.49057	0.116621	-4.2418	0.017673	-4.24144	0.092505
-4.48991	0.115943	-4.24047	0.017285	-4.24011	0.091308
-4.48924	0.115285	-4.23914	0.016226	-4.23878	0.090421
-4.48858	0.114456	-4.23781	0.015789	-4.23745	0.090142
-4.48791	0.112782	-4.23648	0.014688	-4.23612	0.091573
-4.48725	0.111459	-4.23515	0.013107	-4.23479	0.09126
-4.48658	0.110622	-4.23382	0.011369	-4.23346	0.091027
-4.48592	0.109616	-4.23248	0.010567	-4.23213	0.090068
-4.48525	0.108439	-4.23115	0.010803	-4.2308	0.088828
-4.48459	0.107715	-4.22982	0.010941	-4.22947	0.087412
-4.48392	0.107061	-4.22849	0.009583	-4.22813	0.086946
-4.48325	0.106502	-4.22716	0.008352	-4.2268	0.086465
-4.48259	0.105907	-4.22583	0.008526	-4.22547	0.085483
-4.48192	0.105654	-4.2245	0.007529	-4.22414	0.085847
-4.48126	0.104672	-4.22317	0.006664	-4.22281	0.086916
-4.48059	0.103352	-4.22184	0.006763	-4.22148	0.085327
-4.47993	0.101807	-4.22051	0.006832	-4.22015	0.083669
-4.47926	0.100577	-4.21917	0.00726	-4.21882	0.082946
-4.4786	0.10019	-4.21784	0.007455	-4.21749	0.082997
-4.47793	0.099287	-4.21651	0.006965	-4.21616	0.082689
-4.47727	0.098684	-4.21518	0.006568	-4.21482	0.082385
-4.4766	0.098049	-4.21385	0.005453	-4.21349	0.083089
-4.47594	0.096967	-4.21252	0.005641	-4.21216	0.081707
-4.47527	0.095505	-4.21119	0.005703	-4.21083	0.082163
-4.47461	0.094364	-4.20986	0.006244	-4.2095	0.081657
-4.47394	0.093518	-4.20853	0.00621	-4.20817	0.081886
-4.47328	0.093007	-4.2072	0.005867	-4.20684	0.082295
-4.47261	0.092772	-4.20586	0.007297	-4.20551	0.082838
-4.47194	0.090919	-4.20453	0.007556	-4.20418	0.083112
-4.47128	0.090119	-4.2032	0.008461	-4.20285	0.082124
-4.47061	0.089548	-4.20187	0.008718	-4.20151	0.082283
-4.46995	0.088834	-4.20054	0.008556	-4.20018	0.082268
-4.46928	0.08765	-4.19921	0.008599	-4.19885	0.082244
-4.46862	0.087026	-4.19788	0.00744	-4.19752	0.083863
-4.46795	0.087183	-4.19655	0.007508	-4.19619	0.085615
-4.46729	0.087356	-4.19522	0.007111	-4.19486	0.085363
-4.46662	0.087139	-4.19389	0.007491	-4.19353	0.085633
-4.46596	0.086423	-4.19255	0.005963	-4.1922	0.085169
-4.46529	0.08575	-4.19122	0.005682	-4.19087	0.086556
-4.46463	0.084923	-4.18989	0.005448	-4.18954	0.086597
-4.46396	0.084299	-4.18856	0.005905	-4.1882	0.087067
-4.4633	0.084361	-4.18723	0.005563	-4.18687	0.08723
-4.46263	0.084306	-4.1859	0.005057	-4.18554	0.087786
-4.46197	0.083779	-4.18457	0.004703	-4.18421	0.087078
-4.4613	0.083326	-4.18324	0.004699	-4.18288	0.086647
-4.46063	0.082135	-4.18191	0.005258	-4.18155	0.086022
-4.45997	0.080496	-4.18058	0.00619	-4.18022	0.0844
-4.4593	0.079573	-4.17924	0.005371	-4.17889	0.086021
-4.45864	0.078481	-4.17791	0.005491	-4.17756	0.084864
-4.45797	0.077332	-4.17658	0.004964	-4.17623	0.084358
-4.45731	0.076451	-4.17525	0.005407	-4.17489	0.083217
-4.45664	0.075455	-4.17392	0.006177	-4.17356	0.08325
-4.45598	0.074374	-4.17259	0.005291	-4.17223	0.083914
-4.45531	0.073849	-4.17126	0.004998	-4.1709	0.083927
-4.45465	0.074829	-4.16993	0.004297	-4.16957	0.084151
-4.45398	0.075067	-4.1686	0.00395	-4.16824	0.084454
-4.45332	0.075252	-4.16727	0.004477	-4.16691	0.084832
-4.45265	0.075408	-4.16594	0.004412	-4.16558	0.083321
-4.45199	0.075538	-4.1646	0.004813	-4.16425	0.081497
-4.45132	0.07581	-4.16327	0.004452	-4.16292	0.080009
-4.45065	0.076156	-4.16194	0.004691	-4.16158	0.080435
-4.44999	0.076244	-4.16061	0.004843	-4.16025	0.080447
-4.44932	0.07635	-4.15928	0.004906	-4.15892	0.081397
-4.44866	0.075249	-4.15795	0.004766	-4.15759	0.080439
-4.44799	0.074803	-4.15662	0.005114	-4.15626	0.079772
-4.44733	0.074873	-4.15529	0.006133	-4.15493	0.079803
-4.44666	0.075127	-4.15396	0.006983	-4.1536	0.080344
-4.446	0.074826	-4.15263	0.007878	-4.15227	0.08026
-4.44533	0.075143	-4.15129	0.006856	-4.15094	0.081562
-4.44467	0.075051	-4.14996	0.005542	-4.14961	0.082562
-4.444	0.075034	-4.14863	0.004388	-4.14827	0.08328
-4.44334	0.075698	-4.1473	0.003616	-4.14694	0.082425
-4.44267	0.075567	-4.14597	0.003378	-4.14561	0.081731
-4.44201	0.075209	-4.14464	0.003168	-4.14428	0.082082
-4.44134	0.074694	-4.14331	0.002718	-4.14295	0.082453
-4.44067	0.073751	-4.14198	0.002355	-4.14162	0.08349
-4.44001	0.073224	-4.14065	0.001478	-4.14029	0.082432
-4.43934	0.072364	-4.13932	0.002204	-4.13896	0.081269
-4.43868	0.072558	-4.13798	0.002709	-4.13763	0.081469
-4.43801	0.072257	-4.13665	0.003003	-4.1363	0.081428
-4.43735	0.072102	-4.13532	0.003642	-4.13496	0.080364
-4.43668	0.071948	-4.13399	0.002845	-4.13363	0.080201
-4.43602	0.071955	-4.13266	0.003025	-4.1323	0.081369
-4.43535	0.072151	-4.13133	0.003394	-4.13097	0.082344
-4.43469	0.071345	-4.13	0.002867	-4.12964	0.08272
-4.43402	0.071072	-4.12867	0.004605	-4.12831	0.081006
-4.43336	0.071702	-4.12734	0.004012	-4.12698	0.081413
-4.43269	0.072425	-4.12601	0.00314	-4.12565	0.080145
-4.43203	0.072729	-4.12467	0.00293	-4.12432	0.079921
-4.43136	0.072495	-4.12334	0.002041	-4.12299	0.079824
-4.4307	0.072519	-4.12201	-0.00021	-4.12166	0.079635
-4.43003	0.072171	-4.12068	-0.00103	-4.12032	0.07997
-4.42936	0.071441	-4.11935	-0.00157	-4.11899	0.079314
-4.4287	0.071091	-4.11802	-0.00064	-4.11766	0.078996
-4.42803	0.070688	-4.11669	-0.00012	-4.11633	0.078689
-4.42737	0.069888	-4.11536	0.000516	-4.115	0.077735
-4.4267	0.069321	-4.11403	0.000702	-4.11367	0.078885
-4.42604	0.069241	-4.1127	0.000963	-4.11234	0.078756
-4.42537	0.068962	-4.11136	0.000582	-4.11101	0.079227
-4.42471	0.068795	-4.11003	0.000383	-4.10968	0.080635
-4.42404	0.069175	-4.1087	5e-05	-4.10835	0.079694
-4.42338	0.069139	-4.10737	-6.2e-05	-4.10701	0.079327
-4.42271	0.069114	-4.10604	-0.00071	-4.10568	0.080184
-4.42205	0.069465	-4.10471	-0.00173	-4.10435	0.080108
-4.42138	0.069401	-4.10338	-0.00235	-4.10302	0.079525
-4.42072	0.069069	-4.10205	-0.00267	-4.10169	0.0799
-4.42005	0.068742	-4.10072	-0.00158	-4.10036	0.078997
-4.41938	0.068294	-4.09939	-0.00177	-4.09903	0.079937
-4.41872	0.067508	-4.09805	-0.00343	-4.0977	0.079348
-4.41805	0.067001	-4.09672	-0.0037	-4.09637	0.078523
-4.41739	0.06703	-4.09539	-0.00467	-4.09504	0.078881
-4.41672	0.067012	-4.09406	-0.00399	-4.0937	0.079745
-4.41606	0.066705	-4.09273	-0.00317	-4.09237	0.08031
-4.41539	0.066379	-4.0914	-0.00228	-4.09104	0.079153
-4.41473	0.066244	-4.09007	-0.00203	-4.08971	0.07993
-4.41406	0.065893	-4.08874	-0.00163	-4.08838	0.079484
-4.4134	0.0651	-4.08741	-0.00188	-4.08705	0.07959
-4.41273	0.064486	-4.08608	-0.00264	-4.08572	0.079565
-4.41207	0.063659	-4.08474	-0.00408	-4.08439	0.080762
-4.4114	0.062904	-4.08341	-0.00261	-4.08306	0.080276
-4.41074	0.062451	-4.08208	-0.00348	-4.08173	0.080322
-4.41007	0.061075	-4.08075	-0.00401	-4.08039	0.079266
-4.40941	0.06048	-4.07942	-0.00447	-4.07906	0.080138
-4.40874	0.060254	-4.07809	-0.00553	-4.07773	0.079453
-4.40807	0.059865	-4.07676	-0.00608	-4.0764	0.078798
-4.40741	0.059562	-4.07543	-0.00629	-4.07507	0.078615
-4.40674	0.058781	-4.0741	-0.00616	-4.07374	0.078465
-4.40608	0.058251	-4.07277	-0.00621	-4.07241	0.077678
-4.40541	0.058261	-4.07143	-0.00641	-4.07108	0.076723
-4.40475	0.058129	-4.0701	-0.00572	-4.06975	0.077395
-4.40408	0.057304	-4.06877	-0.00613	-4.06842	0.077829
-4.40342	0.056825	-4.06744	-0.00627	-4.06708	0.078444
-4.40275	0.056452	-4.06611	-0.00621	-4.06575	0.077577
-4.40209	0.056008	-4.06478	-0.00545	-4.06442	0.07859
-4.40142	0.055409	-4.06345	-0.00475	-4.06309	0.079657
-4.40076	0.054547	-4.06212	-0.00557	-4.06176	0.080864
-4.40009	0.05383	-4.06079	-0.00623	-4.06043	0.079939
-4.39943	0.053981	-4.05946	-0.00552	-4.0591	0.080519
-4.39876	0.053512	-4.05812	-0.00522	-4.05777	0.080981
-4.39809	0.052447	-4.05679	-0.00617	-4.05644	0.0816
-4.39743	0.051098	-4.05546	-0.00561	-4.05511	0.08253
-4.39676	0.050629	-4.05413	-0.00565	-4.05377	0.082865
-4.3961	0.05055	-4.0528	-0.00446	-4.05244	0.081787
-4.39543	0.05004	-4.05147	-0.00401	-4.05111	0.080673
-4.39477	0.050235	-4.05014	-0.00557	-4.04978	0.079702
-4.3941	0.051374	-4.04881	-0.00439	-4.04845	0.079668
-4.39344	0.051493	-4.04748	-0.00356	-4.04712	0.080236
-4.39277	0.051091	-4.04615	-0.00418	-4.04579	0.078986
-4.39211	0.05114	-4.04481	-0.00266	-4.04446	0.080241
-4.39144	0.051125	-4.04348	-0.00232	-4.04313	0.080591
-4.39078	0.050611	-4.04215	-0.00183	-4.0418	0.080832
-4.39011	0.050884	-4.04082	-0.00295	-4.04046	0.082342
-4.38945	0.051187	-4.03949	-0.00168	-4.03913	0.082608
-4.38878	0.05083	-4.03816	-0.00075	-4.0378	0.082203
-4.38811	0.049745	-4.03683	-0.0019	-4.03647	0.082316
-4.38745	0.049177	-4.0355	-0.0021	-4.03514	0.081971
-4.38678	0.049182	-4.03417	-0.00301	-4.03381	0.082263
-4.38612	0.048505	-4.03284	-0.00255	-4.03248	0.082413
-4.38545	0.048077	-4.0315	-0.00337	-4.03115	0.080736
-4.38479	0.047756	-4.03017	-0.00271	-4.02982	0.081129
-4.38412	0.046981	-4.02884	-0.00244	-4.02849	0.081092
-4.38346	0.045957	-4.02751	-0.0023	-4.02715	0.080781
-4.38279	0.045183	-4.02618	-0.00224	-4.02582	0.080598
-4.38213	0.045141	-4.02485	-0.00403	-4.02449	0.080765
-4.38146	0.04563	-4.02352	-0.00259	-4.02316	0.079844
-4.3808	0.045243	-4.02219	-0.00344	-4.02183	0.079408
-4.38013	0.044238	-4.02086	-0.00301	-4.0205	0.079851
-4.37947	0.043548	-4.01953	-0.00372	-4.01917	0.081605
-4.3788	0.043454	-4.01819	-0.00389	-4.01784	0.081078
-4.37814	0.043884	-4.01686	-0.00361	-4.01651	0.081917
-4.37747	0.043385	-4.01553	-0.00481	-4.01518	0.082813
-4.3768	0.042908	-4.0142	-0.00564	-4.01384	0.08319
-4.37614	0.043297	-4.01287	-0.00543	-4.01251	0.083557
-4.37547	0.0433	-4.01154	-0.00537	-4.01118	0.083434
-4.37481	0.043179	-4.01021	-0.00513	-4.00985	0.083148
-4.37414	0.042961	-4.00888	-0.00435	-4.00852	0.082473
-4.37348	0.043191	-4.00755	-0.00437	-4.00719	0.081768
-4.37281	0.043809	-4.00622	-0.00491	-4.00586	0.081347
-4.37215	0.043602	-4.00488	-0.00548	-4.00453	0.082937
-4.37148	0.043086	-4.00355	-0.00483	-4.0032	0.082695
-4.37082	0.042949	-4.00222	-0.00367	-4.00187	0.083017
-4.37015	0.042879	-4.00089	-0.0035	-4.00054	0.083347
-4.36949	0.04277	-3.99956	-0.00461	-3.9992	0.082481
-4.36882	0.043022	-3.99823	-0.00445	-3.99787	0.083397
-4.36816	0.042808	-3.9969	-0.00498	-3.99654	0.082989
-4.36749	0.042857	-3.99557	-0.00529	-3.99521	0.082413
-4.36683	0.042533	-3.99424	-0.00395	-3.99388	0.082441
-4.36616	0.041725	-3.99291	-0.00387	-3.99255	0.081677
-4.36549	0.040644	-3.99157	-0.00347	-3.99122	0.081806
-4.36483	0.040964	-3.99024	-0.00407	-3.98989	0.082081
-4.36416	0.041006	-3.98891	-0.00448	-3.98856	0.082521
-4.3635	0.04096	-3.98758	-0.00625	-3.98723	0.082586
-4.36283	0.040442	-3.98625	-0.0061	-3.98589	0.081987
-4.36217	0.039459	-3.98492	-0.00585	-3.98456	0.083781
-4.3615	0.038635	-3.98359	-0.00598	-3.98323	0.085018
-4.36084	0.03804	-3.98226	-0.00679	-3.9819	0.084422
-4.36017	0.037766	-3.98093	-0.00707	-3.98057	0.084048
-4.35951	0.037494	-3.9796	-0.0066	-3.97924	0.083923
-4.35884	0.037076	-3.97826	-0.0077	-3.97791	0.08242
-4.35818	0.037034	-3.97693	-0.0079	-3.97658	0.083292
-4.35751	0.037217	-3.9756	-0.00807	-3.97525	0.084284
-4.35685	0.036978	-3.97427	-0.00686	-3.97392	0.084653
-4.35618	0.036023	-3.97294	-0.00769	-3.97258	0.084968
-4.35551	0.035121	-3.97161	-0.00635	-3.97125	0.083748
-4.35485	0.034462	-3.97028	-0.00755	-3.96992	0.083389
-4.35418	0.034615	-3.96895	-0.00718	-3.96859	0.082973
-4.35352	0.034807	-3.96762	-0.00709	-3.96726	0.082016
-4.35285	0.035053	-3.96629	-0.00539	-3.96593	0.082541
-4.35219	0.035094	-3.96496	-0.00471	-3.9646	0.081572
-4.35152	0.034887	-3.96362	-0.00434	-3.96327	0.080898
-4.35086	0.034292	-3.96229	-0.0046	-3.96194	0.080901
-4.35019	0.033693	-3.96096	-0.00685	-3.96061	0.081619
-4.34953	0.033525	-3.95963	-0.00818	-3.95927	0.082467
-4.34886	0.033255	-3.9583	-0.00787	-3.95794	0.082447
-4.3482	0.032851	-3.95697	-0.00722	-3.95661	0.082178
-4.34753	0.032718	-3.95564	-0.00623	-3.95528	0.080827
-4.34687	0.032678	-3.95431	-0.0056	-3.95395	0.079474
-4.3462	0.032746	-3.95298	-0.00468	-3.95262	0.079165
-4.34553	0.032502	-3.95165	-0.00411	-3.95129	0.077335
-4.34487	0.032613	-3.95031	-0.00389	-3.94996	0.076387
-4.3442	0.033219	-3.94898	-0.00236	-3.94863	0.075801
-4.34354	0.03319	-3.94765	-0.00191	-3.9473	0.0756
-4.34287	0.032621	-3.94632	-0.00353	-3.94596	0.075954
-4.34221	0.03212	-3.94499	-0.00305	-3.94463	0.076692
-4.34154	0.031941	-3.94366	-0.00426	-3.9433	0.076282
-4.34088	0.032	-3.94233	-0.00589	-3.94197	0.076089
-4.34021	0.031748	-3.941	-0.00627	-3.94064	0.074479
-4.33955	0.031201	-3.93967	-0.00631	-3.93931	0.074467
-4.33888	0.031331	-3.93834	-0.00716	-3.93798	0.074658
-4.33822	0.031264	-3.937	-0.00613	-3.93665	0.074431
-4.33755	0.03099	-3.93567	-0.00759	-3.93532	0.073684
-4.33689	0.031203	-3.93434	-0.00733	-3.93399	0.073664
-4.33622	0.031296	-3.93301	-0.0082	-3.93265	0.074307
-4.33556	0.031133	-3.93168	-0.00959	-3.93132	0.075269
-4.33489	0.031127	-3.93035	-0.01104	-3.92999	0.075777
-4.33422	0.030911	-3.92902	-0.01171	-3.92866	0.076165
-4.33356	0.030631	-3.92769	-0.01187	-3.92733	0.075299
-4.33289	0.030643	-3.92636	-0.01082	-3.926	0.074271
-4.33223	0.030619	-3.92503	-0.01117	-3.92467	0.074688
-4.33156	0.030124	-3.92369	-0.0114	-3.92334	0.073671
-4.3309	0.029969	-3.92236	-0.01168	-3.92201	0.074056
-4.33023	0.030568	-3.92103	-0.01125	-3.92068	0.073359
-4.32957	0.029739	-3.9197	-0.01212	-3.91934	0.072325
-4.3289	0.03008	-3.91837	-0.0124	-3.91801	0.07352
-4.32824	0.031062	-3.91704	-0.01342	-3.91668	0.073388
-4.32757	0.029669	-3.91571	-0.01477	-3.91535	0.073181
-4.32691	0.02832	-3.91438	-0.01389	-3.91402	0.073552
-4.32624	0.027454	-3.91305	-0.01264	-3.91269	0.073346
-4.32558	0.027216	-3.91172	-0.01195	-3.91136	0.073031
-4.32491	0.027559	-3.91038	-0.01009	-3.91003	0.072477
-4.32424	0.026209	-3.90905	-0.00802	-3.9087	0.07309
-4.32358	0.024926	-3.90772	-0.00924	-3.90737	0.074904
-4.32291	0.025013	-3.90639	-0.00808	-3.90604	0.075336
-4.32225	0.025684	-3.90506	-0.00835	-3.9047	0.075827
-4.32158	0.025542	-3.90373	-0.00937	-3.90337	0.075967
-4.32092	0.024849	-3.9024	-0.00965	-3.90204	0.076899
-4.32025	0.024558	-3.90107	-0.01	-3.90071	0.077375
-4.31959	0.023533	-3.89974	-0.01113	-3.89938	0.07651
-4.31892	0.024098	-3.89841	-0.00999	-3.89805	0.076374
-4.31826	0.022917	-3.89707	-0.00842	-3.89672	0.076608
-4.31759	0.022541	-3.89574	-0.00799	-3.89539	0.076708
-4.31693	0.022977	-3.89441	-0.00702	-3.89406	0.077071
-4.31626	0.022828	-3.89308	-0.00748	-3.89273	0.077011
-4.3156	0.021761	-3.89175	-0.00837	-3.89139	0.076003
-4.31493	0.020966	-3.89042	-0.00847	-3.89006	0.075784
-4.31427	0.021464	-3.88909	-0.00892	-3.88873	0.076546
-4.3136	0.022154	-3.88776	-0.00928	-3.8874	0.077856
-4.31293	0.021955	-3.88643	-0.00967	-3.88607	0.079323
-4.31227	0.021294	-3.8851	-0.0088	-3.88474	0.078822
-4.3116	0.020895	-3.88376	-0.00698	-3.88341	0.07841
-4.31094	0.019667	-3.88243	-0.00698	-3.88208	0.078841
-4.31027	0.018575	-3.8811	-0.00706	-3.88075	0.078719
-4.30961	0.018174	-3.87977	-0.00846	-3.87942	0.078833
-4.30894	0.017244	-3.87844	-0.00914	-3.87808	0.079239
-4.30828	0.017422	-3.87711	-0.00938	-3.87675	0.078952
-4.30761	0.018198	-3.87578	-0.01019	-3.87542	0.077476
-4.30695	0.018017	-3.87445	-0.00945	-3.87409	0.076573
-4.30628	0.017744	-3.87312	-0.01013	-3.87276	0.076568
-4.30562	0.016936	-3.87179	-0.01009	-3.87143	0.075017
-4.30495	0.016252	-3.87045	-0.01034	-3.8701	0.074721
-4.30429	0.015908	-3.86912	-0.01009	-3.86877	0.073163
-4.30362	0.015406	-3.86779	-0.01	-3.86744	0.072838
-4.30295	0.014988	-3.86646	-0.0104	-3.86611	0.0726
-4.30229	0.014471	-3.86513	-0.01148	-3.86477	0.072295
-4.30162	0.014086	-3.8638	-0.01262	-3.86344	0.071644
-4.30096	0.013969	-3.86247	-0.01257	-3.86211	0.071451
-4.30029	0.014334	-3.86114	-0.01314	-3.86078	0.071373
-4.29963	0.014237	-3.85981	-0.01387	-3.85945	0.0718
-4.29896	0.01368	-3.85848	-0.01318	-3.85812	0.072197
-4.2983	0.013438	-3.85714	-0.01382	-3.85679	0.073655
-4.29763	0.013161	-3.85581	-0.0141	-3.85546	0.074303
-4.29697	0.011776	-3.85448	-0.01418	-3.85413	0.07463
-4.2963	0.0119	-3.85315	-0.01458	-3.8528	0.074916
-4.29564	0.011699	-3.85182	-0.01561	-3.85146	0.074131
-4.29497	0.01127	-3.85049	-0.01712	-3.85013	0.073564
-4.29431	0.01215	-3.84916	-0.01593	-3.8488	0.073708
-4.29364	0.012889	-3.84783	-0.01608	-3.84747	0.073966
-4.29297	0.013204	-3.8465	-0.01479	-3.84614	0.074831
-4.29231	0.012287	-3.84517	-0.01367	-3.84481	0.074775
-4.29164	0.011783	-3.84383	-0.01401	-3.84348	0.075129
-4.29098	0.012093	-3.8425	-0.0146	-3.84215	0.075508
-4.29031	0.012313	-3.84117	-0.01351	-3.84082	0.075609
-4.28965	0.012041	-3.83984	-0.0136	-3.83949	0.075493
-4.28898	0.01139	-3.83851	-0.0139	-3.83815	0.076611
-4.28832	0.011924	-3.83718	-0.01331	-3.83682	0.077433
-4.28765	0.012081	-3.83585	-0.01339	-3.83549	0.077889
-4.28699	0.012743	-3.83452	-0.01364	-3.83416	0.077755
-4.28632	0.013607	-3.83319	-0.01205	-3.83283	0.078082
-4.28566	0.013559	-3.83186	-0.00999	-3.8315	0.078241
-4.28499	0.01429	-3.83052	-0.00979	-3.83017	0.078743
-4.28433	0.014745	-3.82919	-0.01031	-3.82884	0.079496
-4.28366	0.01503	-3.82786	-0.01088	-3.82751	0.07955
-4.283	0.015418	-3.82653	-0.01098	-3.82618	0.079117
-4.28233	0.016234	-3.8252	-0.01088	-3.82484	0.078869
-4.28166	0.016459	-3.82387	-0.00978	-3.82351	0.077493
-4.281	0.01556	-3.82254	-0.0088	-3.82218	0.077528
-4.28033	0.015743	-3.82121	-0.00739	-3.82085	0.077209
-4.27967	0.016158	-3.81988	-0.00673	-3.81952	0.075983
-4.279	0.01617	-3.81855	-0.00803	-3.81819	0.07637
-4.27834	0.015962	-3.81721	-0.00855	-3.81686	0.077029
-4.27767	0.015569	-3.81588	-0.00933	-3.81553	0.076618
-4.27701	0.017052	-3.81455	-0.01014	-3.8142	0.076494
-4.27634	0.017373	-3.81322	-0.01037	-3.81287	0.075425
-4.27568	0.016959	-3.81189	-0.0115	-3.81154	0.074625
-4.27501	0.015768	-3.81056	-0.01117	-3.8102	0.07397
-4.27435	0.014324	-3.80923	-0.01044	-3.80887	0.073279
-4.27368	0.013752	-3.8079	-0.01112	-3.80754	0.072752
-4.27302	0.01404	-3.80657	-0.00974	-3.80621	0.072645
-4.27235	0.01451	-3.80524	-0.00851	-3.80488	0.072372
-4.27169	0.013992	-3.80391	-0.0071	-3.80355	0.072558
-4.27102	0.015124	-3.80257	-0.00659	-3.80222	0.073517
-4.27035	0.014181	-3.80124	-0.00688	-3.80089	0.074683
-4.26969	0.013548	-3.79991	-0.0069	-3.79956	0.074716
-4.26902	0.013905	-3.79858	-0.0071	-3.79823	0.074989
-4.26836	0.012585	-3.79725	-0.00692	-3.79689	0.075627
-4.26769	0.012432	-3.79592	-0.0053	-3.79556	0.075146
-4.26703	0.012253	-3.79459	-0.00413	-3.79423	0.074341
-4.26636	0.011866	-3.79326	-0.0042	-3.7929	0.07541
-4.2657	0.012341	-3.79193	-0.00404	-3.79157	0.076875
-4.26503	0.012965	-3.7906	-0.00537	-3.79024	0.07739
-4.26437	0.013148	-3.78926	-0.00585	-3.78891	0.077029
-4.2637	0.013829	-3.78793	-0.00642	-3.78758	0.075501
-4.26304	0.013246	-3.7866	-0.00641	-3.78625	0.075152
-4.26237	0.012298	-3.78527	-0.00506	-3.78492	0.075517
-4.26171	0.011888	-3.78394	-0.00405	-3.78358	0.07526
-4.26104	0.011077	-3.78261	-0.00312	-3.78225	0.075199
-4.26037	0.010953	-3.78128	-0.00303	-3.78092	0.07523
-4.25971	0.010728	-3.77995	-0.00314	-3.77959	0.075802
-4.25904	0.011823	-3.77862	-0.00292	-3.77826	0.076469
-4.25838	0.011441	-3.77729	-0.00312	-3.77693	0.077685
-4.25771	0.011413	-3.77595	-0.00466	-3.7756	0.078972
-4.25705	0.011634	-3.77462	-0.00501	-3.77427	0.079544
-4.25638	0.010823	-3.77329	-0.00656	-3.77294	0.079121
-4.25572	0.010939	-3.77196	-0.00781	-3.77161	0.078709
-4.25505	0.010452	-3.77063	-0.00903	-3.77027	0.077743
-4.25439	0.010033	-3.7693	-0.00887	-3.76894	0.076339
-4.25372	0.008289	-3.76797	-0.00821	-3.76761	0.074929
-4.25306	0.00714	-3.76664	-0.00811	-3.76628	0.07504
-4.25239	0.006424	-3.76531	-0.0096	-3.76495	0.074538
-4.25173	0.006224	-3.76398	-0.00987	-3.76362	0.07401
-4.25106	0.005746	-3.76264	-0.01077	-3.76229	0.073499
-4.25039	0.004811	-3.76131	-0.01086	-3.76096	0.073329
-4.24973	0.004288	-3.75998	-0.01028	-3.75963	0.07156
-4.24906	0.003693	-3.75865	-0.0103	-3.7583	0.069699
-4.2484	0.002426	-3.75732	-0.0098	-3.75696	0.069547
-4.24773	0.001944	-3.75599	-0.00969	-3.75563	0.069356
-4.24707	0.002346	-3.75466	-0.00906	-3.7543	0.069622
-4.2464	0.001777	-3.75333	-0.00896	-3.75297	0.070608
-4.24574	0.002056	-3.752	-0.00947	-3.75164	0.070601
-4.24507	0.001152	-3.75067	-0.00949	-3.75031	0.070606
-4.24441	0.001206	-3.74933	-0.0103	-3.74898	0.070796
-4.24374	0.000598	-3.748	-0.01024	-3.74765	0.071157
-4.24308	0.00081	-3.74667	-0.00932	-3.74632	0.070727
-4.24241	0.002674	-3.74534	-0.00922	-3.74499	0.069679
-4.24175	0.004634	-3.74401	-0.00949	-3.74365	0.068342
-4.24108	0.005227	-3.74268	-0.00873	-3.74232	0.066833
-4.24042	0.005219	-3.74135	-0.00933	-3.74099	0.066129
-4.23975	0.00498	-3.74002	-0.00958	-3.73966	0.066271
-4.23908	0.004225	-3.73869	-0.00983	-3.73833	0.066925
-4.23842	0.004537	-3.73736	-0.0099	-3.737	0.067487
-4.23775	0.00358	-3.73602	-0.01021	-3.73567	0.068729
-4.23709	0.004058	-3.73469	-0.01014	-3.73434	0.070441
-4.23642	0.003962	-3.73336	-0.0101	-3.73301	0.071279
-4.23576	0.003628	-3.73203	-0.00921	-3.73168	0.071628
-4.23509	0.004158	-3.7307	-0.00959	-3.73034	0.071515
-4.23443	0.004081	-3.72937	-0.01007	-3.72901	0.071809
-4.23376	0.002696	-3.72804	-0.01039	-3.72768	0.072318
-4.2331	0.001917	-3.72671	-0.01079	-3.72635	0.072655
-4.23243	0.000983	-3.72538	-0.01067	-3.72502	0.073148
-4.23177	0.001381	-3.72405	-0.01077	-3.72369	0.072901
-4.2311	0.001017	-3.72271	-0.01065	-3.72236	0.072709
-4.23044	0.001518	-3.72138	-0.01141	-3.72103	0.07334
-4.22977	0.002387	-3.72005	-0.01222	-3.7197	0.07338
-4.22911	0.00324	-3.71872	-0.01254	-3.71837	0.073575
-4.22844	0.00381	-3.71739	-0.01274	-3.71704	0.073792
-4.22777	0.003934	-3.71606	-0.01245	-3.7157	0.073515
-4.22711	0.004304	-3.71473	-0.01244	-3.71437	0.072117
-4.22644	0.003926	-3.7134	-0.013	-3.71304	0.071734
-4.22578	0.003929	-3.71207	-0.01334	-3.71171	0.072905
-4.22511	0.004179	-3.71074	-0.01335	-3.71038	0.074363
-4.22445	0.003927	-3.7094	-0.01272	-3.70905	0.075357
-4.22378	0.003433	-3.70807	-0.01179	-3.70772	0.07576
-4.22312	0.003976	-3.70674	-0.01222	-3.70639	0.07557
-4.22245	0.002746	-3.70541	-0.01209	-3.70506	0.075339
-4.22179	0.002298	-3.70408	-0.01197	-3.70373	0.075312
-4.22112	0.002814	-3.70275	-0.0117	-3.70239	0.074833
-4.22046	0.004061	-3.70142	-0.01164	-3.70106	0.073806
-4.21979	0.004269	-3.70009	-0.01233	-3.69973	0.072816
-4.21913	0.004916	-3.69876	-0.01242	-3.6984	0.071948
-4.21846	0.005347	-3.69743	-0.01135	-3.69707	0.071709
-4.21779	0.005878	-3.69609	-0.01008	-3.69574	0.071116
-4.21713	0.00616	-3.69476	-0.0099	-3.69441	0.070043
-4.21646	0.006599	-3.69343	-0.00938	-3.69308	0.070039
-4.2158	0.007065	-3.6921	-0.00887	-3.69175	0.070064
-4.21513	0.007683	-3.69077	-0.00812	-3.69042	0.069706
-4.21447	0.008584	-3.68944	-0.00824	-3.68908	0.069025
-4.2138	0.008119	-3.68811	-0.00923	-3.68775	0.068183
-4.21314	0.007629	-3.68678	-0.00914	-3.68642	0.067543
-4.21247	0.006939	-3.68545	-0.00784	-3.68509	0.067031
-4.21181	0.007366	-3.68412	-0.00779	-3.68376	0.065939
-4.21114	0.008398	-3.68278	-0.00839	-3.68243	0.065112
-4.21048	0.009461	-3.68145	-0.00909	-3.6811	0.065857
-4.20981	0.009498	-3.68012	-0.00949	-3.67977	0.06644
-4.20915	0.009066	-3.67879	-0.0092	-3.67844	0.065581
-4.20848	0.008408	-3.67746	-0.00933	-3.67711	0.06474
-4.20781	0.007855	-3.67613	-0.00983	-3.67577	0.064359
-4.20715	0.008144	-3.6748	-0.01037	-3.67444	0.064419
-4.20648	0.00891	-3.67347	-0.0099	-3.67311	0.065658
-4.20582	0.010178	-3.67214	-0.00943	-3.67178	0.066283
-4.20515	0.010378	-3.67081	-0.00944	-3.67045	0.065648
-4.20449	0.01022	-3.66947	-0.00989	-3.66912	0.065336
-4.20382	0.010518	-3.66814	-0.01063	-3.66779	0.065376
-4.20316	0.010364	-3.66681	-0.01138	-3.66646	0.065651
-4.20249	0.00962	-3.66548	-0.01214	-3.66513	0.065972
-4.20183	0.009978	-3.66415	-0.01293	-3.6638	0.065409
-4.20116	0.010296	-3.66282	-0.01426	-3.66246	0.065121
-4.2005	0.010555	-3.66149	-0.01501	-3.66113	0.065993
-4.19983	0.01231	-3.66016	-0.01496	-3.6598	0.066173
-4.19917	0.013807	-3.65883	-0.01503	-3.65847	0.066065
-4.1985	0.012787	-3.6575	-0.01484	-3.65714	0.065923
-4.19783	0.013102	-3.65616	-0.01455	-3.65581	0.066416
-4.19717	0.012827	-3.65483	-0.01424	-3.65448	0.067543
-4.1965	0.013711	-3.6535	-0.01463	-3.65315	0.068258
-4.19584	0.012682	-3.65217	-0.01553	-3.65182	0.068068
-4.19517	0.01239	-3.65084	-0.01606	-3.65049	0.068018
-4.19451	0.013467	-3.64951	-0.01509	-3.64915	0.068763
-4.19384	0.013297	-3.64818	-0.01456	-3.64782	0.069161
-4.19318	0.013726	-3.64685	-0.01482	-3.64649	0.068911
-4.19251	0.013579	-3.64552	-0.01477	-3.64516	0.068418
-4.19185	0.013343	-3.64419	-0.01456	-3.64383	0.068305
-4.19118	0.014013	-3.64285	-0.01489	-3.6425	0.068015
-4.19052	0.014166	-3.64152	-0.01445	-3.64117	0.067957
-4.18985	0.013712	-3.64019	-0.01365	-3.63984	0.066832
-4.18919	0.015144	-3.63886	-0.01397	-3.63851	0.065185
-4.18852	0.015466	-3.63753	-0.01467	-3.63718	0.064759
-4.18786	0.015718	-3.6362	-0.01482	-3.63584	0.06529
-4.18719	0.014944	-3.63487	-0.01464	-3.63451	0.065003
-4.18652	0.014915	-3.63354	-0.01346	-3.63318	0.063736
-4.18586	0.014017	-3.63221	-0.01245	-3.63185	0.062688
-4.18519	0.013581	-3.63088	-0.01191	-3.63052	0.062411
-4.18453	0.012954	-3.62954	-0.01032	-3.62919	0.062591
-4.18386	0.012359	-3.62821	-0.00966	-3.62786	0.062638
-4.1832	0.011672	-3.62688	-0.0107	-3.62653	0.062182
-4.18253	0.010915	-3.62555	-0.01145	-3.6252	0.062231
-4.18187	0.011782	-3.62422	-0.01205	-3.62387	0.063034
-4.1812	0.011331	-3.62289	-0.01199	-3.62254	0.063502
-4.18054	0.011092	-3.62156	-0.01187	-3.6212	0.063293
-4.17987	0.010967	-3.62023	-0.01189	-3.61987	0.063155
-4.17921	0.010968	-3.6189	-0.01189	-3.61854	0.063846
-4.17854	0.011375	-3.61757	-0.01161	-3.61721	0.065168
-4.17788	0.009547	-3.61624	-0.01158	-3.61588	0.064709
-4.17721	0.007992	-3.6149	-0.01178	-3.61455	0.0632
-4.17655	0.008378	-3.61357	-0.01128	-3.61322	0.063133
-4.17588	0.007867	-3.61224	-0.01184	-3.61189	0.063451
-4.17521	0.007236	-3.61091	-0.01226	-3.61056	0.063956
-4.17455	0.006996	-3.60958	-0.01159	-3.60923	0.063636
-4.17388	0.006729	-3.60825	-0.01138	-3.60789	0.063061
-4.17322	0.00568	-3.60692	-0.01206	-3.60656	0.063125
-4.17255	0.005245	-3.60559	-0.01176	-3.60523	0.064365
-4.17189	0.005226	-3.60426	-0.01145	-3.6039	0.064977
-4.17122	0.005782	-3.60293	-0.01205	-3.60257	0.064843
-4.17056	0.005366	-3.60159	-0.01202	-3.60124	0.065545
-4.16989	0.005959	-3.60026	-0.01227	-3.59991	0.066465
-4.16923	0.006802	-3.59893	-0.01269	-3.59858	0.067261
-4.16856	0.007127	-3.5976	-0.01222	-3.59725	0.067247
-4.1679	0.006528	-3.59627	-0.01185	-3.59592	0.067525
-4.16723	0.007098	-3.59494	-0.01116	-3.59458	0.066804
-4.16657	0.006752	-3.59361	-0.01005	-3.59325	0.066473
-4.1659	0.00638	-3.59228	-0.01004	-3.59192	0.065945
-4.16523	0.00561	-3.59095	-0.01044	-3.59059	0.065497
-4.16457	0.005005	-3.58962	-0.01063	-3.58926	0.065836
-4.1639	0.004998	-3.58828	-0.01054	-3.58793	0.065196
-4.16324	0.00465	-3.58695	-0.01009	-3.5866	0.064923
-4.16257	0.005184	-3.58562	-0.01011	-3.58527	0.064855
-4.16191	0.00501	-3.58429	-0.01065	-3.58394	0.064868
-4.16124	0.004794	-3.58296	-0.01073	-3.58261	0.065809
-4.16058	0.004646	-3.58163	-0.01032	-3.58127	0.067756
-4.15991	0.004735	-3.5803	-0.01056	-3.57994	0.067997
-4.15925	0.004538	-3.57897	-0.0109	-3.57861	0.068576
-4.15858	0.004465	-3.57764	-0.0112	-3.57728	0.068542
-4.15792	0.004375	-3.57631	-0.01137	-3.57595	0.069295
-4.15725	0.00484	-3.57497	-0.01199	-3.57462	0.071047
-4.15659	0.005697	-3.57364	-0.01284	-3.57329	0.071768
-4.15592	0.005604	-3.57231	-0.01356	-3.57196	0.071095
-4.15525	0.005793	-3.57098	-0.0132	-3.57063	0.070111
-4.15459	0.005094	-3.56965	-0.01206	-3.5693	0.070095
-4.15392	0.004736	-3.56832	-0.01214	-3.56796	0.069397
-4.15326	0.004647	-3.56699	-0.01273	-3.56663	0.069488
-4.15259	0.005477	-3.56566	-0.01208	-3.5653	0.069912
-4.15193	0.006027	-3.56433	-0.01224	-3.56397	0.070212
-4.15126	0.00607	-3.563	-0.01332	-3.56264	0.070691
-4.1506	0.006625	-3.56166	-0.01402	-3.56131	0.071918
-4.14993	0.006737	-3.56033	-0.01449	-3.55998	0.072916
-4.14927	0.006387	-3.559	-0.01462	-3.55865	0.07215
-4.1486	0.00567	-3.55767	-0.01437	-3.55732	0.071511
-4.14794	0.005103	-3.55634	-0.01509	-3.55599	0.071858
-4.14727	0.005178	-3.55501	-0.01478	-3.55465	0.072436
-4.14661	0.005243	-3.55368	-0.01415	-3.55332	0.07166
-4.14594	0.005223	-3.55235	-0.01347	-3.55199	0.07136
-4.14528	0.004601	-3.55102	-0.01278	-3.55066	0.071411
-4.14461	0.005539	-3.54969	-0.01286	-3.54933	0.070887
-4.14394	0.006418	-3.54835	-0.01343	-3.548	0.070288
-4.14328	0.006513	-3.54702	-0.01369	-3.54667	0.069769
-4.14261	0.006897	-3.54569	-0.01289	-3.54534	0.068824
-4.14195	0.007433	-3.54436	-0.01236	-3.54401	0.068361
-4.14128	0.007509	-3.54303	-0.0125	-3.54268	0.068456
-4.14062	0.007628	-3.5417	-0.01205	-3.54134	0.067808
-4.13995	0.007616	-3.54037	-0.00991	-3.54001	0.067879
-4.13929	0.007762	-3.53904	-0.00874	-3.53868	0.068849
-4.13862	0.00756	-3.53771	-0.00858	-3.53735	0.070313
-4.13796	0.006814	-3.53638	-0.00835	-3.53602	0.069559
-4.13729	0.007168	-3.53504	-0.00813	-3.53469	0.069144
-4.13663	0.006721	-3.53371	-0.0073	-3.53336	0.069042
-4.13596	0.006148	-3.53238	-0.00735	-3.53203	0.069101
-4.1353	0.005736	-3.53105	-0.00746	-3.5307	0.070076
-4.13463	0.006059	-3.52972	-0.00739	-3.52937	0.070689
-4.13397	0.005629	-3.52839	-0.00793	-3.52804	0.069531
-4.1333	0.005838	-3.52706	-0.00773	-3.5267	0.068317
-4.13263	0.005387	-3.52573	-0.00742	-3.52537	0.069455
-4.13197	0.006345	-3.5244	-0.00705	-3.52404	0.070172
-4.1313	0.006217	-3.52307	-0.00628	-3.52271	0.068768
-4.13064	0.006503	-3.52173	-0.00667	-3.52138	0.067646
-4.12997	0.005573	-3.5204	-0.00742	-3.52005	0.06771
-4.12931	0.005313	-3.51907	-0.00813	-3.51872	0.068486
-4.12864	0.005789	-3.51774	-0.0088	-3.51739	0.067196
-4.12798	0.00522	-3.51641	-0.00893	-3.51606	0.067503
-4.12731	0.005142	-3.51508	-0.00836	-3.51473	0.067559
-4.12665	0.005206	-3.51375	-0.00754	-3.51339	0.068268
-4.12598	0.005201	-3.51242	-0.00755	-3.51206	0.069827
-4.12532	0.005103	-3.51109	-0.00738	-3.51073	0.070159
-4.12465	0.004815	-3.50976	-0.00662	-3.5094	0.069538
-4.12399	0.004459	-3.50842	-0.00685	-3.50807	0.068671
-4.12332	0.002852	-3.50709	-0.00761	-3.50674	0.067863
-4.12265	0.001837	-3.50576	-0.00714	-3.50541	0.065211
-4.12199	0.000981	-3.50443	-0.00637	-3.50408	0.064807
-4.12132	0.001388	-3.5031	-0.0067	-3.50275	0.065779
-4.12066	0.002283	-3.50177	-0.00631	-3.50142	0.066064
-4.11999	0.00252	-3.50044	-0.00711	-3.50008	0.06607
-4.11933	0.001164	-3.49911	-0.00836	-3.49875	0.065691
-4.11866	0.000469	-3.49778	-0.00921	-3.49742	0.065275
-4.118	0.000126	-3.49645	-0.00938	-3.49609	0.065088
-4.11733	8e-05	-3.49511	-0.00924	-3.49476	0.066291
-4.11667	9.4e-05	-3.49378	-0.01003	-3.49343	0.06664
-4.116	0.000509	-3.49245	-0.00952	-3.4921	0.066783
-4.11534	0.001638	-3.49112	-0.00924	-3.49077	0.066834
-4.11467	0.002337	-3.48979	-0.00871	-3.48944	0.067441
-4.11401	0.002173	-3.48846	-0.00813	-3.48811	0.067011
-4.11334	0.001978	-3.48713	-0.00858	-3.48677	0.066895
-4.11267	0.002626	-3.4858	-0.00897	-3.48544	0.064919
-4.11201	0.003784	-3.48447	-0.00904	-3.48411	0.065971
-4.11134	0.003638	-3.48314	-0.00934	-3.48278	0.065636
-4.11068	0.002316	-3.4818	-0.00966	-3.48145	0.064692
-4.11001	0.001174	-3.48047	-0.00875	-3.48012	0.064048
-4.10935	0.000475	-3.47914	-0.00852	-3.47879	0.064459
-4.10868	-0.00036	-3.47781	-0.00927	-3.47746	0.064959
-4.10802	-0.00094	-3.47648	-0.01027	-3.47613	0.065229
-4.10735	-0.00095	-3.47515	-0.011	-3.4748	0.065941
-4.10669	-0.00116	-3.47382	-0.01238	-3.47346	0.065863
-4.10602	-0.00111	-3.47249	-0.01399	-3.47213	0.066779
-4.10536	-0.00081	-3.47116	-0.01486	-3.4708	0.065529
-4.10469	-0.00074	-3.46983	-0.01533	-3.46947	0.064443
-4.10403	-0.00066	-3.46849	-0.01534	-3.46814	0.06465
-4.10336	-0.00108	-3.46716	-0.01382	-3.46681	0.064157
-4.1027	-0.00141	-3.46583	-0.0121	-3.46548	0.063734
-4.10203	-0.00149	-3.4645	-0.01189	-3.46415	0.062535
-4.10136	-0.00171	-3.46317	-0.01268	-3.46282	0.062498
-4.1007	-0.00199	-3.46184	-0.01302	-3.46149	0.062368
-4.10003	-0.00248	-3.46051	-0.01258	-3.46015	0.062941
-4.09937	-0.00272	-3.45918	-0.01351	-3.45882	0.063466
-4.0987	-0.00276	-3.45785	-0.01337	-3.45749	0.064468
-4.09804	-0.00285	-3.45652	-0.01351	-3.45616	0.06496
-4.09737	-0.00297	-3.45518	-0.01537	-3.45483	0.064527
-4.09671	-0.00312	-3.45385	-0.01572	-3.4535	0.064899
-4.09604	-0.00353	-3.45252	-0.01555	-3.45217	0.066046
-4.09538	-0.00386	-3.45119	-0.01635	-3.45084	0.06549
-4.09471	-0.0034	-3.44986	-0.01651	-3.44951	0.063819
-4.09405	-0.00335	-3.44853	-0.01676	-3.44818	0.064594
-4.09338	-0.00374	-3.4472	-0.01739	-3.44684	0.065585
-4.09272	-0.00405	-3.44587	-0.01791	-3.44551	0.063692
-4.09205	-0.00433	-3.44454	-0.01781	-3.44418	0.062326
-4.09138	-0.00422	-3.44321	-0.01793	-3.44285	0.06158
-4.09072	-0.00461	-3.44188	-0.01686	-3.44152	0.061397
-4.09005	-0.00399	-3.44054	-0.01656	-3.44019	0.061309
-4.08939	-0.00267	-3.43921	-0.01643	-3.43886	0.061979
-4.08872	-0.00203	-3.43788	-0.01633	-3.43753	0.062882
-4.08806	-0.00206	-3.43655	-0.01667	-3.4362	0.062514
-4.08739	-0.00265	-3.43522	-0.01704	-3.43487	0.061796
-4.08673	-0.00325	-3.43389	-0.0175	-3.43354	0.062492
-4.08606	-0.00344	-3.43256	-0.01947	-3.4322	0.062636
-4.0854	-0.00396	-3.43123	-0.01998	-3.43087	0.063159
-4.08473	-0.00433	-3.4299	-0.01991	-3.42954	0.063393
-4.08407	-0.00443	-3.42857	-0.02088	-3.42821	0.063597
-4.0834	-0.00373	-3.42723	-0.02081	-3.42688	0.062831
-4.08274	-0.00329	-3.4259	-0.02059	-3.42555	0.062437
-4.08207	-0.00369	-3.42457	-0.02084	-3.42422	0.062656
-4.08141	-0.00375	-3.42324	-0.02165	-3.42289	0.062791
-4.08074	-0.00402	-3.42191	-0.02052	-3.42156	0.064477
-4.08007	-0.00381	-3.42058	-0.02007	-3.42023	0.066248
-4.07941	-0.00436	-3.41925	-0.01963	-3.41889	0.065359
-4.07874	-0.0054	-3.41792	-0.01839	-3.41756	0.064656
-4.07808	-0.00529	-3.41659	-0.01837	-3.41623	0.066386
-4.07741	-0.00402	-3.41526	-0.01809	-3.4149	0.066512
-4.07675	-0.0038	-3.41392	-0.01812	-3.41357	0.064295
-4.07608	-0.00461	-3.41259	-0.01756	-3.41224	0.064491
-4.07542	-0.00445	-3.41126	-0.0178	-3.41091	0.065601
-4.07475	-0.00414	-3.40993	-0.01786	-3.40958	0.065626
-4.07409	-0.00436	-3.4086	-0.01846	-3.40825	0.065326
-4.07342	-0.00344	-3.40727	-0.01918	-3.40692	0.065182
-4.07276	-0.00314	-3.40594	-0.01973	-3.40558	0.065881
-4.07209	-0.0031	-3.40461	-0.01995	-3.40425	0.065932
-4.07143	-0.00298	-3.40328	-0.01911	-3.40292	0.067261
-4.07076	-0.00317	-3.40195	-0.02061	-3.40159	0.067459
-4.07009	-0.00259	-3.40061	-0.02228	-3.40026	0.067856
-4.06943	-0.00186	-3.39928	-0.0219	-3.39893	0.067079
-4.06876	-0.00147	-3.39795	-0.02119	-3.3976	0.066491
-4.0681	-0.00103	-3.39662	-0.02074	-3.39627	0.065493
-4.06743	-0.0008	-3.39529	-0.02033	-3.39494	0.064348
-4.06677	-0.00049	-3.39396	-0.02031	-3.39361	0.063395
-4.0661	0.000209	-3.39263	-0.01964	-3.39227	0.062333
-4.06544	-4.4e-05	-3.3913	-0.02044	-3.39094	0.06087
-4.06477	-0.0007	-3.38997	-0.02089	-3.38961	0.05969
-4.06411	-0.00158	-3.38864	-0.02192	-3.38828	0.059143
-4.06344	-0.00219	-3.3873	-0.02084	-3.38695	0.057598
-4.06278	-0.00176	-3.38597	-0.0206	-3.38562	0.057481
-4.06211	-0.00119	-3.38464	-0.02096	-3.38429	0.056935
-4.06145	-0.00182	-3.38331	-0.021	-3.38296	0.056926
-4.06078	-0.00271	-3.38198	-0.02156	-3.38163	0.056707
-4.06011	-0.00202	-3.38065	-0.02255	-3.3803	0.057057
-4.05945	-0.00175	-3.37932	-0.02349	-3.37896	0.057097
-4.05878	-0.00188	-3.37799	-0.02345	-3.37763	0.05582
-4.05812	-0.00205	-3.37666	-0.02303	-3.3763	0.056186
-4.05745	-0.002	-3.37533	-0.02354	-3.37497	0.057196
-4.05679	-0.00173	-3.37399	-0.02348	-3.37364	0.05652
-4.05612	-0.00246	-3.37266	-0.02277	-3.37231	0.056121
-4.05546	-0.00275	-3.37133	-0.02306	-3.37098	0.056731
-4.05479	-0.0027	-3.37	-0.02334	-3.36965	0.05728
-4.05413	-0.0022	-3.36867	-0.02212	-3.36832	0.05741
-4.05346	-0.00175	-3.36734	-0.02126	-3.36699	0.056804
-4.0528	-0.00097	-3.36601	-0.02001	-3.36565	0.05699
-4.05213	-0.00026	-3.36468	-0.01941	-3.36432	0.057308
-4.05147	0.000239	-3.36335	-0.01967	-3.36299	0.057339
-4.0508	0.000338	-3.36202	-0.01893	-3.36166	0.056568
-4.05014	0.000367	-3.36068	-0.01892	-3.36033	0.057724
-4.04947	-0.00014	-3.35935	-0.01905	-3.359	0.058271
-4.0488	-0.00096	-3.35802	-0.01872	-3.35767	0.058862
-4.04814	-0.00115	-3.35669	-0.01825	-3.35634	0.059408
-4.04747	-0.00058	-3.35536	-0.01822	-3.35501	0.059959
-4.04681	-0.00022	-3.35403	-0.01821	-3.35368	0.059832
-4.04614	-0.00099	-3.3527	-0.01887	-3.35235	0.060931
-4.04548	-0.00133	-3.35137	-0.01921	-3.35101	0.062804
-4.04481	-0.00136	-3.35004	-0.01958	-3.34968	0.062041
-4.04415	-0.00174	-3.34871	-0.01903	-3.34835	0.06238
-4.04348	-0.0019	-3.34737	-0.01903	-3.34702	0.062957
-4.04282	-0.00103	-3.34604	-0.01934	-3.34569	0.0631
-4.04215	0.000113	-3.34471	-0.01864	-3.34436	0.063905
-4.04149	0.000709	-3.34338	-0.0198	-3.34303	0.063959
-4.04082	0.000752	-3.34205	-0.02023	-3.3417	0.062365
-4.04016	0.000436	-3.34072	-0.01973	-3.34037	0.063546
-4.03949	-0.00045	-3.33939	-0.01907	-3.33904	0.06352
-4.03883	-0.00134	-3.33806	-0.01893	-3.3377	0.062416
-4.03816	-0.00119	-3.33673	-0.01853	-3.33637	0.061681
-4.03749	-0.00055	-3.3354	-0.01896	-3.33504	0.06114
-4.03683	-0.00037	-3.33406	-0.01932	-3.33371	0.061261
-4.03616	-0.0012	-3.33273	-0.02107	-3.33238	0.061262
-4.0355	-0.00258	-3.3314	-0.02127	-3.33105	0.061846
-4.03483	-0.00349	-3.33007	-0.02121	-3.32972	0.062338
-4.03417	-0.00358	-3.32874	-0.02099	-3.32839	0.062622
-4.0335	-0.00371	-3.32741	-0.02052	-3.32706	0.062358
-4.03284	-0.00472	-3.32608	-0.02148	-3.32573	0.062236
-4.03217	-0.00543	-3.32475	-0.02327	-3.32439	0.061954
-4.03151	-0.00488	-3.32342	-0.02359	-3.32306	0.061931
-4.03084	-0.00414	-3.32209	-0.02276	-3.32173	0.061233
-4.03018	-0.00402	-3.32075	-0.0237	-3.3204	0.061027
-4.02951	-0.00425	-3.31942	-0.02347	-3.31907	0.060387
-4.02885	-0.00456	-3.31809	-0.02393	-3.31774	0.060401
-4.02818	-0.00423	-3.31676	-0.02355	-3.31641	0.060691
-4.02751	-0.004	-3.31543	-0.02358	-3.31508	0.06088
-4.02685	-0.00436	-3.3141	-0.02386	-3.31375	0.060435
-4.02618	-0.00426	-3.31277	-0.02382	-3.31242	0.061502
-4.02552	-0.00379	-3.31144	-0.02397	-3.31108	0.061767
-4.02485	-0.00394	-3.31011	-0.02234	-3.30975	0.061111
-4.02419	-0.00443	-3.30878	-0.02168	-3.30842	0.062319
-4.02352	-0.00401	-3.30744	-0.02157	-3.30709	0.063087
-4.02286	-0.00357	-3.30611	-0.0227	-3.30576	0.062595
-4.02219	-0.00397	-3.30478	-0.02282	-3.30443	0.06257
-4.02153	-0.00501	-3.30345	-0.0235	-3.3031	0.063305
-4.02086	-0.00622	-3.30212	-0.02299	-3.30177	0.063269
-4.0202	-0.00724	-3.30079	-0.02242	-3.30044	0.063488
-4.01953	-0.00807	-3.29946	-0.02211	-3.29911	0.063311
-4.01887	-0.00866	-3.29813	-0.02318	-3.29777	0.063878
-4.0182	-0.00868	-3.2968	-0.02192	-3.29644	0.064101
-4.01753	-0.00874	-3.29547	-0.0224	-3.29511	0.064143
-4.01687	-0.00985	-3.29413	-0.02276	-3.29378	0.064984
-4.0162	-0.0099	-3.2928	-0.02322	-3.29245	0.06446
-4.01554	-0.00932	-3.29147	-0.02237	-3.29112	0.063014
-4.01487	-0.00971	-3.29014	-0.02211	-3.28979	0.063565
-4.01421	-0.01038	-3.28881	-0.02179	-3.28846	0.063657
-4.01354	-0.0104	-3.28748	-0.02137	-3.28713	0.063204
-4.01288	-0.00948	-3.28615	-0.02111	-3.2858	0.063399
-4.01221	-0.009	-3.28482	-0.02039	-3.28446	0.063362
-4.01155	-0.00946	-3.28349	-0.01984	-3.28313	0.062352
-4.01088	-0.00966	-3.28216	-0.02079	-3.2818	0.06176
-4.01022	-0.00921	-3.28083	-0.01901	-3.28047	0.061758
-4.00955	-0.00909	-3.27949	-0.01873	-3.27914	0.061307
-4.00889	-0.00974	-3.27816	-0.01904	-3.27781	0.061745
-4.00822	-0.01127	-3.27683	-0.0196	-3.27648	0.063301
-4.00756	-0.01181	-3.2755	-0.0203	-3.27515	0.063845
-4.00689	-0.01197	-3.27417	-0.02023	-3.27382	0.063084
-4.00622	-0.01249	-3.27284	-0.02026	-3.27249	0.063588
-4.00556	-0.01196	-3.27151	-0.01895	-3.27115	0.063129
-4.00489	-0.01155	-3.27018	-0.01829	-3.26982	0.061927
-4.00423	-0.01221	-3.26885	-0.0175	-3.26849	0.062566
-4.00356	-0.0129	-3.26752	-0.01835	-3.26716	0.062671
-4.0029	-0.01304	-3.26618	-0.01896	-3.26583	0.062149
-4.00223	-0.01292	-3.26485	-0.01876	-3.2645	0.060436
-4.00157	-0.01202	-3.26352	-0.01936	-3.26317	0.060036
-4.0009	-0.01214	-3.26219	-0.01927	-3.26184	0.060255
-4.00024	-0.01267	-3.26086	-0.01944	-3.26051	0.060092
-3.99957	-0.01257	-3.25953	-0.0185	-3.25918	0.060769
-3.99891	-0.01147	-3.2582	-0.01744	-3.25784	0.06254
-3.99824	-0.01065	-3.25687	-0.01796	-3.25651	0.062227
-3.99758	-0.01023	-3.25554	-0.01904	-3.25518	0.062319
-3.99691	-0.01001	-3.25421	-0.01912	-3.25385	0.062913
-3.99624	-0.00983	-3.25287	-0.01816	-3.25252	0.062601
-3.99558	-0.01016	-3.25154	-0.01827	-3.25119	0.062002
-3.99491	-0.00988	-3.25021	-0.01825	-3.24986	0.062585
-3.99425	-0.01018	-3.24888	-0.0178	-3.24853	0.0627
-3.99358	-0.01076	-3.24755	-0.01823	-3.2472	0.062499
-3.99292	-0.01081	-3.24622	-0.01849	-3.24587	0.062752
-3.99225	-0.01088	-3.24489	-0.01803	-3.24453	0.061399
-3.99159	-0.0111	-3.24356	-0.01865	-3.2432	0.060715
-3.99092	-0.01074	-3.24223	-0.01753	-3.24187	0.060305
-3.99026	-0.01099	-3.2409	-0.01718	-3.24054	0.058783
-3.98959	-0.01202	-3.23956	-0.01581	-3.23921	0.057327
-3.98893	-0.01191	-3.23823	-0.01746	-3.23788	0.059284
-3.98826	-0.01174	-3.2369	-0.01719	-3.23655	0.060151
-3.9876	-0.01106	-3.23557	-0.01891	-3.23522	0.059674
-3.98693	-0.01037	-3.23424	-0.01807	-3.23389	0.058594
-3.98626	-0.01041	-3.23291	-0.01776	-3.23256	0.059087
-3.9856	-0.01025	-3.23158	-0.01791	-3.23123	0.059638
-3.98493	-0.00993	-3.23025	-0.01872	-3.22989	0.05959
-3.98427	-0.01013	-3.22892	-0.0189	-3.22856	0.059343
-3.9836	-0.00925	-3.22759	-0.0182	-3.22723	0.060112
-3.98294	-0.00935	-3.22625	-0.01785	-3.2259	0.059217
-3.98227	-0.0101	-3.22492	-0.01786	-3.22457	0.058275
-3.98161	-0.00972	-3.22359	-0.01668	-3.22324	0.057913
-3.98094	-0.00901	-3.22226	-0.01572	-3.22191	0.05738
-3.98028	-0.00858	-3.22093	-0.01538	-3.22058	0.056592
-3.97961	-0.00857	-3.2196	-0.01712	-3.21925	0.056929
-3.97895	-0.00904	-3.21827	-0.01659	-3.21792	0.056698
-3.97828	-0.00917	-3.21694	-0.017	-3.21658	0.056782
-3.97762	-0.00897	-3.21561	-0.01672	-3.21525	0.056358
-3.97695	-0.00976	-3.21428	-0.01696	-3.21392	0.057327
-3.97629	-0.01007	-3.21294	-0.01633	-3.21259	0.057472
-3.97562	-0.01006	-3.21161	-0.01502	-3.21126	0.057906
-3.97495	-0.00905	-3.21028	-0.01471	-3.20993	0.058744
-3.97429	-0.0083	-3.20895	-0.01503	-3.2086	0.058987
-3.97362	-0.00872	-3.20762	-0.01575	-3.20727	0.059937
-3.97296	-0.00905	-3.20629	-0.01598	-3.20594	0.061211
-3.97229	-0.00921	-3.20496	-0.01565	-3.20461	0.059391
-3.97163	-0.00982	-3.20363	-0.01693	-3.20327	0.058794
-3.97096	-0.01	-3.2023	-0.01573	-3.20194	0.059461
-3.9703	-0.00989	-3.20097	-0.01551	-3.20061	0.060272
-3.96963	-0.00979	-3.19963	-0.015	-3.19928	0.060841
-3.96897	-0.0097	-3.1983	-0.01417	-3.19795	0.060078
-3.9683	-0.0096	-3.19697	-0.01371	-3.19662	0.060804
-3.96764	-0.00862	-3.19564	-0.01341	-3.19529	0.062503
-3.96697	-0.00766	-3.19431	-0.01376	-3.19396	0.061468
-3.96631	-0.00746	-3.19298	-0.01364	-3.19263	0.061271
-3.96564	-0.00833	-3.19165	-0.01457	-3.1913	0.061979
-3.96497	-0.00856	-3.19032	-0.01481	-3.18996	0.061887
-3.96431	-0.00848	-3.18899	-0.01455	-3.18863	0.062629
-3.96364	-0.00871	-3.18766	-0.0155	-3.1873	0.063346
-3.96298	-0.00861	-3.18632	-0.01527	-3.18597	0.062937
-3.96231	-0.00853	-3.18499	-0.01674	-3.18464	0.06358
-3.96165	-0.00845	-3.18366	-0.0168	-3.18331	0.064048
-3.96098	-0.00815	-3.18233	-0.01599	-3.18198	0.064603
-3.96032	-0.00797	-3.181	-0.0165	-3.18065	0.063907
-3.95965	-0.00824	-3.17967	-0.01741	-3.17932	0.063502
-3.95899	-0.00864	-3.17834	-0.01934	-3.17799	0.06354
-3.95832	-0.00869	-3.17701	-0.01899	-3.17665	0.061624
-3.95766	-0.00848	-3.17568	-0.01811	-3.17532	0.06064
-3.95699	-0.00775	-3.17435	-0.01772	-3.17399	0.060539
-3.95633	-0.00775	-3.17301	-0.0184	-3.17266	0.06084
-3.95566	-0.00765	-3.17168	-0.01844	-3.17133	0.062085
-3.955	-0.00675	-3.17035	-0.01687	-3.17	0.062003
-3.95433	-0.00672	-3.16902	-0.01719	-3.16867	0.061387
-3.95366	-0.00777	-3.16769	-0.01813	-3.16734	0.061051
-3.953	-0.00763	-3.16636	-0.01816	-3.16601	0.061175
-3.95233	-0.00731	-3.16503	-0.01918	-3.16468	0.063466
-3.95167	-0.00679	-3.1637	-0.01808	-3.16334	0.063483
-3.951	-0.0066	-3.16237	-0.01791	-3.16201	0.06201
-3.95034	-0.00755	-3.16104	-0.01861	-3.16068	0.062427
-3.94967	-0.00794	-3.1597	-0.01906	-3.15935	0.063927
-3.94901	-0.00643	-3.15837	-0.01882	-3.15802	0.0643
-3.94834	-0.00731	-3.15704	-0.01952	-3.15669	0.065713
-3.94768	-0.00764	-3.15571	-0.01993	-3.15536	0.066324
-3.94701	-0.0073	-3.15438	-0.01919	-3.15403	0.065961
-3.94635	-0.00717	-3.15305	-0.01957	-3.1527	0.066027
-3.94568	-0.00712	-3.15172	-0.0176	-3.15137	0.06683
-3.94502	-0.00661	-3.15039	-0.01818	-3.15003	0.067645
-3.94435	-0.00689	-3.14906	-0.01868	-3.1487	0.068099
-3.94368	-0.0067	-3.14773	-0.01806	-3.14737	0.068546
-3.94302	-0.00684	-3.14639	-0.01721	-3.14604	0.068851
-3.94235	-0.00745	-3.14506	-0.01745	-3.14471	0.069541
-3.94169	-0.00825	-3.14373	-0.01754	-3.14338	0.070706
-3.94102	-0.00895	-3.1424	-0.01794	-3.14205	0.0713
-3.94036	-0.00913	-3.14107	-0.01827	-3.14072	0.071093
-3.93969	-0.00845	-3.13974	-0.0175	-3.13939	0.071344
-3.93903	-0.00841	-3.13841	-0.01769	-3.13806	0.07153
-3.93836	-0.00833	-3.13708	-0.01836	-3.13672	0.072254
-3.9377	-0.00805	-3.13575	-0.01782	-3.13539	0.072593
-3.93703	-0.00834	-3.13442	-0.01744	-3.13406	0.072959
-3.93637	-0.00775	-3.13308	-0.01659	-3.13273	0.073193
-3.9357	-0.00741	-3.13175	-0.01603	-3.1314	0.071202
-3.93504	-0.00729	-3.13042	-0.01646	-3.13007	0.070826
-3.93437	-0.00794	-3.12909	-0.01641	-3.12874	0.071426
-3.93371	-0.00853	-3.12776	-0.01691	-3.12741	0.071196
-3.93304	-0.00905	-3.12643	-0.01644	-3.12608	0.070265
-3.93237	-0.00935	-3.1251	-0.01665	-3.12475	0.070025
-3.93171	-0.01001	-3.12377	-0.0157	-3.12342	0.069272
-3.93104	-0.01096	-3.12244	-0.01515	-3.12208	0.068892
-3.93038	-0.01091	-3.12111	-0.01501	-3.12075	0.069198
-3.92971	-0.01108	-3.11977	-0.01483	-3.11942	0.068698
-3.92905	-0.01055	-3.11844	-0.01569	-3.11809	0.067367
-3.92838	-0.01039	-3.11711	-0.01474	-3.11676	0.066214
-3.92772	-0.01072	-3.11578	-0.01426	-3.11543	0.066433
-3.92705	-0.01084	-3.11445	-0.01337	-3.1141	0.067167
-3.92639	-0.01112	-3.11312	-0.01287	-3.11277	0.067604
-3.92572	-0.01048	-3.11179	-0.01257	-3.11144	0.067624
-3.92506	-0.01056	-3.11046	-0.01296	-3.11011	0.067469
-3.92439	-0.01027	-3.10913	-0.01457	-3.10877	0.06728
-3.92373	-0.01146	-3.1078	-0.01363	-3.10744	0.067774
-3.92306	-0.01116	-3.10646	-0.01418	-3.10611	0.067359
-3.92239	-0.01072	-3.10513	-0.01297	-3.10478	0.067197
-3.92173	-0.01039	-3.1038	-0.01303	-3.10345	0.066375
-3.92106	-0.01009	-3.10247	-0.01419	-3.10212	0.065984
-3.9204	-0.00961	-3.10114	-0.01455	-3.10079	0.066195
-3.91973	-0.00892	-3.09981	-0.0154	-3.09946	0.066101
-3.91907	-0.00878	-3.09848	-0.0165	-3.09813	0.066463
-3.9184	-0.00905	-3.09715	-0.01659	-3.0968	0.066739
-3.91774	-0.00851	-3.09582	-0.01737	-3.09546	0.066896
-3.91707	-0.00868	-3.09449	-0.01641	-3.09413	0.067471
-3.91641	-0.00769	-3.09315	-0.0156	-3.0928	0.067796
-3.91574	-0.00813	-3.09182	-0.01488	-3.09147	0.068407
-3.91508	-0.00759	-3.09049	-0.01488	-3.09014	0.068275
-3.91441	-0.00814	-3.08916	-0.01631	-3.08881	0.068703
-3.91375	-0.00899	-3.08783	-0.01683	-3.08748	0.069499
-3.91308	-0.01029	-3.0865	-0.0162	-3.08615	0.069852
-3.91242	-0.01016	-3.08517	-0.01563	-3.08482	0.070031
-3.91175	-0.01007	-3.08384	-0.01548	-3.08349	0.071054
-3.91108	-0.01001	-3.08251	-0.01641	-3.08215	0.070863
-3.91042	-0.00927	-3.08118	-0.01768	-3.08082	0.070057
-3.90975	-0.0086	-3.07984	-0.01913	-3.07949	0.069305
-3.90909	-0.00742	-3.07851	-0.02011	-3.07816	0.068801
-3.90842	-0.00663	-3.07718	-0.02122	-3.07683	0.068227
-3.90776	-0.00595	-3.07585	-0.02055	-3.0755	0.067202
-3.90709	-0.00489	-3.07452	-0.02068	-3.07417	0.066141
-3.90643	-0.00467	-3.07319	-0.021	-3.07284	0.065459
-3.90576	-0.00426	-3.07186	-0.02204	-3.07151	0.065826
-3.9051	-0.00412	-3.07053	-0.02317	-3.07018	0.066878
-3.90443	-0.00408	-3.0692	-0.02309	-3.06884	0.067035
-3.90377	-0.00393	-3.06787	-0.0225	-3.06751	0.066087
-3.9031	-0.00459	-3.06654	-0.0225	-3.06618	0.065934
-3.90244	-0.00475	-3.0652	-0.02281	-3.06485	0.06622
-3.90177	-0.00468	-3.06387	-0.02375	-3.06352	0.065788
-3.9011	-0.00417	-3.06254	-0.02254	-3.06219	0.064746
-3.90044	-0.0033	-3.06121	-0.02222	-3.06086	0.063899
-3.89977	-0.00329	-3.05988	-0.02368	-3.05953	0.06324
-3.89911	-0.00215	-3.05855	-0.0237	-3.0582	0.062122
-3.89844	-0.00137	-3.05722	-0.02448	-3.05687	0.06113
-3.89778	-0.00149	-3.05589	-0.02403	-3.05553	0.060744
-3.89711	-0.00093	-3.05456	-0.02259	-3.0542	0.060919
-3.89645	-0.00096	-3.05323	-0.02291	-3.05287	0.061572
-3.89578	-0.00194	-3.05189	-0.02299	-3.05154	0.062294
-3.89512	-0.00266	-3.05056	-0.02328	-3.05021	0.061707
-3.89445	-0.00204	-3.04923	-0.02256	-3.04888	0.060532
-3.89379	-0.00181	-3.0479	-0.02218	-3.04755	0.060226
-3.89312	-0.00126	-3.04657	-0.02225	-3.04622	0.060452
-3.89246	-0.00156	-3.04524	-0.02111	-3.04489	0.061227
-3.89179	-0.00141	-3.04391	-0.01996	-3.04356	0.061676
-3.89112	-0.00263	-3.04258	-0.02031	-3.04222	0.062809
-3.89046	-0.00255	-3.04125	-0.02038	-3.04089	0.065002
-3.88979	-0.00197	-3.03992	-0.02055	-3.03956	0.06623
-3.88913	-0.00221	-3.03858	-0.02016	-3.03823	0.0657
-3.88846	-0.00245	-3.03725	-0.01795	-3.0369	0.064473
-3.8878	-0.00212	-3.03592	-0.01672	-3.03557	0.064667
-3.88713	-0.00167	-3.03459	-0.01671	-3.03424	0.065524
-3.88647	-0.00179	-3.03326	-0.01713	-3.03291	0.065239
-3.8858	-0.00148	-3.03193	-0.0161	-3.03158	0.065811
-3.88514	-0.00139	-3.0306	-0.01548	-3.03025	0.066967
-3.88447	-0.00187	-3.02927	-0.01617	-3.02892	0.067888
-3.88381	-0.00103	-3.02794	-0.01678	-3.02758	0.067322
-3.88314	-0.00133	-3.02661	-0.01657	-3.02625	0.067307
-3.88248	-0.00071	-3.02527	-0.01668	-3.02492	0.067758
-3.88181	-0.00094	-3.02394	-0.0163	-3.02359	0.068689
-3.88115	9.5e-05	-3.02261	-0.01575	-3.02226	0.068463
-3.88048	-8.8e-05	-3.02128	-0.01551	-3.02093	0.067246
-3.87981	0.000637	-3.01995	-0.01531	-3.0196	0.066529
-3.87915	0.000435	-3.01862	-0.01577	-3.01827	0.06581
-3.87848	-8.8e-05	-3.01729	-0.01585	-3.01694	0.065224
-3.87782	0.000463	-3.01596	-0.01676	-3.01561	0.065258
-3.87715	-1e-05	-3.01463	-0.01796	-3.01427	0.064805
-3.87649	-0.0003	-3.0133	-0.01809	-3.01294	0.0649
-3.87582	-0.00055	-3.01196	-0.01791	-3.01161	0.065589
-3.87516	-0.00085	-3.01063	-0.01729	-3.01028	0.065701
-3.87449	-0.00147	-3.0093	-0.01552	-3.00895	0.06481
-3.87383	-0.00181	-3.00797	-0.01541	-3.00762	0.063149
-3.87316	-0.00226	-3.00664	-0.01536	-3.00629	0.061805
-3.8725	-0.00269	-3.00531	-0.01514	-3.00496	0.06144
-3.87183	-0.00292	-3.00398	-0.01596	-3.00363	0.061451
-3.87117	-0.00173	-3.00265	-0.0171	-3.0023	0.060442
-3.8705	-0.00193	-3.00132	-0.01816	-3.00096	0.059198
-3.86983	-0.00178	-2.99999	-0.01757	-2.99963	0.0591
-3.86917	-0.00159	-2.99865	-0.01805	-2.9983	0.058453
-3.8685	-0.00175	-2.99732	-0.01801	-2.99697	0.057485
-3.86784	-0.00281	-2.99599	-0.01739	-2.99564	0.057565
-3.86717	-0.00376	-2.99466	-0.01657	-2.99431	0.05834
-3.86651	-0.00326	-2.99333	-0.01528	-2.99298	0.059069
-3.86584	-0.00435	-2.992	-0.01556	-2.99165	0.059292
-3.86518	-0.00422	-2.99067	-0.0159	-2.99032	0.059318
-3.86451	-0.00402	-2.98934	-0.01629	-2.98899	0.059609
-3.86385	-0.00438	-2.98801	-0.01712	-2.98765	0.059894
-3.86318	-0.00409	-2.98668	-0.01726	-2.98632	0.060194
-3.86252	-0.00404	-2.98534	-0.01629	-2.98499	0.060551
-3.86185	-0.00392	-2.98401	-0.01573	-2.98366	0.0608
-3.86119	-0.005	-2.98268	-0.01543	-2.98233	0.06129
-3.86052	-0.00516	-2.98135	-0.01508	-2.981	0.061889
-3.85986	-0.00578	-2.98002	-0.01455	-2.97967	0.061265
-3.85919	-0.00657	-2.97869	-0.01414	-2.97834	0.060186
-3.85852	-0.00604	-2.97736	-0.01423	-2.97701	0.060744
-3.85786	-0.00547	-2.97603	-0.01492	-2.97568	0.061883
-3.85719	-0.00558	-2.9747	-0.01494	-2.97434	0.062209
-3.85653	-0.00692	-2.97337	-0.01379	-2.97301	0.062853
-3.85586	-0.00695	-2.97203	-0.01315	-2.97168	0.063506
-3.8552	-0.00674	-2.9707	-0.01272	-2.97035	0.06403
-3.85453	-0.0079	-2.96937	-0.01173	-2.96902	0.065419
-3.85387	-0.00807	-2.96804	-0.01109	-2.96769	0.066504
-3.8532	-0.00854	-2.96671	-0.01016	-2.96636	0.06664
-3.85254	-0.00971	-2.96538	-0.0095	-2.96503	0.066927
-3.85187	-0.00987	-2.96405	-0.00962	-2.9637	0.067466
-3.85121	-0.01044	-2.96272	-0.01046	-2.96237	0.06797
-3.85054	-0.01092	-2.96139	-0.01055	-2.96103	0.068998
-3.84988	-0.01013	-2.96006	-0.01196	-2.9597	0.069391
-3.84921	-0.01101	-2.95872	-0.01313	-2.95837	0.069137
-3.84854	-0.01213	-2.95739	-0.01276	-2.95704	0.068477
-3.84788	-0.01308	-2.95606	-0.01219	-2.95571	0.067925
-3.84721	-0.01351	-2.95473	-0.01177	-2.95438	0.068186
-3.84655	-0.01278	-2.9534	-0.01157	-2.95305	0.068463
-3.84588	-0.01258	-2.95207	-0.01166	-2.95172	0.068058
-3.84522	-0.01289	-2.95074	-0.01202	-2.95039	0.068019
-3.84455	-0.01319	-2.94941	-0.01194	-2.94906	0.068097
-3.84389	-0.01302	-2.94808	-0.01195	-2.94773	0.068
-3.84322	-0.01305	-2.94675	-0.01221	-2.94639	0.06809
-3.84256	-0.0128	-2.94542	-0.01246	-2.94506	0.067923
-3.84189	-0.01269	-2.94408	-0.01267	-2.94373	0.067375
-3.84123	-0.0124	-2.94275	-0.01236	-2.9424	0.06739
-3.84056	-0.01261	-2.94142	-0.01173	-2.94107	0.067585
-3.8399	-0.01269	-2.94009	-0.01179	-2.93974	0.067538
-3.83923	-0.01266	-2.93876	-0.01201	-2.93841	0.067467
-3.83857	-0.01258	-2.93743	-0.01219	-2.93708	0.067028
-3.8379	-0.01381	-2.9361	-0.01283	-2.93575	0.066323
-3.83723	-0.01438	-2.93477	-0.01292	-2.93442	0.066255
-3.83657	-0.01429	-2.93344	-0.01358	-2.93308	0.066926
-3.8359	-0.01377	-2.93211	-0.01306	-2.93175	0.067635
-3.83524	-0.01352	-2.93077	-0.01297	-2.93042	0.067352
-3.83457	-0.01312	-2.92944	-0.01239	-2.92909	0.066775
-3.83391	-0.01311	-2.92811	-0.01177	-2.92776	0.066217
-3.83324	-0.0131	-2.92678	-0.01199	-2.92643	0.066001
-3.83258	-0.01289	-2.92545	-0.01078	-2.9251	0.066755
-3.83191	-0.01271	-2.92412	-0.01016	-2.92377	0.066941
-3.83125	-0.01261	-2.92279	-0.01034	-2.92244	0.067332
-3.83058	-0.01279	-2.92146	-0.01	-2.92111	0.067835
-3.82992	-0.01271	-2.92013	-0.00981	-2.91977	0.06725
-3.82925	-0.01242	-2.9188	-0.00945	-2.91844	0.066609
-3.82859	-0.01299	-2.91746	-0.00944	-2.91711	0.066741
-3.82792	-0.01271	-2.91613	-0.00926	-2.91578	0.067015
-3.82725	-0.01205	-2.9148	-0.00854	-2.91445	0.067427
-3.82659	-0.01178	-2.91347	-0.00749	-2.91312	0.067998
-3.82592	-0.01085	-2.91214	-0.00707	-2.91179	0.067235
-3.82526	-0.0115	-2.91081	-0.00705	-2.91046	0.065654
-3.82459	-0.01176	-2.90948	-0.00768	-2.90913	0.065219
-3.82393	-0.01202	-2.90815	-0.00775	-2.9078	0.065613
-3.82326	-0.01171	-2.90682	-0.00771	-2.90646	0.065586
-3.8226	-0.01188	-2.90549	-0.00809	-2.90513	0.065176
-3.82193	-0.01234	-2.90415	-0.00881	-2.9038	0.065528
-3.82127	-0.01137	-2.90282	-0.00925	-2.90247	0.0661
-3.8206	-0.01161	-2.90149	-0.00882	-2.90114	0.066115
-3.81994	-0.01178	-2.90016	-0.00859	-2.89981	0.065844
-3.81927	-0.01124	-2.89883	-0.00999	-2.89848	0.065586
-3.81861	-0.01049	-2.8975	-0.01094	-2.89715	0.065719
-3.81794	-0.0099	-2.89617	-0.01124	-2.89582	0.065646
-3.81728	-0.0099	-2.89484	-0.0125	-2.89449	0.065224
-3.81661	-0.01063	-2.89351	-0.01258	-2.89315	0.065169
-3.81594	-0.01067	-2.89218	-0.01367	-2.89182	0.064315
-3.81528	-0.00981	-2.89084	-0.01438	-2.89049	0.064306
-3.81461	-0.00924	-2.88951	-0.01448	-2.88916	0.064862
-3.81395	-0.00926	-2.88818	-0.01469	-2.88783	0.0645
-3.81328	-0.01067	-2.88685	-0.01497	-2.8865	0.064926
-3.81262	-0.01142	-2.88552	-0.01569	-2.88517	0.065725
-3.81195	-0.01067	-2.88419	-0.01556	-2.88384	0.066154
-3.81129	-0.01068	-2.88286	-0.01571	-2.88251	0.065953
-3.81062	-0.01114	-2.88153	-0.01663	-2.88118	0.065307
-3.80996	-0.01095	-2.8802	-0.01779	-2.87984	0.064842
-3.80929	-0.01154	-2.87887	-0.01824	-2.87851	0.065233
-3.80863	-0.01206	-2.87753	-0.01849	-2.87718	0.066891
-3.80796	-0.01319	-2.8762	-0.01885	-2.87585	0.067922
-3.8073	-0.01399	-2.87487	-0.01932	-2.87452	0.068187
-3.80663	-0.01336	-2.87354	-0.02058	-2.87319	0.068403
-3.80596	-0.0127	-2.87221	-0.02103	-2.87186	0.068335
-3.8053	-0.01293	-2.87088	-0.02064	-2.87053	0.068571
-3.80463	-0.0126	-2.86955	-0.0213	-2.8692	0.068499
-3.80397	-0.01297	-2.86822	-0.02229	-2.86787	0.068563
-3.8033	-0.01286	-2.86689	-0.02267	-2.86653	0.068989
-3.80264	-0.01332	-2.86556	-0.0221	-2.8652	0.068691
-3.80197	-0.0127	-2.86422	-0.02164	-2.86387	0.067719
-3.80131	-0.01361	-2.86289	-0.02251	-2.86254	0.067253
-3.80064	-0.01366	-2.86156	-0.02362	-2.86121	0.067192
-3.79998	-0.01393	-2.86023	-0.02394	-2.85988	0.067313
-3.79931	-0.01385	-2.8589	-0.02377	-2.85855	0.06741
-3.79865	-0.01415	-2.85757	-0.02365	-2.85722	0.06731
-3.79798	-0.01423	-2.85624	-0.0243	-2.85589	0.066369
-3.79732	-0.01401	-2.85491	-0.02542	-2.85456	0.065724
-3.79665	-0.01385	-2.85358	-0.02577	-2.85323	0.065136
-3.79599	-0.0142	-2.85225	-0.02584	-2.85189	0.064743
-3.79532	-0.01432	-2.85091	-0.02593	-2.85056	0.064369
-3.79465	-0.01431	-2.84958	-0.02512	-2.84923	0.064225
-3.79399	-0.01442	-2.84825	-0.02371	-2.8479	0.064903
-3.79332	-0.01446	-2.84692	-0.02284	-2.84657	0.065679
-3.79266	-0.01465	-2.84559	-0.02294	-2.84524	0.065857
-3.79199	-0.01405	-2.84426	-0.02292	-2.84391	0.065398
-3.79133	-0.01357	-2.84293	-0.02317	-2.84258	0.06481
-3.79066	-0.01356	-2.8416	-0.02321	-2.84125	0.063936
-3.79	-0.01318	-2.84027	-0.02193	-2.83992	0.063379
-3.78933	-0.01291	-2.83894	-0.02175	-2.83858	0.063721
-3.78867	-0.01301	-2.8376	-0.02202	-2.83725	0.063899
-3.788	-0.01335	-2.83627	-0.02121	-2.83592	0.062653
-3.78734	-0.01336	-2.83494	-0.02087	-2.83459	0.061741
-3.78667	-0.01303	-2.83361	-0.02132	-2.83326	0.061642
-3.78601	-0.01274	-2.83228	-0.02174	-2.83193	0.06202
-3.78534	-0.01317	-2.83095	-0.02142	-2.8306	0.062691
-3.78467	-0.01325	-2.82962	-0.02033	-2.82927	0.063284
-3.78401	-0.01371	-2.82829	-0.01899	-2.82794	0.063476
-3.78334	-0.01421	-2.82696	-0.01767	-2.82661	0.063715
-3.78268	-0.01418	-2.82563	-0.0171	-2.82527	0.064089
-3.78201	-0.0147	-2.82429	-0.01752	-2.82394	0.063684
-3.78135	-0.01504	-2.82296	-0.01771	-2.82261	0.063235
-3.78068	-0.01495	-2.82163	-0.01739	-2.82128	0.063817
-3.78002	-0.01439	-2.8203	-0.0173	-2.81995	0.064482
-3.77935	-0.01363	-2.81897	-0.0174	-2.81862	0.065462
-3.77869	-0.01371	-2.81764	-0.01804	-2.81729	0.065877
-3.77802	-0.01398	-2.81631	-0.0194	-2.81596	0.066518
-3.77736	-0.01455	-2.81498	-0.02049	-2.81463	0.066663
-3.77669	-0.01516	-2.81365	-0.02152	-2.8133	0.066003
-3.77603	-0.01494	-2.81232	-0.02235	-2.81196	0.066291
-3.77536	-0.01385	-2.81098	-0.02362	-2.81063	0.066083
-3.77469	-0.01222	-2.80965	-0.02411	-2.8093	0.065692
-3.77403	-0.01116	-2.80832	-0.02415	-2.80797	0.066065
-3.77336	-0.01201	-2.80699	-0.02475	-2.80664	0.066671
-3.7727	-0.01298	-2.80566	-0.02488	-2.80531	0.067313
-3.77203	-0.01277	-2.80433	-0.02397	-2.80398	0.067052
-3.77137	-0.01272	-2.803	-0.02332	-2.80265	0.068127
-3.7707	-0.01216	-2.80167	-0.02362	-2.80132	0.068271
-3.77004	-0.01185	-2.80034	-0.02294	-2.79999	0.067708
-3.76937	-0.01137	-2.79901	-0.02206	-2.79865	0.067748
-3.76871	-0.0119	-2.79767	-0.02158	-2.79732	0.067822
-3.76804	-0.01224	-2.79634	-0.02154	-2.79599	0.067608
-3.76738	-0.01237	-2.79501	-0.02113	-2.79466	0.0673
-3.76671	-0.0123	-2.79368	-0.02107	-2.79333	0.066744
-3.76605	-0.01244	-2.79235	-0.02145	-2.792	0.06645
-3.76538	-0.01253	-2.79102	-0.02042	-2.79067	0.066589
-3.76472	-0.01229	-2.78969	-0.01923	-2.78934	0.068102
-3.76405	-0.01154	-2.78836	-0.01952	-2.78801	0.068439
-3.76338	-0.01113	-2.78703	-0.01959	-2.78668	0.068548
-3.76272	-0.00977	-2.7857	-0.019	-2.78534	0.068375
-3.76205	-0.00844	-2.78436	-0.01829	-2.78401	0.067911
-3.76139	-0.00867	-2.78303	-0.01808	-2.78268	0.066215
-3.76072	-0.00919	-2.7817	-0.01864	-2.78135	0.065941
-3.76006	-0.00976	-2.78037	-0.01857	-2.78002	0.065914
-3.75939	-0.01002	-2.77904	-0.01723	-2.77869	0.065643
-3.75873	-0.01059	-2.77771	-0.01618	-2.77736	0.067066
-3.75806	-0.01034	-2.77638	-0.0155	-2.77603	0.067149
-3.7574	-0.01006	-2.77505	-0.01523	-2.7747	0.066658
-3.75673	-0.01005	-2.77372	-0.01514	-2.77337	0.066539
-3.75607	-0.0095	-2.77239	-0.01472	-2.77203	0.065382
-3.7554	-0.00931	-2.77105	-0.01535	-2.7707	0.065582
-3.75474	-0.00902	-2.76972	-0.01597	-2.76937	0.064958
-3.75407	-0.0093	-2.76839	-0.01576	-2.76804	0.064805
-3.7534	-0.00998	-2.76706	-0.01564	-2.76671	0.065389
-3.75274	-0.01004	-2.76573	-0.01572	-2.76538	0.065668
-3.75207	-0.00968	-2.7644	-0.01609	-2.76405	0.06588
-3.75141	-0.00946	-2.76307	-0.01683	-2.76272	0.065722
-3.75074	-0.00916	-2.76174	-0.01733	-2.76139	0.065489
-3.75008	-0.00953	-2.76041	-0.01826	-2.76006	0.065306
-3.74941	-0.00983	-2.75908	-0.01845	-2.75872	0.065149
-3.74875	-0.00911	-2.75775	-0.01976	-2.75739	0.064437
-3.74808	-0.00913	-2.75641	-0.02099	-2.75606	0.063667
-3.74742	-0.0092	-2.75508	-0.02042	-2.75473	0.063371
-3.74675	-0.00938	-2.75375	-0.02032	-2.7534	0.063332
-3.74609	-0.00905	-2.75242	-0.02019	-2.75207	0.063337
-3.74542	-0.00806	-2.75109	-0.02016	-2.75074	0.063529
-3.74476	-0.00771	-2.74976	-0.01987	-2.74941	0.064929
-3.74409	-0.00675	-2.74843	-0.01912	-2.74808	0.065022
-3.74343	-0.00579	-2.7471	-0.0191	-2.74675	0.064756
-3.74276	-0.00582	-2.74577	-0.0198	-2.74542	0.06418
-3.74209	-0.00656	-2.74444	-0.01991	-2.74408	0.063528
-3.74143	-0.00731	-2.7431	-0.02004	-2.74275	0.064726
-3.74076	-0.00778	-2.74177	-0.02118	-2.74142	0.06559
-3.7401	-0.00679	-2.74044	-0.02212	-2.74009	0.066067
-3.73943	-0.00553	-2.73911	-0.02312	-2.73876	0.067421
-3.73877	-0.00576	-2.73778	-0.02373	-2.73743	0.068757
-3.7381	-0.00608	-2.73645	-0.024	-2.7361	0.069226
-3.73744	-0.00556	-2.73512	-0.02393	-2.73477	0.070481
-3.73677	-0.00535	-2.73379	-0.02429	-2.73344	0.070538
-3.73611	-0.00556	-2.73246	-0.02489	-2.73211	0.0695
-3.73544	-0.00589	-2.73113	-0.02421	-2.73077	0.069548
-3.73478	-0.00573	-2.72979	-0.02343	-2.72944	0.070734
-3.73411	-0.0051	-2.72846	-0.02354	-2.72811	0.071713
-3.73345	-0.00486	-2.72713	-0.02311	-2.72678	0.07175
-3.73278	-0.0048	-2.7258	-0.02254	-2.72545	0.071931
-3.73211	-0.00437	-2.72447	-0.02238	-2.72412	0.072857
-3.73145	-0.00475	-2.72314	-0.02286	-2.72279	0.073901
-3.73078	-0.00564	-2.72181	-0.02382	-2.72146	0.073959
-3.73012	-0.00624	-2.72048	-0.02432	-2.72013	0.072521
-3.72945	-0.00629	-2.71915	-0.02483	-2.7188	0.072701
-3.72879	-0.00595	-2.71782	-0.025	-2.71746	0.072689
-3.72812	-0.005	-2.71648	-0.02614	-2.71613	0.073467
-3.72746	-0.00431	-2.71515	-0.02746	-2.7148	0.074396
-3.72679	-0.00415	-2.71382	-0.02803	-2.71347	0.074426
-3.72613	-0.00396	-2.71249	-0.02803	-2.71214	0.07432
-3.72546	-0.00385	-2.71116	-0.02757	-2.71081	0.073462
-3.7248	-0.0038	-2.70983	-0.02666	-2.70948	0.07118
-3.72413	-0.00406	-2.7085	-0.02548	-2.70815	0.070526
-3.72347	-0.00389	-2.70717	-0.02522	-2.70682	0.069651
-3.7228	-0.00429	-2.70584	-0.02495	-2.70549	0.06858
-3.72214	-0.00456	-2.70451	-0.02518	-2.70415	0.067123
-3.72147	-0.00491	-2.70317	-0.02543	-2.70282	0.067022
-3.7208	-0.00543	-2.70184	-0.02588	-2.70149	0.066861
-3.72014	-0.00509	-2.70051	-0.02555	-2.70016	0.066979
-3.71947	-0.00528	-2.69918	-0.02528	-2.69883	0.06706
-3.71881	-0.00616	-2.69785	-0.02597	-2.6975	0.066248
-3.71814	-0.00719	-2.69652	-0.02629	-2.69617	0.065731
-3.71748	-0.00719	-2.69519	-0.02686	-2.69484	0.065575
-3.71681	-0.00594	-2.69386	-0.02727	-2.69351	0.066189
-3.71615	-0.00536	-2.69253	-0.02815	-2.69218	0.066431
-3.71548	-0.00586	-2.6912	-0.02719	-2.69084	0.066599
-3.71482	-0.00588	-2.68986	-0.02638	-2.68951	0.065613
-3.71415	-0.00569	-2.68853	-0.02533	-2.68818	0.065832
-3.71349	-0.00599	-2.6872	-0.0251	-2.68685	0.066804
-3.71282	-0.00655	-2.68587	-0.02571	-2.68552	0.066063
-3.71216	-0.00806	-2.68454	-0.02615	-2.68419	0.065972
-3.71149	-0.0087	-2.68321	-0.02513	-2.68286	0.066627
-3.71082	-0.00858	-2.68188	-0.02373	-2.68153	0.065134
-3.71016	-0.00885	-2.68055	-0.02266	-2.6802	0.065498
-3.70949	-0.00882	-2.67922	-0.02262	-2.67887	0.066614
-3.70883	-0.0089	-2.67789	-0.0235	-2.67753	0.067318
-3.70816	-0.00903	-2.67655	-0.02394	-2.6762	0.068287
-3.7075	-0.00934	-2.67522	-0.02357	-2.67487	0.068226
-3.70683	-0.01028	-2.67389	-0.02325	-2.67354	0.069069
-3.70617	-0.0107	-2.67256	-0.02369	-2.67221	0.07057
-3.7055	-0.01025	-2.67123	-0.0234	-2.67088	0.070293
-3.70484	-0.0099	-2.6699	-0.02272	-2.66955	0.070479
-3.70417	-0.00981	-2.66857	-0.02126	-2.66822	0.069755
-3.70351	-0.00962	-2.66724	-0.02124	-2.66689	0.06954
-3.70284	-0.00958	-2.66591	-0.02152	-2.66556	0.069414
-3.70218	-0.00877	-2.66458	-0.02143	-2.66422	0.070065
-3.70151	-0.00807	-2.66324	-0.02197	-2.66289	0.070022
-3.70085	-0.00803	-2.66191	-0.02188	-2.66156	0.069264
-3.70018	-0.00785	-2.66058	-0.02215	-2.66023	0.068677
-3.69951	-0.00813	-2.65925	-0.02208	-2.6589	0.068172
-3.69885	-0.00847	-2.65792	-0.02214	-2.65757	0.068477
-3.69818	-0.0083	-2.65659	-0.02191	-2.65624	0.069572
-3.69752	-0.00786	-2.65526	-0.02169	-2.65491	0.068133
-3.69685	-0.0076	-2.65393	-0.02177	-2.65358	0.068394
-3.69619	-0.00796	-2.6526	-0.02084	-2.65225	0.06961
-3.69552	-0.00933	-2.65127	-0.02069	-2.65092	0.070077
-3.69486	-0.01017	-2.64993	-0.02071	-2.64958	0.068569
-3.69419	-0.01001	-2.6486	-0.021	-2.64825	0.067353
-3.69353	-0.00953	-2.64727	-0.01969	-2.64692	0.066908
-3.69286	-0.00916	-2.64594	-0.0184	-2.64559	0.066645
-3.6922	-0.00929	-2.64461	-0.01785	-2.64426	0.067192
-3.69153	-0.00935	-2.64328	-0.01815	-2.64293	0.067642
-3.69087	-0.00936	-2.64195	-0.01852	-2.6416	0.067274
-3.6902	-0.00912	-2.64062	-0.0189	-2.64027	0.066343
-3.68953	-0.00825	-2.63929	-0.01845	-2.63894	0.065177
-3.68887	-0.00743	-2.63796	-0.01821	-2.63761	0.066504
-3.6882	-0.0072	-2.63662	-0.01871	-2.63627	0.066353
-3.68754	-0.0068	-2.63529	-0.01956	-2.63494	0.066598
-3.68687	-0.00636	-2.63396	-0.02	-2.63361	0.066897
-3.68621	-0.00634	-2.63263	-0.02047	-2.63228	0.0673
-3.68554	-0.00634	-2.6313	-0.02079	-2.63095	0.067285
-3.68488	-0.00641	-2.62997	-0.02034	-2.62962	0.066599
-3.68421	-0.00696	-2.62864	-0.01961	-2.62829	0.06755
-3.68355	-0.00781	-2.62731	-0.01985	-2.62696	0.066975
-3.68288	-0.00727	-2.62598	-0.01984	-2.62563	0.067494
-3.68222	-0.00655	-2.62465	-0.01968	-2.6243	0.065852
-3.68155	-0.0067	-2.62331	-0.01992	-2.62296	0.065098
-3.68089	-0.00706	-2.62198	-0.01995	-2.62163	0.065931
-3.68022	-0.00662	-2.62065	-0.01972	-2.6203	0.067149
-3.67955	-0.00606	-2.61932	-0.0208	-2.61897	0.066505
-3.67889	-0.00461	-2.61799	-0.02053	-2.61764	0.066238
-3.67822	-0.00399	-2.61666	-0.02098	-2.61631	0.066779
-3.67756	-0.00388	-2.61533	-0.02212	-2.61498	0.067806
-3.67689	-0.0048	-2.614	-0.02374	-2.61365	0.068462
-3.67623	-0.0052	-2.61267	-0.0241	-2.61232	0.067675
-3.67556	-0.0055	-2.61134	-0.02464	-2.61099	0.066449
-3.6749	-0.00541	-2.61	-0.02549	-2.60965	0.066546
-3.67423	-0.00549	-2.60867	-0.02535	-2.60832	0.066655
-3.67357	-0.0051	-2.60734	-0.02534	-2.60699	0.068733
-3.6729	-0.00551	-2.60601	-0.0257	-2.60566	0.069097
-3.67224	-0.00544	-2.60468	-0.02626	-2.60433	0.068131
-3.67157	-0.00536	-2.60335	-0.02618	-2.603	0.06883
-3.67091	-0.00535	-2.60202	-0.02583	-2.60167	0.068155
-3.67024	-0.00645	-2.60069	-0.02699	-2.60034	0.068338
-3.66958	-0.00722	-2.59936	-0.02617	-2.59901	0.069711
-3.66891	-0.00753	-2.59803	-0.02562	-2.59768	0.069441
-3.66824	-0.00831	-2.59669	-0.02443	-2.59634	0.070183
-3.66758	-0.00815	-2.59536	-0.02442	-2.59501	0.069945
-3.66691	-0.00803	-2.59403	-0.02403	-2.59368	0.069286
-3.66625	-0.00724	-2.5927	-0.02345	-2.59235	0.070446
-3.66558	-0.00639	-2.59137	-0.0232	-2.59102	0.071488
-3.66492	-0.0061	-2.59004	-0.02323	-2.58969	0.071151
-3.66425	-0.00613	-2.58871	-0.02305	-2.58836	0.069481
-3.66359	-0.00656	-2.58738	-0.02342	-2.58703	0.067943
-3.66292	-0.00721	-2.58605	-0.0229	-2.5857	0.067622
-3.66226	-0.00722	-2.58472	-0.02377	-2.58437	0.067945
-3.66159	-0.00676	-2.58339	-0.0246	-2.58303	0.067653
-3.66093	-0.00713	-2.58205	-0.02311	-2.5817	0.068065
-3.66026	-0.00774	-2.58072	-0.02174	-2.58037	0.068796
-3.6596	-0.00859	-2.57939	-0.02272	-2.57904	0.069677
-3.65893	-0.00927	-2.57806	-0.02226	-2.57771	0.070611
-3.65826	-0.00997	-2.57673	-0.02027	-2.57638	0.070312
-3.6576	-0.00938	-2.5754	-0.01979	-2.57505	0.070286
-3.65693	-0.01003	-2.57407	-0.01968	-2.57372	0.069516
-3.65627	-0.01129	-2.57274	-0.0185	-2.57239	0.070035
-3.6556	-0.012	-2.57141	-0.01765	-2.57106	0.069763
-3.65494	-0.01206	-2.57008	-0.01687	-2.56973	0.069255
-3.65427	-0.0117	-2.56874	-0.01681	-2.56839	0.07063
-3.65361	-0.01208	-2.56741	-0.01601	-2.56706	0.069191
-3.65294	-0.01188	-2.56608	-0.01546	-2.56573	0.06777
-3.65228	-0.01074	-2.56475	-0.01526	-2.5644	0.068221
-3.65161	-0.01009	-2.56342	-0.01621	-2.56307	0.068366
-3.65095	-0.00917	-2.56209	-0.01684	-2.56174	0.06821
-3.65028	-0.00887	-2.56076	-0.01658	-2.56041	0.069484
-3.64962	-0.00932	-2.55943	-0.01635	-2.55908	0.068324
-3.64895	-0.00868	-2.5581	-0.01644	-2.55775	0.066278
-3.64828	-0.00849	-2.55677	-0.01682	-2.55642	0.066073
-3.64762	-0.00861	-2.55543	-0.01649	-2.55508	0.068415
-3.64695	-0.0087	-2.5541	-0.01596	-2.55375	0.06944
-3.64629	-0.00937	-2.55277	-0.01625	-2.55242	0.070756
-3.64562	-0.00989	-2.55144	-0.01494	-2.55109	0.070696
-3.64496	-0.01005	-2.55011	-0.01411	-2.54976	0.070068
-3.64429	-0.01063	-2.54878	-0.01434	-2.54843	0.069031
-3.64363	-0.0103	-2.54745	-0.01576	-2.5471	0.068395
-3.64296	-0.00991	-2.54612	-0.01543	-2.54577	0.06817
-3.6423	-0.00948	-2.54479	-0.0149	-2.54444	0.068294
-3.64163	-0.00916	-2.54346	-0.01488	-2.54311	0.068493
-3.64097	-0.00894	-2.54212	-0.01538	-2.54177	0.069057
-3.6403	-0.00883	-2.54079	-0.01437	-2.54044	0.068172
-3.63964	-0.0086	-2.53946	-0.0152	-2.53911	0.06703
-3.63897	-0.00832	-2.53813	-0.01552	-2.53778	0.066883
-3.63831	-0.00839	-2.5368	-0.01628	-2.53645	0.06661
-3.63764	-0.00841	-2.53547	-0.01574	-2.53512	0.06586
-3.63697	-0.00771	-2.53414	-0.01549	-2.53379	0.066122
-3.63631	-0.0072	-2.53281	-0.01651	-2.53246	0.065738
-3.63564	-0.00687	-2.53148	-0.01772	-2.53113	0.06668
-3.63498	-0.0073	-2.53015	-0.01724	-2.5298	0.065545
-3.63431	-0.00869	-2.52881	-0.017	-2.52846	0.065756
-3.63365	-0.00939	-2.52748	-0.01659	-2.52713	0.065268
-3.63298	-0.00959	-2.52615	-0.01656	-2.5258	0.066008
-3.63232	-0.01038	-2.52482	-0.01708	-2.52447	0.067682
-3.63165	-0.01021	-2.52349	-0.01686	-2.52314	0.068534
-3.63099	-0.00998	-2.52216	-0.01769	-2.52181	0.06832
-3.63032	-0.00967	-2.52083	-0.01787	-2.52048	0.067561
-3.62966	-0.00896	-2.5195	-0.01675	-2.51915	0.065206
-3.62899	-0.00864	-2.51817	-0.0179	-2.51782	0.064091
-3.62833	-0.0086	-2.51684	-0.0183	-2.51649	0.064205
-3.62766	-0.00831	-2.5155	-0.01808	-2.51515	0.065141
-3.627	-0.00803	-2.51417	-0.01788	-2.51382	0.064501
-3.62633	-0.00753	-2.51284	-0.01788	-2.51249	0.064481
-3.62566	-0.00681	-2.51151	-0.01899	-2.51116	0.064617
-3.625	-0.00593	-2.51018	-0.02008	-2.50983	0.064086
-3.62433	-0.00679	-2.50885	-0.02031	-2.5085	0.063501
-3.62367	-0.00731	-2.50752	-0.02052	-2.50717	0.063361
-3.623	-0.00751	-2.50619	-0.02024	-2.50584	0.063283
-3.62234	-0.0075	-2.50486	-0.02045	-2.50451	0.063942
-3.62167	-0.00785	-2.50353	-0.02087	-2.50318	0.06401
-3.62101	-0.00837	-2.50219	-0.0221	-2.50184	0.063975
-3.62034	-0.00826	-2.50086	-0.02249	-2.50051	0.064866
-3.61968	-0.00805	-2.49953	-0.02203	-2.49918	0.064422
-3.61901	-0.00934	-2.4982	-0.02014	-2.49785	0.063461
-3.61835	-0.00975	-2.49687	-0.02124	-2.49652	0.063613
-3.61768	-0.00918	-2.49554	-0.02023	-2.49519	0.063656
-3.61702	-0.00939	-2.49421	-0.02101	-2.49386	0.063801
-3.61635	-0.00982	-2.49288	-0.02132	-2.49253	0.062949
-3.61568	-0.01046	-2.49155	-0.02121	-2.4912	0.063372
-3.61502	-0.01064	-2.49022	-0.02182	-2.48987	0.062903
-3.61435	-0.01057	-2.48888	-0.02179	-2.48853	0.06217
-3.61369	-0.01077	-2.48755	-0.02239	-2.4872	0.063675
-3.61302	-0.01111	-2.48622	-0.02373	-2.48587	0.065166
-3.61236	-0.01061	-2.48489	-0.02373	-2.48454	0.065478
-3.61169	-0.01068	-2.48356	-0.02232	-2.48321	0.065901
-3.61103	-0.01031	-2.48223	-0.02278	-2.48188	0.065366
-3.61036	-0.00965	-2.4809	-0.02136	-2.48055	0.065438
-3.6097	-0.00964	-2.47957	-0.02186	-2.47922	0.065756
-3.60903	-0.01017	-2.47824	-0.02207	-2.47789	0.064272
-3.60837	-0.01057	-2.47691	-0.02073	-2.47656	0.064993
-3.6077	-0.01056	-2.47557	-0.02029	-2.47522	0.064796
-3.60704	-0.01164	-2.47424	-0.02081	-2.47389	0.064679
-3.60637	-0.01173	-2.47291	-0.02049	-2.47256	0.065306
-3.6057	-0.01319	-2.47158	-0.02073	-2.47123	0.065491
-3.60504	-0.01345	-2.47025	-0.01953	-2.4699	0.065025
-3.60437	-0.01341	-2.46892	-0.02031	-2.46857	0.065548
-3.60371	-0.01383	-2.46759	-0.02018	-2.46724	0.066055
-3.60304	-0.01407	-2.46626	-0.01982	-2.46591	0.066122
-3.60238	-0.01475	-2.46493	-0.02127	-2.46458	0.066048
-3.60171	-0.01338	-2.4636	-0.02221	-2.46325	0.066702
-3.60105	-0.01255	-2.46226	-0.02332	-2.46192	0.066447
-3.60038	-0.01235	-2.46093	-0.0222	-2.46058	0.066224
-3.59972	-0.01232	-2.4596	-0.02147	-2.45925	0.066075
-3.59905	-0.0121	-2.45827	-0.02181	-2.45792	0.065199
-3.59839	-0.01299	-2.45694	-0.02113	-2.45659	0.065376
-3.59772	-0.01331	-2.45561	-0.02096	-2.45526	0.066002
-3.59706	-0.01305	-2.45428	-0.02138	-2.45393	0.06614
-3.59639	-0.01228	-2.45295	-0.02151	-2.4526	0.066485
-3.59573	-0.01241	-2.45162	-0.02176	-2.45127	0.066975
-3.59506	-0.01227	-2.45029	-0.02251	-2.44994	0.066948
-3.59439	-0.01211	-2.44895	-0.02367	-2.44861	0.067286
-3.59373	-0.0121	-2.44762	-0.02579	-2.44727	0.067553
-3.59306	-0.01192	-2.44629	-0.02541	-2.44594	0.067718
-3.5924	-0.0121	-2.44496	-0.02421	-2.44461	0.06829
-3.59173	-0.01271	-2.44363	-0.02464	-2.44328	0.067266
-3.59107	-0.01275	-2.4423	-0.02419	-2.44195	0.067256
-3.5904	-0.01165	-2.44097	-0.02505	-2.44062	0.067157
-3.58974	-0.01112	-2.43964	-0.02543	-2.43929	0.066714
-3.58907	-0.01124	-2.43831	-0.02507	-2.43796	0.066384
-3.58841	-0.01093	-2.43698	-0.02612	-2.43663	0.065979
-3.58774	-0.01116	-2.43564	-0.02457	-2.4353	0.06513
-3.58708	-0.01069	-2.43431	-0.02496	-2.43396	0.064423
-3.58641	-0.01135	-2.43298	-0.02498	-2.43263	0.064328
-3.58575	-0.0112	-2.43165	-0.02483	-2.4313	0.064029
-3.58508	-0.01099	-2.43032	-0.02255	-2.42997	0.062852
-3.58441	-0.01151	-2.42899	-0.02147	-2.42864	0.062688
-3.58375	-0.01088	-2.42766	-0.02199	-2.42731	0.062642
-3.58308	-0.01065	-2.42633	-0.02346	-2.42598	0.063212
-3.58242	-0.01087	-2.425	-0.02427	-2.42465	0.063199
-3.58175	-0.01036	-2.42367	-0.02481	-2.42332	0.063104
-3.58109	-0.01082	-2.42233	-0.02591	-2.42199	0.063639
-3.58042	-0.01056	-2.421	-0.02506	-2.42065	0.062571
-3.57976	-0.00928	-2.41967	-0.02506	-2.41932	0.062102
-3.57909	-0.00948	-2.41834	-0.02532	-2.41799	0.060956
-3.57843	-0.0099	-2.41701	-0.02567	-2.41666	0.061278
-3.57776	-0.00923	-2.41568	-0.02414	-2.41533	0.062212
-3.5771	-0.00968	-2.41435	-0.02221	-2.414	0.062832
-3.57643	-0.01008	-2.41302	-0.02295	-2.41267	0.062502
-3.57577	-0.00951	-2.41169	-0.02247	-2.41134	0.062178
-3.5751	-0.00929	-2.41036	-0.02293	-2.41001	0.062231
-3.57444	-0.00972	-2.40902	-0.02393	-2.40868	0.063003
-3.57377	-0.00957	-2.40769	-0.02285	-2.40734	0.063361
-3.5731	-0.00958	-2.40636	-0.02301	-2.40601	0.06297
-3.57244	-0.00973	-2.40503	-0.0237	-2.40468	0.063012
-3.57177	-0.00917	-2.4037	-0.02411	-2.40335	0.064158
-3.57111	-0.00996	-2.40237	-0.0249	-2.40202	0.064774
-3.57044	-0.01069	-2.40104	-0.02514	-2.40069	0.064682
-3.56978	-0.01061	-2.39971	-0.02596	-2.39936	0.064978
-3.56911	-0.00971	-2.39838	-0.02628	-2.39803	0.064782
-3.56845	-0.01106	-2.39705	-0.02638	-2.3967	0.064786
-3.56778	-0.01099	-2.39572	-0.02665	-2.39537	0.064939
-3.56712	-0.01048	-2.39438	-0.02618	-2.39403	0.066337
-3.56645	-0.01022	-2.39305	-0.02637	-2.3927	0.066687
-3.56579	-0.01053	-2.39172	-0.02535	-2.39137	0.067344
-3.56512	-0.00975	-2.39039	-0.02486	-2.39004	0.068178
-3.56446	-0.0096	-2.38906	-0.02374	-2.38871	0.066708
-3.56379	-0.00927	-2.38773	-0.02314	-2.38738	0.066275
-3.56312	-0.01039	-2.3864	-0.0225	-2.38605	0.066538
-3.56246	-0.01082	-2.38507	-0.02128	-2.38472	0.068127
-3.56179	-0.01074	-2.38374	-0.01964	-2.38339	0.067534
-3.56113	-0.0124	-2.38241	-0.01974	-2.38206	0.066191
-3.56046	-0.01292	-2.38107	-0.01993	-2.38072	0.065377
-3.5598	-0.01288	-2.37974	-0.01919	-2.37939	0.064978
-3.55913	-0.01298	-2.37841	-0.02	-2.37806	0.065353
-3.55847	-0.01187	-2.37708	-0.02107	-2.37673	0.066662
-3.5578	-0.01183	-2.37575	-0.02212	-2.3754	0.066646
-3.55714	-0.01215	-2.37442	-0.0219	-2.37407	0.06765
-3.55647	-0.01255	-2.37309	-0.02233	-2.37274	0.068569
-3.55581	-0.01235	-2.37176	-0.02248	-2.37141	0.068514
-3.55514	-0.01215	-2.37043	-0.02173	-2.37008	0.068553
-3.55448	-0.01146	-2.3691	-0.02171	-2.36875	0.067677
-3.55381	-0.01169	-2.36776	-0.02089	-2.36741	0.068175
-3.55314	-0.01103	-2.36643	-0.02063	-2.36608	0.068585
-3.55248	-0.0114	-2.3651	-0.02036	-2.36475	0.068616
-3.55181	-0.01144	-2.36377	-0.02115	-2.36342	0.069603
-3.55115	-0.01142	-2.36244	-0.02111	-2.36209	0.070221
-3.55048	-0.0126	-2.36111	-0.02124	-2.36076	0.070279
-3.54982	-0.01199	-2.35978	-0.02114	-2.35943	0.069379
-3.54915	-0.01182	-2.35845	-0.02149	-2.3581	0.068817
-3.54849	-0.01218	-2.35712	-0.02163	-2.35677	0.067509
-3.54782	-0.01184	-2.35579	-0.02074	-2.35544	0.067069
-3.54716	-0.01134	-2.35445	-0.02107	-2.35411	0.067359
-3.54649	-0.01159	-2.35312	-0.02124	-2.35277	0.067701
-3.54583	-0.01125	-2.35179	-0.02114	-2.35144	0.066743
-3.54516	-0.01082	-2.35046	-0.02226	-2.35011	0.066711
-3.5445	-0.011	-2.34913	-0.02179	-2.34878	0.066967
-3.54383	-0.01049	-2.3478	-0.02128	-2.34745	0.066423
-3.54317	-0.00987	-2.34647	-0.02083	-2.34612	0.066063
-3.5425	-0.01056	-2.34514	-0.02063	-2.34479	0.066236
-3.54183	-0.01031	-2.34381	-0.01823	-2.34346	0.065073
-3.54117	-0.01051	-2.34248	-0.01793	-2.34213	0.063979
-3.5405	-0.0085	-2.34114	-0.01815	-2.3408	0.062279
-3.53984	-0.00812	-2.33981	-0.01737	-2.33946	0.061174
-3.53917	-0.00734	-2.33848	-0.01659	-2.33813	0.0609
-3.53851	-0.00822	-2.33715	-0.01678	-2.3368	0.060486
-3.53784	-0.00739	-2.33582	-0.0166	-2.33547	0.060567
-3.53718	-0.00659	-2.33449	-0.01666	-2.33414	0.059343
-3.53651	-0.00704	-2.33316	-0.01604	-2.33281	0.058698
-3.53585	-0.00767	-2.33183	-0.01493	-2.33148	0.059026
-3.53518	-0.00763	-2.3305	-0.01526	-2.33015	0.057462
-3.53452	-0.00749	-2.32917	-0.01568	-2.32882	0.056206
-3.53385	-0.0066	-2.32783	-0.01635	-2.32749	0.055263
-3.53319	-0.0071	-2.3265	-0.01689	-2.32615	0.056164
-3.53252	-0.0071	-2.32517	-0.01744	-2.32482	0.057138
-3.53186	-0.00732	-2.32384	-0.01751	-2.32349	0.058377
-3.53119	-0.0076	-2.32251	-0.01894	-2.32216	0.058634
-3.53052	-0.00881	-2.32118	-0.01984	-2.32083	0.059245
-3.52986	-0.00953	-2.31985	-0.02047	-2.3195	0.058662
-3.52919	-0.01002	-2.31852	-0.02025	-2.31817	0.058818
-3.52853	-0.01044	-2.31719	-0.02092	-2.31684	0.059565
-3.52786	-0.00935	-2.31586	-0.02269	-2.31551	0.059646
-3.5272	-0.00902	-2.31452	-0.02321	-2.31418	0.059992
-3.52653	-0.00867	-2.31319	-0.02383	-2.31284	0.060142
-3.52587	-0.00825	-2.31186	-0.02486	-2.31151	0.060238
-3.5252	-0.0084	-2.31053	-0.02516	-2.31018	0.060709
-3.52454	-0.00837	-2.3092	-0.0235	-2.30885	0.061034
-3.52387	-0.0089	-2.30787	-0.02386	-2.30752	0.061042
-3.52321	-0.00892	-2.30654	-0.02511	-2.30619	0.060934
-3.52254	-0.00916	-2.30521	-0.025	-2.30486	0.060548
-3.52188	-0.00969	-2.30388	-0.02435	-2.30353	0.060227
-3.52121	-0.01001	-2.30255	-0.02376	-2.3022	0.060983
-3.52054	-0.01072	-2.30121	-0.02348	-2.30087	0.06183
-3.51988	-0.0108	-2.29988	-0.02407	-2.29953	0.062185
-3.51921	-0.01037	-2.29855	-0.02439	-2.2982	0.062161
-3.51855	-0.01048	-2.29722	-0.02349	-2.29687	0.063065
-3.51788	-0.01066	-2.29589	-0.02306	-2.29554	0.064102
-3.51722	-0.00994	-2.29456	-0.02342	-2.29421	0.064728
-3.51655	-0.01082	-2.29323	-0.0231	-2.29288	0.064663
-3.51589	-0.01139	-2.2919	-0.02328	-2.29155	0.064433
-3.51522	-0.01152	-2.29057	-0.02389	-2.29022	0.06402
-3.51456	-0.01127	-2.28924	-0.02289	-2.28889	0.064208
-3.51389	-0.01168	-2.2879	-0.02198	-2.28756	0.063617
-3.51323	-0.01253	-2.28657	-0.02141	-2.28622	0.063202
-3.51256	-0.01309	-2.28524	-0.02192	-2.28489	0.06325
-3.5119	-0.0136	-2.28391	-0.02162	-2.28356	0.062969
-3.51123	-0.01368	-2.28258	-0.02014	-2.28223	0.0624
-3.51056	-0.01292	-2.28125	-0.01876	-2.2809	0.062603
-3.5099	-0.01247	-2.27992	-0.01837	-2.27957	0.06218
-3.50923	-0.01182	-2.27859	-0.01815	-2.27824	0.062041
-3.50857	-0.01247	-2.27726	-0.01983	-2.27691	0.061749
-3.5079	-0.0125	-2.27593	-0.02173	-2.27558	0.06177
-3.50724	-0.01311	-2.27459	-0.02285	-2.27425	0.062883
-3.50657	-0.01299	-2.27326	-0.02215	-2.27291	0.06376
-3.50591	-0.01281	-2.27193	-0.02283	-2.27158	0.063773
-3.50524	-0.01242	-2.2706	-0.02404	-2.27025	0.063965
-3.50458	-0.01285	-2.26927	-0.02451	-2.26892	0.064568
-3.50391	-0.01316	-2.26794	-0.02458	-2.26759	0.06469
-3.50325	-0.01363	-2.26661	-0.02368	-2.26626	0.063984
-3.50258	-0.01337	-2.26528	-0.02495	-2.26493	0.063402
-3.50192	-0.01286	-2.26395	-0.02517	-2.2636	0.0629
-3.50125	-0.01275	-2.26262	-0.02506	-2.26227	0.062351
-3.50059	-0.01387	-2.26128	-0.02541	-2.26094	0.060993
-3.49992	-0.01394	-2.25995	-0.02484	-2.25961	0.060065
-3.49925	-0.01443	-2.25862	-0.02438	-2.25827	0.059478
-3.49859	-0.01514	-2.25729	-0.02402	-2.25694	0.058707
-3.49792	-0.01513	-2.25596	-0.02309	-2.25561	0.058029
-3.49726	-0.01493	-2.25463	-0.02347	-2.25428	0.057773
-3.49659	-0.01412	-2.2533	-0.02466	-2.25295	0.057456
-3.49593	-0.01314	-2.25197	-0.02481	-2.25162	0.057358
-3.49526	-0.01374	-2.25064	-0.02484	-2.25029	0.057579
-3.4946	-0.01395	-2.24931	-0.02561	-2.24896	0.058486
-3.49393	-0.01356	-2.24797	-0.02732	-2.24763	0.05773
-3.49327	-0.01355	-2.24664	-0.02711	-2.2463	0.05759
-3.4926	-0.01372	-2.24531	-0.0257	-2.24496	0.057977
-3.49194	-0.01365	-2.24398	-0.025	-2.24363	0.058416
-3.49127	-0.01382	-2.24265	-0.02366	-2.2423	0.058517
-3.49061	-0.01276	-2.24132	-0.02251	-2.24097	0.057681
-3.48994	-0.01177	-2.23999	-0.02331	-2.23964	0.057497
-3.48928	-0.01166	-2.23866	-0.02322	-2.23831	0.057873
-3.48861	-0.01154	-2.23733	-0.0229	-2.23698	0.057386
-3.48794	-0.01049	-2.236	-0.02249	-2.23565	0.055953
-3.48728	-0.00971	-2.23466	-0.02389	-2.23432	0.055879
-3.48661	-0.00953	-2.23333	-0.02479	-2.23299	0.056871
-3.48595	-0.00951	-2.232	-0.02426	-2.23165	0.057561
-3.48528	-0.00982	-2.23067	-0.02545	-2.23032	0.057877
-3.48462	-0.0093	-2.22934	-0.0262	-2.22899	0.057971
-3.48395	-0.00996	-2.22801	-0.02511	-2.22766	0.058216
-3.48329	-0.00974	-2.22668	-0.02394	-2.22633	0.057736
-3.48262	-0.00967	-2.22535	-0.02328	-2.225	0.057679
-3.48196	-0.00978	-2.22402	-0.02231	-2.22367	0.057818
-3.48129	-0.0096	-2.22269	-0.02324	-2.22234	0.057591
-3.48063	-0.0095	-2.22135	-0.0243	-2.22101	0.058124
-3.47996	-0.00947	-2.22002	-0.02417	-2.21968	0.058914
-3.4793	-0.00986	-2.21869	-0.02395	-2.21834	0.058998
-3.47863	-0.0099	-2.21736	-0.02366	-2.21701	0.058656
-3.47796	-0.01071	-2.21603	-0.02249	-2.21568	0.058371
-3.4773	-0.01288	-2.2147	-0.02145	-2.21435	0.059221
-3.47663	-0.01369	-2.21337	-0.02158	-2.21302	0.060191
-3.47597	-0.01393	-2.21204	-0.02308	-2.21169	0.059773
-3.4753	-0.01373	-2.21071	-0.02345	-2.21036	0.059059
-3.47464	-0.01346	-2.20938	-0.02488	-2.20903	0.059419
-3.47397	-0.01393	-2.20805	-0.02466	-2.2077	0.059479
-3.47331	-0.01466	-2.20671	-0.02428	-2.20637	0.058824
-3.47264	-0.01492	-2.20538	-0.02454	-2.20503	0.058248
-3.47198	-0.0151	-2.20405	-0.0251	-2.2037	0.057985
-3.47131	-0.01513	-2.20272	-0.02554	-2.20237	0.057581
-3.47065	-0.01487	-2.20139	-0.02402	-2.20104	0.05763
-3.46998	-0.01403	-2.20006	-0.02363	-2.19971	0.058287
-3.46932	-0.01382	-2.19873	-0.02308	-2.19838	0.058635
-3.46865	-0.01371	-2.1974	-0.02113	-2.19705	0.058337
-3.46798	-0.01363	-2.19607	-0.0212	-2.19572	0.05817
-3.46732	-0.01371	-2.19474	-0.02225	-2.19439	0.058974
-3.46665	-0.01413	-2.1934	-0.02311	-2.19306	0.059934
-3.46599	-0.01441	-2.19207	-0.02297	-2.19172	0.05979
-3.46532	-0.0138	-2.19074	-0.02263	-2.19039	0.060095
-3.46466	-0.01397	-2.18941	-0.02294	-2.18906	0.061163
-3.46399	-0.01408	-2.18808	-0.0221	-2.18773	0.061282
-3.46333	-0.01423	-2.18675	-0.02093	-2.1864	0.061193
-3.46266	-0.01432	-2.18542	-0.02122	-2.18507	0.060858
-3.462	-0.01364	-2.18409	-0.02115	-2.18374	0.059805
-3.46133	-0.01369	-2.18276	-0.02092	-2.18241	0.059122
-3.46067	-0.01413	-2.18143	-0.02132	-2.18108	0.059276
-3.46	-0.01451	-2.18009	-0.02233	-2.17975	0.059181
-3.45934	-0.01521	-2.17876	-0.02227	-2.17842	0.058357
-3.45867	-0.01517	-2.17743	-0.02176	-2.17708	0.058046
-3.458	-0.01411	-2.1761	-0.02091	-2.17575	0.057542
-3.45734	-0.01395	-2.17477	-0.02148	-2.17442	0.05715
-3.45667	-0.01452	-2.17344	-0.02186	-2.17309	0.057476
-3.45601	-0.01537	-2.17211	-0.02095	-2.17176	0.058548
-3.45534	-0.01579	-2.17078	-0.02004	-2.17043	0.060397
-3.45468	-0.01623	-2.16945	-0.01968	-2.1691	0.061617
-3.45401	-0.01649	-2.16812	-0.01942	-2.16777	0.06094
-3.45335	-0.01685	-2.16678	-0.01911	-2.16644	0.059642
-3.45268	-0.01669	-2.16545	-0.01977	-2.16511	0.060022
-3.45202	-0.01609	-2.16412	-0.02023	-2.16377	0.061325
-3.45135	-0.0162	-2.16279	-0.01969	-2.16244	0.061986
-3.45069	-0.01616	-2.16146	-0.01956	-2.16111	0.061764
-3.45002	-0.01554	-2.16013	-0.01968	-2.15978	0.06206
-3.44936	-0.01629	-2.1588	-0.02047	-2.15845	0.063387
-3.44869	-0.01646	-2.15747	-0.02241	-2.15712	0.06364
-3.44803	-0.01683	-2.15614	-0.0238	-2.15579	0.063896
-3.44736	-0.01747	-2.15481	-0.02436	-2.15446	0.064284
-3.44669	-0.01798	-2.15347	-0.025	-2.15313	0.064173
-3.44603	-0.01775	-2.15214	-0.02503	-2.1518	0.065009
-3.44536	-0.01736	-2.15081	-0.02474	-2.15046	0.066298
-3.4447	-0.01727	-2.14948	-0.02539	-2.14913	0.066029
-3.44403	-0.01656	-2.14815	-0.02634	-2.1478	0.065751
-3.44337	-0.01675	-2.14682	-0.02603	-2.14647	0.066383
-3.4427	-0.01698	-2.14549	-0.02564	-2.14514	0.066973
-3.44204	-0.01669	-2.14416	-0.02586	-2.14381	0.067673
-3.44137	-0.01688	-2.14283	-0.02605	-2.14248	0.068146
-3.44071	-0.01588	-2.1415	-0.02597	-2.14115	0.068347
-3.44004	-0.01504	-2.14016	-0.02602	-2.13982	0.068497
-3.43938	-0.01526	-2.13883	-0.02612	-2.13849	0.068218
-3.43871	-0.01494	-2.1375	-0.02565	-2.13715	0.067206
-3.43805	-0.01432	-2.13617	-0.02565	-2.13582	0.067576
-3.43738	-0.01433	-2.13484	-0.02688	-2.13449	0.06846
-3.43672	-0.01435	-2.13351	-0.02789	-2.13316	0.06891
-3.43605	-0.01454	-2.13218	-0.02759	-2.13183	0.067927
-3.43538	-0.01528	-2.13085	-0.02826	-2.1305	0.066147
-3.43472	-0.01564	-2.12952	-0.02867	-2.12917	0.065279
-3.43405	-0.01589	-2.12819	-0.02841	-2.12784	0.064954
-3.43339	-0.01611	-2.12685	-0.02824	-2.12651	0.065115
-3.43272	-0.01598	-2.12552	-0.02766	-2.12518	0.064177
-3.43206	-0.016	-2.12419	-0.0267	-2.12384	0.063059
-3.43139	-0.01539	-2.12286	-0.02607	-2.12251	0.063289
-3.43073	-0.01543	-2.12153	-0.02594	-2.12118	0.063044
-3.43006	-0.01527	-2.1202	-0.02604	-2.11985	0.062849
-3.4294	-0.01549	-2.11887	-0.02581	-2.11852	0.062847
-3.42873	-0.01583	-2.11754	-0.0264	-2.11719	0.063407
-3.42807	-0.01615	-2.11621	-0.02696	-2.11586	0.064053
-3.4274	-0.0157	-2.11488	-0.02592	-2.11453	0.064311
-3.42674	-0.01577	-2.11354	-0.02513	-2.1132	0.064795
-3.42607	-0.01541	-2.11221	-0.02582	-2.11187	0.065173
-3.4254	-0.01592	-2.11088	-0.0261	-2.11053	0.065189
-3.42474	-0.01692	-2.10955	-0.0253	-2.1092	0.065196
-3.42407	-0.01767	-2.10822	-0.02518	-2.10787	0.066141
-3.42341	-0.01825	-2.10689	-0.02547	-2.10654	0.06638
-3.42274	-0.01786	-2.10556	-0.02545	-2.10521	0.066689
-3.42208	-0.01713	-2.10423	-0.02558	-2.10388	0.066939
-3.42141	-0.01719	-2.1029	-0.02602	-2.10255	0.066464
-3.42075	-0.01787	-2.10157	-0.02643	-2.10122	0.065792
-3.42008	-0.01826	-2.10023	-0.02669	-2.09989	0.065516
-3.41942	-0.01809	-2.0989	-0.02638	-2.09856	0.066345
-3.41875	-0.01809	-2.09757	-0.02573	-2.09722	0.066736
-3.41809	-0.01802	-2.09624	-0.02606	-2.09589	0.067482
-3.41742	-0.01798	-2.09491	-0.02693	-2.09456	0.067507
-3.41676	-0.01808	-2.09358	-0.02804	-2.09323	0.066715
-3.41609	-0.01728	-2.09225	-0.02904	-2.0919	0.066695
-3.41542	-0.0164	-2.09092	-0.02971	-2.09057	0.067765
-3.41476	-0.01599	-2.08959	-0.02917	-2.08924	0.067362
-3.41409	-0.01548	-2.08826	-0.02854	-2.08791	0.066961
-3.41343	-0.01495	-2.08692	-0.02748	-2.08658	0.067286
-3.41276	-0.01477	-2.08559	-0.02717	-2.08525	0.066941
-3.4121	-0.01463	-2.08426	-0.02723	-2.08392	0.066873
-3.41143	-0.01416	-2.08293	-0.02716	-2.08258	0.066508
-3.41077	-0.01445	-2.0816	-0.02778	-2.08125	0.066621
[truncated: 50,259 more rows]
