# Supplementary material for: Phosphorylation controls spatial and temporal activities of motor‐PRC1 complexes to complete mitosis
Source: EMBO J. 2023 Aug 18;42(21):e113647. doi: 10.15252/embj.2023113647 (PMC10620760; doi:10.15252/embj.2023113647)
Supplement: Supplementary file 7 — Source Data for Figure 4 [file EMBJ-42-e113647-s008.zip]

Archive with 44 entries (38 files):
- Figure 4/
- Figure 4/.DS_Store
- __MACOSX/Figure 4/._.DS_Store
- Figure 4/Fig 4C /
- __MACOSX/Figure 4/._Fig 4C 
- Figure 4/Fig 4A /
- __MACOSX/Figure 4/._Fig 4A 
- Figure 4/Fig 4B /
- __MACOSX/Figure 4/._Fig 4B 
- Figure 4/Fig 4F kymo/
- __MACOSX/Figure 4/._Fig 4F kymo
- Figure 4/Fig4H raw data.xlsx
- __MACOSX/Figure 4/._Fig4H raw data.xlsx
- Figure 4/Fig 4G kymo/
- __MACOSX/Figure 4/._Fig 4G kymo
- Figure 4/Fig 4C /Figure 4c_MT.tif
- __MACOSX/Figure 4/Fig 4C /._Figure 4c_MT.tif
- Figure 4/Fig 4C /.DS_Store
- __MACOSX/Figure 4/Fig 4C /._.DS_Store
- Figure 4/Fig 4C /Figure 4c_GFPCENPE.tif
- __MACOSX/Figure 4/Fig 4C /._Figure 4c_GFPCENPE.tif
- Figure 4/Fig 4C /figure 4c prc1.tif
- __MACOSX/Figure 4/Fig 4C /._figure 4c prc1.tif
- Figure 4/Fig 4A /.DS_Store
- __MACOSX/Figure 4/Fig 4A /._.DS_Store
- Figure 4/Fig 4A /Figure 4a_MT.tif
- Figure 4/Fig 4A /Figure 4a_PRC1.tif
- Figure 4/Fig 4B /.DS_Store
- __MACOSX/Figure 4/Fig 4B /._.DS_Store
- Figure 4/Fig 4B /Figure 4B-MT.tif
- __MACOSX/Figure 4/Fig 4B /._Figure 4B-MT.tif
- Figure 4/Fig 4B /Figure 4B_GFP CENPE.tif
- Figure 4/Fig 4F kymo/8.94 um 453 frames rho C1-0910-0623.tif
- __MACOSX/Figure 4/Fig 4F kymo/._8.94 um 453 frames rho C1-0910-0623.tif
- Figure 4/Fig 4F kymo/8.94 um 453 frames merge C1-0910-0623.tif
- __MACOSX/Figure 4/Fig 4F kymo/._8.94 um 453 frames merge C1-0910-0623.tif
- Figure 4/Fig 4F kymo/8.94 um 453 frames 647 C1-0910-0623.tif
- __MACOSX/Figure 4/Fig 4F kymo/._8.94 um 453 frames 647 C1-0910-0623.tif
- Figure 4/Fig 4G kymo/5.64 um 453 frames merge C1-0910-0623.tif
- __MACOSX/Figure 4/Fig 4G kymo/._5.64 um 453 frames merge C1-0910-0623.tif
- Figure 4/Fig 4G kymo/5.64 um 453 frames 647 C1-0910-0623.tif
- __MACOSX/Figure 4/Fig 4G kymo/._5.64 um 453 frames 647 C1-0910-0623.tif
- Figure 4/Fig 4G kymo/5.64 um 453 frames rho C1-0910-0623.tif
- __MACOSX/Figure 4/Fig 4G kymo/._5.64 um 453 frames rho C1-0910-0623.tif
