# Supplementary material for: Phosphorylation controls spatial and temporal activities of motor‐PRC1 complexes to complete mitosis
Source: EMBO J. 2023 Aug 18;42(21):e113647. doi: 10.15252/embj.2023113647 (PMC10620760; doi:10.15252/embj.2023113647)
Supplement: Supplementary file 7 — Source Data for Figure 4 [file EMBJ-42-e113647-s008.zip › Figure 4/Fig4H raw data.xlsx]

## Sheet: Sheet1
		pRS1 @ 2.5 nM + CENP-E @ 50 nM
	Event	Distance (nm)	Time (s)	Sliding Velocity (nm/s)
	Pooled data from 2 flow cells (Experiment day 1)	412.513	127.8	3.2278
		893.778	71	12.5884
		825.026	184.6	4.4693
		481.265	68.16	7.0608
		481.265	42.6	11.2973	Mean	11.7366
		825.026	308.85	2.6713	Median	10.179
		515.641	57.0367	9.0405	Standard dev	10.1998
		275.009	15.62	17.6062	n	28
		687.521	45.44	15.1303	Sqrt (n)	5.2915
		1306.29	75.26	17.357	SE	1.92758
		355.219	228.383	1.5554
		928.154	88.75	10.4581
		206.256	73.84	2.7933
		1237.54	58.22	21.2562
	Pooled data from 2 flow cells (Experiment day 2)	1031.28	79.52	12.9688
		1203.16	27.69	43.4512
		481.265	35.5	13.5568
		206.256	55.38	3.7244
		756.274	292.52	2.5854
		687.521	68.87	9.9829
		412.513	149.1	2.7667
		412.513	39.76	10.3751
		893.778	142	6.2942
		1031.28	62.48	16.5058
		905.237	63.6633	14.2191
		412.513	82.36	5.0087
		1031.28	24.14	42.7209
		790.65	99.4	7.9542
