# Supplementary material for: Phosphorylation controls spatial and temporal activities of motor‐PRC1 complexes to complete mitosis
Source: EMBO J. 2023 Aug 18;42(21):e113647. doi: 10.15252/embj.2023113647 (PMC10620760; doi:10.15252/embj.2023113647)
Supplement: Supplementary file 8 — Source Data for Figure 5 [file EMBJ-42-e113647-s003.zip]

Archive with 126 entries (111 files):
- Figure 5/
- __MACOSX/._Figure 5
- Figure 5/.DS_Store
- __MACOSX/Figure 5/._.DS_Store
- Figure 5/Figure 5F/
- __MACOSX/Figure 5/._Figure 5F
- Figure 5/Figure 5G.xlsx
- __MACOSX/Figure 5/._Figure 5G.xlsx
- Figure 5/Figure 5D/
- __MACOSX/Figure 5/._Figure 5D
- Figure 5/Figure 5E/
- __MACOSX/Figure 5/._Figure 5E
- Figure 5/Figure 5F/.DS_Store
- __MACOSX/Figure 5/Figure 5F/._.DS_Store
- Figure 5/Figure 5F/Figure 5C 6SD.xlsx
- __MACOSX/Figure 5/Figure 5F/._Figure 5C 6SD.xlsx
- Figure 5/Figure 5F/Figure 5C WT 2605-2701.xlsx
- __MACOSX/Figure 5/Figure 5F/._Figure 5C WT 2605-2701.xlsx
- Figure 5/Figure 5F/Figure 5C 6SA.xlsx
- __MACOSX/Figure 5/Figure 5F/._Figure 5C 6SA.xlsx
- Figure 5/Figure 5D/GST-2SD/
- __MACOSX/Figure 5/Figure 5D/._GST-2SD
- Figure 5/Figure 5D/GST-6SD/
- __MACOSX/Figure 5/Figure 5D/._GST-6SD
- Figure 5/Figure 5D/.DS_Store
- __MACOSX/Figure 5/Figure 5D/._.DS_Store
- Figure 5/Figure 5D/GST-wt/
- __MACOSX/Figure 5/Figure 5D/._GST-wt
- Figure 5/Figure 5D/2SD/
- __MACOSX/Figure 5/Figure 5D/._2SD
- Figure 5/Figure 5D/GST-6SA/
- __MACOSX/Figure 5/Figure 5D/._GST-6SA
- Figure 5/Figure 5D/GST-2SA/
- __MACOSX/Figure 5/Figure 5D/._GST-2SA
- Figure 5/Figure 5D/2SA/
- __MACOSX/Figure 5/Figure 5D/._2SA
- Figure 5/Figure 5D/wt/
- __MACOSX/Figure 5/Figure 5D/._wt
- Figure 5/Figure 5E/.DS_Store
- __MACOSX/Figure 5/Figure 5E/._.DS_Store
- Figure 5/Figure 5E/GFPGSTCENPE6xStoA/
- __MACOSX/Figure 5/Figure 5E/._GFPGSTCENPE6xStoA
- Figure 5/Figure 5E/GFPGSTCENPEwt/
- __MACOSX/Figure 5/Figure 5E/._GFPGSTCENPEwt
- Figure 5/Figure 5E/GFPGSTCENPE6xStoD/
- __MACOSX/Figure 5/Figure 5E/._GFPGSTCENPE6xStoD
- Figure 5/Figure 5D/GST-2SD/Thumbs.db
- __MACOSX/Figure 5/Figure 5D/GST-2SD/._Thumbs.db
- Figure 5/Figure 5D/GST-2SD/SiR Cy5.tif
- __MACOSX/Figure 5/Figure 5D/GST-2SD/._SiR Cy5.tif
- Figure 5/Figure 5D/GST-2SD/GFP.tif
- __MACOSX/Figure 5/Figure 5D/GST-2SD/._GFP.tif
- Figure 5/Figure 5D/GST-2SD/merge.tif
- __MACOSX/Figure 5/Figure 5D/GST-2SD/._merge.tif
- Figure 5/Figure 5D/GST-6SD/SiR Cy5.tif
- __MACOSX/Figure 5/Figure 5D/GST-6SD/._SiR Cy5.tif
- Figure 5/Figure 5D/GST-6SD/GFP.tif
- __MACOSX/Figure 5/Figure 5D/GST-6SD/._GFP.tif
- Figure 5/Figure 5D/GST-6SD/merge.tif
- __MACOSX/Figure 5/Figure 5D/GST-6SD/._merge.tif
- Figure 5/Figure 5D/GST-wt/Thumbs.db
- __MACOSX/Figure 5/Figure 5D/GST-wt/._Thumbs.db
- Figure 5/Figure 5D/GST-wt/SiR Cy5.tif
- __MACOSX/Figure 5/Figure 5D/GST-wt/._SiR Cy5.tif
- Figure 5/Figure 5D/GST-wt/GFP.tif
- __MACOSX/Figure 5/Figure 5D/GST-wt/._GFP.tif
- Figure 5/Figure 5D/GST-wt/merge.tif
- __MACOSX/Figure 5/Figure 5D/GST-wt/._merge.tif
- Figure 5/Figure 5D/2SD/SiR Cy5.tif
- __MACOSX/Figure 5/Figure 5D/2SD/._SiR Cy5.tif
- Figure 5/Figure 5D/2SD/GFP.tif
- __MACOSX/Figure 5/Figure 5D/2SD/._GFP.tif
- Figure 5/Figure 5D/2SD/merge.tif
- __MACOSX/Figure 5/Figure 5D/2SD/._merge.tif
- Figure 5/Figure 5D/GST-6SA/SiR Cy5.tif
- __MACOSX/Figure 5/Figure 5D/GST-6SA/._SiR Cy5.tif
- Figure 5/Figure 5D/GST-6SA/GFP.tif
- __MACOSX/Figure 5/Figure 5D/GST-6SA/._GFP.tif
- Figure 5/Figure 5D/GST-6SA/merge.tif
- __MACOSX/Figure 5/Figure 5D/GST-6SA/._merge.tif
- Figure 5/Figure 5D/GST-2SA/Thumbs.db
- __MACOSX/Figure 5/Figure 5D/GST-2SA/._Thumbs.db
- Figure 5/Figure 5D/GST-2SA/SiR Cy5.tif
- __MACOSX/Figure 5/Figure 5D/GST-2SA/._SiR Cy5.tif
- Figure 5/Figure 5D/GST-2SA/GFP.tif
- __MACOSX/Figure 5/Figure 5D/GST-2SA/._GFP.tif
- Figure 5/Figure 5D/GST-2SA/merge.tif
- __MACOSX/Figure 5/Figure 5D/GST-2SA/._merge.tif
- Figure 5/Figure 5D/2SA/Thumbs.db
- __MACOSX/Figure 5/Figure 5D/2SA/._Thumbs.db
- Figure 5/Figure 5D/2SA/SiR Cy5.tif
- __MACOSX/Figure 5/Figure 5D/2SA/._SiR Cy5.tif
- Figure 5/Figure 5D/2SA/GFP.tif
- __MACOSX/Figure 5/Figure 5D/2SA/._GFP.tif
- Figure 5/Figure 5D/2SA/merge.tif
- __MACOSX/Figure 5/Figure 5D/2SA/._merge.tif
- Figure 5/Figure 5D/wt/Thumbs.db
- __MACOSX/Figure 5/Figure 5D/wt/._Thumbs.db
- Figure 5/Figure 5D/wt/SiR Cy5.tif
- __MACOSX/Figure 5/Figure 5D/wt/._SiR Cy5.tif
- Figure 5/Figure 5D/wt/GFP.tif
- __MACOSX/Figure 5/Figure 5D/wt/._GFP.tif
- Figure 5/Figure 5D/wt/merge.tif
- __MACOSX/Figure 5/Figure 5D/wt/._merge.tif
- Figure 5/Figure 5E/GFPGSTCENPE6xStoA/Thumbs.db
- __MACOSX/Figure 5/Figure 5E/GFPGSTCENPE6xStoA/._Thumbs.db
- Figure 5/Figure 5E/GFPGSTCENPE6xStoA/GFPGSTCENPE6xStoA redSiR.tif
- __MACOSX/Figure 5/Figure 5E/GFPGSTCENPE6xStoA/._GFPGSTCENPE6xStoA redSiR.tif
- Figure 5/Figure 5E/GFPGSTCENPE6xStoA/GFPGSTCENPE6xStoA merge.tif
- __MACOSX/Figure 5/Figure 5E/GFPGSTCENPE6xStoA/._GFPGSTCENPE6xStoA merge.tif
- Figure 5/Figure 5E/GFPGSTCENPE6xStoA/GFPGSTCENPE6xStoA green.tif
- __MACOSX/Figure 5/Figure 5E/GFPGSTCENPE6xStoA/._GFPGSTCENPE6xStoA green.tif
- Figure 5/Figure 5E/GFPGSTCENPEwt/Thumbs.db
- __MACOSX/Figure 5/Figure 5E/GFPGSTCENPEwt/._Thumbs.db
- Figure 5/Figure 5E/GFPGSTCENPEwt/GFPGSTCENPEwt merge.tif
- __MACOSX/Figure 5/Figure 5E/GFPGSTCENPEwt/._GFPGSTCENPEwt merge.tif
- Figure 5/Figure 5E/GFPGSTCENPEwt/GFPGSTCENPEwt green.tif
- __MACOSX/Figure 5/Figure 5E/GFPGSTCENPEwt/._GFPGSTCENPEwt green.tif
- Figure 5/Figure 5E/GFPGSTCENPEwt/GFPGSTCENPEwt redSiR.tif
- __MACOSX/Figure 5/Figure 5E/GFPGSTCENPEwt/._GFPGSTCENPEwt redSiR.tif
- Figure 5/Figure 5E/GFPGSTCENPE6xStoD/GFPGSTCENPE6xStoD redSiR.tif
- __MACOSX/Figure 5/Figure 5E/GFPGSTCENPE6xStoD/._GFPGSTCENPE6xStoD redSiR.tif
- Figure 5/Figure 5E/GFPGSTCENPE6xStoD/GFPGSTCENPE6xStoD merge.tif
- __MACOSX/Figure 5/Figure 5E/GFPGSTCENPE6xStoD/._GFPGSTCENPE6xStoD merge.tif
- Figure 5/Figure 5E/GFPGSTCENPE6xStoD/GFPGSTCENPE6xStoD green.tif
- __MACOSX/Figure 5/Figure 5E/GFPGSTCENPE6xStoD/._GFPGSTCENPE6xStoD green.tif
