# Supplementary material for: Phosphorylation controls spatial and temporal activities of motor‐PRC1 complexes to complete mitosis
Source: EMBO J. 2023 Aug 18;42(21):e113647. doi: 10.15252/embj.2023113647 (PMC10620760; doi:10.15252/embj.2023113647)
Supplement: Supplementary file 8 — Source Data for Figure 5 [file EMBJ-42-e113647-s003.zip › Figure 5/Figure 5G.xlsx]

## Sheet: Figure 5D
		GFP fluorescnce intensity WT	WT SD	WT n	6sa GFP fluorescnce intensity WT	6SA SD	6SA n	6SD GFP fluorescnce intensity WT	6SD SD	6 SD n
		2840.9	365.558	27	2259.23	310	21	178.574	38.8835	20
