# Supplementary material for: Phosphorylation controls spatial and temporal activities of motor‐PRC1 complexes to complete mitosis
Source: EMBO J. 2023 Aug 18;42(21):e113647. doi: 10.15252/embj.2023113647 (PMC10620760; doi:10.15252/embj.2023113647)
Supplement: Supplementary file 8 — Source Data for Figure 5 [file EMBJ-42-e113647-s003.zip › Figure 5/Figure 5F/Figure 5C 6SD.xlsx]

## Sheet: Figure 5C 6SD
GST-GFP-CENPE 2605-2701 SD
		GFP average intensity	GFP SEM	Sir tubulin average intnsity	Sir SEM
	0	218.063	72.3051	47.935	9.49493
	0.11	219.22	73.5924	48.9192	9.53813
	0.22	219.476	73.3525	47.7515	9.45432
	0.33	221.627	73.3441	48.4729	9.49064
	0.44	223.331	74.1674	48.6216	10.0155
	0.55	230.235	74.1945	50.2873	10.3805
	0.66	235.711	73.7692	52.1299	10.6645
	0.77	243.31	75.0646	55.8077	11.5815
	0.88	246.52	73.7119	58.1677	12.186
	0.99	254.489	73.7428	61.5204	12.716
	1.1	258.75	75.0635	65.2675	13.4682
	1.21	262.766	74.403	67.9461	14.5803
	1.32	267.734	74.0459	71.7695	15.3002
	1.43	271.829	73.2295	76.2724	16.3546
	1.54	278.867	75.0628	81.3368	17.4577
	1.65	285.552	75.4896	85.5801	18.3291
	1.76	291.767	75.297	89.4003	19.1448
	1.87	301.293	76.4104	95.2825	19.9452
	1.98	310.164	77.5929	100.269	20.9473
	2.09	315.887	76.3316	106.427	21.8595
	2.2	322.532	78.088	111.064	22.8532
	2.31	328.354	77.1285	117.078	23.6382
	2.42	334.463	77.2135	120.544	24.3356
	2.53	342.827	77.6367	125.883	25.2805
	2.64	347.618	77.3303	131.02	25.9281
	2.75	353.32	76.7772	137.018	26.9272
	2.86	359.092	76.2671	141.907	27.925
	2.97	366.108	77.0405	146.269	28.6521
	3.08	370.639	75.6366	151.576	29.5409
	3.19	375.149	76.6367	155.266	30.2684
	3.3	379.137	76.633	158.948	30.3089
	3.41	380.5	75.0382	163.095	30.709
	3.52	385.934	75.2298	170.175	31.4363
	3.63	391.315	75.9853	174.186	31.8502
	3.74	391.14	74.9397	179.355	32.3865
	3.85	393.731	74.2537	184.364	33.0479
	3.96	393.818	73.8495	191.547	33.6635
	4.07	393.697	72.9511	197.761	33.8383
	4.18	397.455	74.1114	203.664	34.2449
	4.29	395.929	72.5774	210.089	34.4147
	4.4	396.632	72.8281	218.321	35.1872
	4.51	395.812	71.5293	222.21	35.3703
	4.62	394.935	70.8416	228.823	35.981
	4.73	396.457	70.7776	235.609	36.0988
	4.84	394.401	70.4036	241.405	36.881
	4.95	392.435	70.0729	248.832	37.3302
	5.06	390.94	69.3975	256.311	37.8728
	5.17	387.614	66.6414	263.312	37.4793
	5.28	386.414	65.4993	271.673	38.0363
	5.39	385.619	65.7856	280.454	38.708
	5.5	385.509	65.8998	286.159	38.9882
	5.61	382.577	66.2722	295.656	39.7473
	5.72	384.841	67.3617	305.435	40.1384
	5.83	386.219	70.7376	315.153	40.8434
	5.94	387.937	74.2312	325.628	41.6116
	6.05	393.436	81.2508	337.714	42.7873
	6.16	395.161	87.1315	348.438	43.3439
	6.27	400.501	91.5624	357.523	44.0131
	6.38	394.142	91.1226	370.435	45.5818
	6.49	378.118	83.0161	382.969	45.99
	6.6	357.755	70.3524	396.269	47.0023
	6.71	337	59.1352	410.162	47.7391
	6.82	320.002	52.5983	421.791	48.8252
	6.93	308.858	50.6286	436.087	49.9227
	7.04	302.439	51.9426	450.791	51.4666
	7.15	295.82	54.9423	463.732	51.8742
	7.26	285.548	57.7192	481.038	54.17
	7.37	275.643	58.379	496.055	56.2679
	7.48	260.967	57.605	507.987	57.597
	7.59	239.165	53.5139	517.805	59.0125
	7.7	215.967	48.1051	524.841	60.6161
	7.81	194.867	42.1713	532.427	61.3379
	7.92	178.574	38.8835	538.381	62.0575
	8.03	162.797	36.4742	546.133	62.6411
	8.14	146.34	35.5367	550.19	63.2774
	8.25	131.881	34.3736	555.78	63.9588
	8.36	123.531	33.5824	560.058	64.2819
	8.47	116.726	33.4062	562.55	64.9195
	8.58	120.656	32.5207	561.177	64.8096
	8.69	128.01	33.1611	557.377	64.8807
	8.8	137.97	32.4592	555.384	64.6984
	8.91	154.277	33.5744	552.013	64.622
	9.02	170.983	36.8804	548.792	64.0332
	9.13	196.19	39.9693	542.703	63.3838
	9.24	214.46	43.0693	533.312	62.0298
	9.35	230.598	44.7785	524.663	60.987
	9.46	243.465	45.8296	514.777	60.3487
	9.57	250.259	45.0186	497.835	58.7146
	9.68	254.428	43.718	480.113	56.5508
	9.79	257.626	41.9271	462.428	54.8306
	9.9	263.865	41.0695	442.783	52.9247
	10.01	270.465	40.4044	428.119	51.5987
	10.12	278.811	39.7291	411.445	50.1018
	10.23	288.85	41.0705	397.951	48.8647
	10.34	301.929	44.4314	383.111	47.8999
	10.45	317.184	51.462	367.999	46.5645
	10.56	334.511	60.7118	355.76	46.3789
	10.67	347.362	67.3113	341.217	45.1474
	10.78	354.005	69.6502	325.753	43.6725
	10.89	355.822	67.6907	315.452	42.6996
	11	356.774	65.8444	302.699	41.7673
	11.11	358.438	64.7637	292.957	40.8639
	11.22	359.775	64.2571	282.349	39.3176
	11.33	361.89	64.7157	273.71	38.4133
	11.44	367.155	65.3988	264.913	37.2167
	11.55	369.786	66.5179	255.591	35.8636
	11.66	370.486	67.4359	246.09	34.785
	11.77	370.824	68.4894	237.628	33.6934
	11.88	371.873	69.373	229.047	32.7689
	11.99	375.671	70.6502	219.275	31.79
	12.1	378.157	72.0592	210.632	30.8175
	12.21	379.856	72.4123	203.48	30.181
	12.32	381.051	73.7051	197.87	29.2436
	12.43	383.087	75.317	190.597	28.4849
	12.54	379.206	75.1374	183.729	27.8235
	12.65	377.899	75.8849	178.21	26.957
	12.76	378.719	76.736	172.765	26.5856
	12.87	375.756	77.797	168.867	26.1531
	12.98	373.814	78.2757	162.442	25.6358
	13.09	370.352	77.4432	157.553	25.263
	13.2	367.649	78.4069	152.593	25.0429
	13.31	363.015	77.0429	147.494	24.6532
	13.42	356.619	76.7469	139.993	23.9419
	13.53	354.003	77.8858	134.972	23.3053
	13.64	348.474	77.5615	127.24	22.6297
	13.75	344.962	76.852	121.231	21.936
	13.86	334.816	75.2584	115.703	20.7855
	13.97	327.496	73.7021	109.881	19.7942
	14.08	321.584	73.6851	103.61	18.9217
	14.19	315.255	73.0514	99.2068	18.248
	14.3	308.911	73.1972	93.2777	17.4599
	14.41	305.469	73.0104	86.6136	16.513
	14.52	298.964	72.3272	81.0658	15.3975
	14.63	288.121	70.8742	75.2872	14.5772
	14.74	282.178	69.3522	71.2356	13.6377
	14.85	272.827	68.4387	67.5169	13.2874
	14.96	265.067	67.4289	64.086	12.7483
	15.07	256.148	65.9993	61.2079	12.3473
	15.18	251.055	65.0654	58.3547	11.81
	15.29	242.489	64.3851	56.7899	11.4754
	15.4	236.434	63.7014	55.6276	11.4145
	15.51	231.122	62.0094	55.1723	11.5084
	15.62	225.393	60.9834	53.1989	11.387
	15.73	222.708	60.2157	52.0963	10.9199
	15.84	219.386	59.3692	50.8627	10.8598
	15.95	218.636	59.5523	50.9858	10.8441
	16.06	217.119	58.8045	49.9514	10.7244
	16.17	213.517	59.0479	48.8874	10.4926
	16.28	209.472	59.0053	49.9211	10.725
	16.39	206.778	58.8856	49.1301	10.4899
	16.5	207.957	59.0931	48.9893	10.8646
	16.61	206.491	59.3126	48.2705	10.9913
	16.72	204.387	59.962	48.8977	11.0234
	16.83	205.7	61.4147	49.8595	11.8334
	16.94	207.841	62.3868	50.716	12.0835
	17.05	208.36	63.179	50.7389	12.2173
	17.16	207.24	64.5976	50.553	12.1941
	17.38
	17.49
	17.6
	17.71
	17.82
	17.93
	18.04
	18.15
	18.26
	18.37
	18.48
	18.59
	18.7
	18.81
	18.92
	19.03
	19.14
	19.25
	19.36
	19.47
	19.58
	19.69
	19.8
	19.91
	20.02
	20.13
	20.24
	20.35
	20.46
	20.57
	20.68
	20.79
	20.9
	21.01
	21.12
	21.23
	21.34
	21.45
	21.56
	21.67
	21.78
	21.89
	22
	22.11
	22.22
