# Supplementary material for: Phosphorylation controls spatial and temporal activities of motor‐PRC1 complexes to complete mitosis
Source: EMBO J. 2023 Aug 18;42(21):e113647. doi: 10.15252/embj.2023113647 (PMC10620760; doi:10.15252/embj.2023113647)
Supplement: Supplementary file 8 — Source Data for Figure 5 [file EMBJ-42-e113647-s003.zip › Figure 5/Figure 5F/Figure 5C WT 2605-2701.xlsx]

## Sheet: Figure 5C WT 2605-2701
GST-GFP-CENPE 2605-2701
		GFP average intensity	GFP SEM	Sir tubulin average intnsity	Sir SEM
	0	194.344	47.1132	29.3836	7.68167
	0.11	196.158	47.9074	28.9012	7.58257
	0.22	198.095	48.2987	29.1645	7.59185
	0.33	202.061	49.5892	28.5025	7.19617
	0.44	203.94	51.2067	28.5711	7.1157
	0.55	209.367	52.2637	28.9968	6.90651
	0.66	216.703	54.9592	29.2798	6.61563
	0.77	221.992	57.6228	29.8279	6.50404
	0.88	225.995	58.7972	30.7053	6.60653
	0.99	233.618	61.6255	31.141	6.54045
	1.1	237.275	63.6856	31.6501	6.58823
	1.21	243.563	65.9343	32.1378	6.38719
	1.32	250.267	67.9553	33.6024	6.40999
	1.43	257.992	70.1749	34.0136	6.57822
	1.54	265.059	72.2578	34.7582	6.47599
	1.65	270.968	72.6447	35.5701	6.53379
	1.76	279.493	74.3791	35.5624	6.40822
	1.87	286.641	75.5065	37.818	6.60309
	1.98	294.422	75.4516	39.8767	6.87988
	2.09	301.702	75.8441	42.0369	6.87356
	2.2	308.129	76.7038	44.2793	6.99104
	2.31	316.107	77.1827	44.9397	6.94988
	2.42	322.94	78.1605	46.7319	7.08885
	2.53	330.611	79.4802	48.0707	6.95727
	2.64	334.254	78.7091	50.0146	7.00412
	2.75	342.001	78.5295	52.2127	7.04179
	2.86	349.182	79.4171	54.1412	7.14759
	2.97	355.764	79.5131	56.5074	7.1952
	3.08	364.366	79.7091	58.2869	6.97685
	3.19	373.254	79.26	59.6718	6.93256
	3.3	382.799	79.7272	63.0483	6.9782
	3.41	389.285	79.7953	66.0125	7.09029
	3.52	401.061	80.2663	68.2899	7.10623
	3.63	408.449	79.7966	71.8105	7.5413
	3.74	413.886	78.8693	75.057	7.70655
	3.85	423.432	79.335	78.5927	8.11006
	3.96	430.678	78.6774	81.3203	8.60088
	4.07	442.553	79.2792	85.2033	9.26606
	4.18	453.378	78.9707	89.0088	9.86854
	4.29	467.309	78.6023	93.2139	10.5689
	4.4	477.785	77.4518	95.6981	11.1654
	4.51	489.455	76.6499	98.4534	11.7197
	4.62	508.842	77.6643	102.94	12.4904
	4.73	526.056	77.8291	108.047	13.0946
	4.84	545.64	79.1167	112.005	13.7235
	4.95	563.17	79.7425	115.985	14.2646
	5.06	585.554	81.0096	121.002	14.9502
	5.17	607.326	82.6075	126.775	15.4383
	5.28	633.437	84.8936	132.262	16.0161
	5.39	658.203	86.8899	138.678	16.5805
	5.5	687.771	89.5821	144.566	16.9377
	5.61	719.274	93.3333	150.105	17.3648
	5.72	759.342	98.0721	156.552	17.972
	5.83	803.757	105.165	163.218	18.4492
	5.94	853.196	112.335	170.073	19.0531
	6.05	907.917	121.181	177.818	19.7539
	6.16	970.588	131.191	186.013	20.537
	6.27	1032.4	140.43	194.51	21.4771
	6.38	1101.77	148.625	205.716	22.4309
	6.49	1175.66	156.928	213.679	23.0955
	6.6	1252.28	166.399	224.248	23.8711
	6.71	1336.58	177.83	236.584	24.6964
	6.82	1447.25	193.482	247.583	26.1583
	6.93	1575.69	211.45	258.29	27.1233
	7.04	1711.86	232.398	269.086	27.9803
	7.15	1858.9	257.279	278.716	28.7329
	7.26	2014.84	279.573	290.421	29.5822
	7.37	2168.68	304.003	303.175	30.6124
	7.48	2321.25	325.088	314.651	32.086
	7.59	2465.75	342.843	325.195	33.4323
	7.7	2618.43	356.812	333.422	34.0569
	7.81	2775	367.228	338.298	34.904
	7.92	2840.9	365.558	343.716	35.6224
	8.03	2778.42	349.599	346.366	36.3126
	8.14	2647.93	330.894	348.775	36.7615
	8.25	2497.66	318.446	351.4	37.4231
	8.36	2356.7	310.968	353.344	38.0407
	8.47	2299.36	310.609	353.001	38.0275
	8.58	2339.84	322.186	350.418	37.7187
	8.69	2496.35	342.794	347.067	36.6081
	8.8	2706.12	366.314	344.433	35.8343
	8.91	2882.46	390.318	344.366	35.3659
	9.02	2957.28	405.365	341.982	34.6238
	9.13	2891.82	400.419	339.098	34.0046
	9.24	2765.59	382.298	334.118	33.8396
	9.35	2609.74	355.707	327.767	33.7792
	9.46	2458.72	330.717	318.801	33.1428
	9.57	2317.23	309.406	309.734	32.8472
	9.68	2192.34	290.976	299.059	31.4165
	9.79	2064.08	272.721	287.555	30.3292
	9.9	1943.09	257.373	274.023	28.7899
	10.01	1820.94	241.899	260.112	27.2062
	10.12	1690.03	226.472	245.998	25.5511
	10.23	1558.42	206.245	233.595	24.1899
	10.34	1428.67	188.318	221.855	23.1295
	10.45	1323.56	172.644	210.792	21.9743
	10.56	1225.07	157.984	200.209	21.399
	10.67	1140.48	146.554	190.907	20.5334
	10.78	1058.93	134.768	180.751	19.7707
	10.89	987.774	124.357	172.141	19.4705
	11	923.727	114.745	165.762	18.8828
	11.11	865.125	104.514	157.554	18.0205
	11.22	808.396	97.05	150.933	17.3542
	11.33	760.089	90.2577	144.252	16.8148
	11.44	716.401	84.5907	139.826	16.3446
	11.55	683.012	80.7873	133.333	15.9807
	11.66	652.967	76.9576	128.343	15.5347
	11.77	623.573	74.3849	123.331	15.2569
	11.88	596.164	72.4154	118.088	14.6358
	11.99	571.321	70.3446	113.322	14.3076
	12.1	549.829	68.2216	109.874	14.248
	12.21	529.218	67.8261	106.046	13.7049
	12.32	507.788	66.3098	100.638	12.8492
	12.43	492.113	65.7334	97.1154	12.6042
	12.54	475.408	65.0485	94.6559	12.1326
	12.65	458.93	64.0156	90.8613	11.7194
	12.76	447.911	64.4274	88.3367	11.4243
	12.87	432.611	64.1821	85.59	10.8253
	12.98	420.443	64.3951	82.5274	10.6076
	13.09	406.689	63.7016	79.3564	9.93022
	13.2	395.383	63.34	76.2173	9.41666
	13.31	384.674	63.5914	72.9327	8.9519
	13.42	375.076	63.4816	69.4877	8.57505
	13.53	365.26	63.6457	66.8651	8.20691
	13.64	353.842	63.3804	64.431	7.92462
	13.75	346.848	63.4876	61.3003	7.64141
	13.86	336.034	63.5977	59.2342	7.49537
	13.97	324.508	62.8983	57.0545	7.06401
	14.08	316.178	62.8254	54.49	7.06729
	14.19	308.926	62.1424	52.5347	6.79581
	14.3	301.87	61.9536	48.6561	6.26363
	14.41	295.712	62.3892	47.3636	6.17741
	14.52	287.001	61.5875	45.244	5.98786
	14.63	280.761	61.923	42.3593	5.67034
	14.74	271.008	60.8088	39.8135	4.984
	14.85	265.151	61.8435	37.2123	4.88901
	14.96	258.764	61.9628	35.8833	4.5452
	15.07	253.372	61.8004	34.3929	4.40201
	15.18	246.197	60.7105	32.916	4.23541
	15.29	239.17	60.187	31.7799	4.29457
	15.4	232.328	58.9031	30.7656	4.41828
	15.51	229.097	58.1903	29.9266	4.9984
	15.62	222.433	56.8128	29.4747	5.73083
	15.73	211.627	53.8888	29.9453	6.98811
	15.84	205.279	51.4644	29.7131	8.12326
	15.95	195.474	48.9705	29.2762	9.21569
	16.06	189.75	46.9794	29.2762	9.83283
	16.17	180.088	43.5316	28.5604	10.3926
	16.28	173.473	41.0213	28.1345	10.1524
	16.39	170.037	39.3637	27.1836	10.1328
	16.5	161.139	36.198	26.142	9.99515
	16.61	155.373	35.4761	26.1559	10.2764
	16.72	150.251	34.0335	25.8492	10.1285
	16.83	148.31	32.7212	26.0467	10.2689
	16.94	144.198	32.1771	25.0974	9.67395
	17.05	142.501	31.3204	24.3356	9.2843
	17.16	138.606	30.2038	23.7642	8.98212
