# Supplementary material for: Phosphorylation controls spatial and temporal activities of motor‐PRC1 complexes to complete mitosis
Source: EMBO J. 2023 Aug 18;42(21):e113647. doi: 10.15252/embj.2023113647 (PMC10620760; doi:10.15252/embj.2023113647)
Supplement: Supplementary file 8 — Source Data for Figure 5 [file EMBJ-42-e113647-s003.zip › Figure 5/Figure 5F/Figure 5C 6SA.xlsx]

## Sheet: Figure 5C 6SA
GST-GFP-CENPE 2605-2701 SA
		GFP average intensity	GFP SEM	Sir tubulin average intnsity	Sir SEM
	0	268.751	84.7954
	0.11	270.496	85.6179
	0.22	275.077	85.8843
	0.33	278.97	85.5983
	0.44	292.004	87.4472
	0.55	293.404	87.9012
	0.66	300.087	88.0782
	0.77	303.612	87.2645
	0.88	308.162	88.3934
	0.99	308.869	88.4487
	1.1	313.986	90.3353
	1.21	317.87	90.5197
	1.32	324.802	92.5783
	1.43	329.858	94.1302
	1.54	336.718	95.4418
	1.65	339.199	96.4251
	1.76	349.372	97.9348
	1.87	358.866	98.7026
	1.98	367.571	101.449
	2.09	379.618	104.224
	2.2	390.421	106.062
	2.31	400.06	107.023
	2.42	412.396	110.023
	2.53	422.514	111.644
	2.64	431.716	113.787
	2.75	442.243	116.04
	2.86	447.005	116.207
	2.97	465.137	118.881
	3.08	468.864	118.576
	3.19	474.79	120.126
	3.3	484.85	120.029
	3.41	490.203	119.504
	3.52	499.568	121.348
	3.63	508.442	122.717
	3.74	520.197	124.087
	3.85	526.71	125.844
	3.96	535.688	125.674
	4.07	546.664	126.073
	4.18	555.957	128.126
	4.29	570.13	130.3
	4.4	580.431	131.868
	4.51	593.157	134.761
	4.62	601.477	135.463
	4.73	612.718	137.81
	4.84	627.018	141.228
	4.95	638.472	141.619
	5.06	655.569	143.919
	5.17	670.606	146.392
	5.28	695.291	151.215
	5.39	717.442	155.502
	5.5	740.163	160.932
	5.61	760.77	166.498
	5.72	795.395	175.72
	5.83	828.446	187.58
	5.94	868.24	199.679
	6.05	910.05	210.84
	6.16	955.114	222.108
	6.27	1012.15	234.416
	6.38	1070.03	246.57
	6.49	1135.98	256.094
	6.6	1210.34	265.106
	6.71	1294.61	272.673
	6.82	1386.76	280.274
	6.93	1479.57	280.862
	7.04	1570.47	271.803
	7.15	1657.63	262.353
	7.26	1752.62	258.504
	7.37	1854.44	264.111
	7.48	1969.3	274.19
	7.59	2092.09	290.151
	7.7	2201.1	305.016
	7.81	2270	315.24
	7.92	2259.23	310.331
	8.03	2132.15	288.932
	8.14	1941.23	255.023
	8.25	1771.16	220.979
	8.36	1698.67	206.733
	8.47	1715.82	213.608
	8.58	1797.41	233.237
	8.69	1920.17	257.619
	8.8	2065.78	277.079
	8.91	2177.36	284.63
	9.02	2221.16	288.467
	9.13	2182.76	290.029
	9.24	2096.98	286.197
	9.35	1990.34	279.061
	9.46	1893.45	278.145
	9.57	1815.6	284.451
	9.68	1734.43	288.95
	9.79	1632.82	288.121
	9.9	1529.19	283.746
	10.01	1420.64	278.524
	10.12	1327	272.375
	10.23	1238.5	267.237
	10.34	1157.68	261.115
	10.45	1084.41	254.084
	10.56	1012.88	242.274
	10.67	955.972	232.92
	10.78	900.431	219.899
	10.89	851.647	206.536
	11	809.248	195.635
	11.11	779.945	186.963
	11.22	750.492	178.262
	11.33	713.701	169.916
	11.44	701.42	166.197
	11.55	671.749	158.675
	11.66	644.624	150.493
	11.77	623.36	144.216
	11.88	600.879	139.706
	11.99	587.462	134.233
	12.1	567.223	129.295
	12.21	545.751	124.197
	12.32	533.114	119.569
	12.43	520.527	117.337
	12.54	503.608	114.135
	12.65	492.318	111.48
	12.76	482.793	110.167
	12.87	475.618	109.308
	12.98	460.651	106.957
	13.09	453.135	106.144
	13.2	446.579	104.807
	13.31	440.704	103.326
	13.42	425.175	102.037
	13.53	418.711	101.646
	13.64	409.821	100.513
	13.75	399.564	99.7284
	13.86	388.794	99.5713
	13.97	371.853	97.6194
	14.08	364.427	97.4838
	14.19	356.13	97.3946
	14.3	340.036	96.9175
	14.41	331.604	95.8335
	14.52	316.337	96.0893
	14.63	310.322	95.8009
	14.74	298.425	96.0165
	14.85	289.287	97.1489
	14.96	275.279	95.0741
	15.07	267.892	94.2524
	15.18	261.065	93.7679
	15.29	255.252	91.9205
	15.4	245.547	89.9519
	15.51	237.591	88.4044
	15.62	230.58	85.5072
	15.73	224.131	81.8949
	15.84	214.659	78.1921
	15.95	207.216	74.9993
	16.06	203.325	72.5614
	16.17	200.761	70.2587
	16.28	199.79	68.8385
	16.39	193.638	66.279
	16.5	193.953	62.7983
	16.61	190.624	61.0032
	16.72	187.275	58.5133
	16.83	194.395	56.3255
	16.94	197.711	55.2864
	17.05	195.808	54.4624
	17.16	198.95	53.7763
	0			25.3277	5.59749
	0.11			25.0853	5.80739
	0.22			25.0733	6.03172
	0.33			26.5154	6.05672
	0.44			26.6504	6.38986
	0.55			26.0398	6.62019
	0.66			27.0749	7.01319
	0.77			28.6225	7.22434
	0.88			29.9597	7.85085
	0.99			31.404	8.29378
	1.1			33.0455	8.72508
	1.21			34.8959	9.02827
	1.32			36.434	9.682
	1.43			38.9865	10.4166
	1.54			40.1995	10.6261
	1.65			41.8078	11.4175
	1.76			44.877	12.0651
	1.87			46.4889	12.7891
	1.98			50.6495	13.3023
	2.09			53.8447	14.1013
	2.2			56.6519	15.0339
	2.31			60.8417	15.8136
	2.42			63.587	16.3643
	2.53			68.09	17.3271
	2.64			71.119	18.1061
	2.75			74.5798	19.0178
	2.86			78.8032	19.6774
	2.97			83.2794	19.932
	3.08			86.829	20.071
	3.19			90.4327	20.8334
	3.3			93.581	21.0119
	3.41			96.7463	21.0394
	3.52			99.8249	21.1918
	3.63			102.618	21.3064
	3.74			105.332	21.8176
	3.85			107.447	22.0647
	3.96			111.202	22.5367
	4.07			114.582	22.9931
	4.18			117.802	23.4078
	4.29			121.594	23.698
	4.4			126.412	24.7361
	4.51			131.741	25.3688
	4.62			136.004	25.849
	4.73			142.316	26.531
	4.84			148.964	27.4284
	4.95			154.127	28.1531
	5.06			160.668	28.9123
	5.17			168.769	29.5556
	5.28			176.744	30.6113
	5.39			184.029	31.316
	5.5			192.122	32.5605
	5.61			200.83	33.4734
	5.72			208.312	34.2687
	5.83			216.361	35.2111
	5.94			225.705	36.0889
	6.05			235.897	37.1431
	6.16			247.172	38.5834
	6.27			259.31	39.6757
	6.38			271.233	41.1032
	6.49			282.196	42.134
	6.6			295.678	43.7685
	6.71			306.955	44.6544
	6.82			316.684	45.6262
	6.93			332.293	46.5436
	7.04			347.97	47.9619
	7.15			364.567	48.6913
	7.26			378.197	49.7278
	7.37			390.575	50.685
	7.48			401.525	52.3914
	7.59			410.082	53.1762
	7.7			415.724	52.4361
	7.81			420.818	53.2268
	7.92			423.123	53.9525
	8.03			425.255	53.8093
	8.14			429.187	53.9151
	8.25			430.306	54.324
	8.36			434.25	54.5617
	8.47			435.606	54.0939
	8.58			433.161	53.7379
	8.69			431.392	52.8389
	8.8			432.11	52.1031
	8.91			430.072	51.0069
	9.02			427.707	48.6317
	9.13			425.19	48.0776
	9.24			419.127	47.2215
	9.35			410.73	46.9831
	9.46			401.832	47.0364
	9.57			386.799	46.1555
	9.68			372.761	45.5255
	9.79			357.493	45.0786
	9.9			344.521	44.5531
	10.01			329.693	43.7251
	10.12			315.446	43.0685
	10.23			300.939	42.0014
	10.34			284.958	40.133
	10.45			270.75	38.2456
	10.56			255.627	36.7972
	10.67			244.376	35.6227
	10.78			232.366	34.2782
	10.89			219.391	32.8551
	11			209.069	31.6892
	11.11			200.537	31.1231
	11.22			191.231	30.1334
	11.33			182.724	28.9911
	11.44			175.524	28.3808
	11.55			168.306	27.6499
	11.66			160.821	26.7027
	11.77			153.456	26.2799
	11.88			147.308	25.5773
	11.99			141.142	24.8096
	12.1			135.346	24.2302
	12.21			130.419	24.0265
	12.32			126.05	23.6947
	12.43			120.929	23.7275
	12.54			116.943	23.0538
	12.65			111.014	22.4719
	12.76			106.881	21.9781
	12.87			102.648	21.7768
	12.98			98.6541	21.3062
	13.09			96.1018	20.8846
	13.2			93.6579	20.9343
	13.31			89.5385	20.6565
	13.42			87.3435	20.0904
	13.53			83.8689	19.7253
	13.64			80.4138	19.3423
	13.75			75.5939	18.8949
	13.86			72.4906	18.7643
	13.97			68.7738	17.7385
	14.08			65.292	17.3251
	14.19			61.4295	16.7066
	14.3			58.0101	15.876
	14.41			54.4287	14.9579
	14.52			50.3324	14.2972
	14.63			46.3981	13.3659
	14.74			43.5526	12.4327
	14.85			39.9474	11.2228
	14.96			37.8735	10.5369
	15.07			36.5467	9.86692
	15.18			34.2611	8.99622
	15.29			33.1295	8.25973
	15.4			31.1225	7.49849
	15.51			30.6651	7.32458
	15.62			28.8181	6.54992
	15.73			28.866	6.1776
	15.84			28.1155	6.08742
	15.95			28.3044	5.93568
	16.06			28.3212	5.98081
	16.17			28.4111	5.61701
	16.28			27.4748	5.68518
	16.39			28.5693	5.88833
	16.5			28.5866	5.70086
	16.61			29.4712	5.84153
	16.72			29.9511	5.85362
	16.83			29.9108	5.91588
	16.94			31.5042	6.10257
	17.05			31.5684	5.88925
	17.16			32.113	6.04152
