# Supplementary material for: Phosphorylation controls spatial and temporal activities of motor‐PRC1 complexes to complete mitosis
Source: EMBO J. 2023 Aug 18;42(21):e113647. doi: 10.15252/embj.2023113647 (PMC10620760; doi:10.15252/embj.2023113647)
Supplement: Supplementary file 9 — Source Data for Figure 6 [file EMBJ-42-e113647-s002.zip]

Archive with 27 entries (23 files):
- Figure 6/
- Figure 6/.DS_Store
- __MACOSX/Figure 6/._.DS_Store
- Figure 6/PRC1cenpe model.pdb
- __MACOSX/Figure 6/._PRC1cenpe model.pdb
- Figure 6/figure 6B and C/
- Figure 6/Figure 6E/
- Figure 6/Figure 6D/
- Figure 6/figure 6B and C/SECMALS_PRC1 MEE fig c.txt
- __MACOSX/Figure 6/figure 6B and C/._SECMALS_PRC1 MEE fig c.txt
- Figure 6/figure 6B and C/SECMALS_PRC1WT fig b.txt
- __MACOSX/Figure 6/figure 6B and C/._SECMALS_PRC1WT fig b.txt
- Figure 6/Figure 6E/MBPCENPEwith PRC1WT and PRC1MEE .jpg
- __MACOSX/Figure 6/Figure 6E/._MBPCENPEwith PRC1WT and PRC1MEE .jpg
- Figure 6/Figure 6E/.DS_Store
- __MACOSX/Figure 6/Figure 6E/._.DS_Store
- Figure 6/Figure 6E/MBPCENPE alone.jpg
- __MACOSX/Figure 6/Figure 6E/._MBPCENPE alone.jpg
- Figure 6/Figure 6E/PRC1MEE alone.jpg
- Figure 6/Figure 6D/MT alone TIRF 2.czi - C=0-1.tif
- __MACOSX/Figure 6/Figure 6D/._MT alone TIRF 2.czi - C=0-1.tif
- Figure 6/Figure 6D/PRC1 WT 2.5 TIRF 3.czi - C=0.tif
- __MACOSX/Figure 6/Figure 6D/._PRC1 WT 2.5 TIRF 3.czi - C=0.tif
- Figure 6/Figure 6D/PRC1 MEE 2.5 TIRF 3.czi - C=0.tif
- __MACOSX/Figure 6/Figure 6D/._PRC1 MEE 2.5 TIRF 3.czi - C=0.tif
- Figure 6/Figure 6D/PRC1 MEE 2.5 TIRF 3.czi.tif
- __MACOSX/Figure 6/Figure 6D/._PRC1 MEE 2.5 TIRF 3.czi.tif
