# Supplementary material for: Phosphorylation controls spatial and temporal activities of motor‐PRC1 complexes to complete mitosis
Source: EMBO J. 2023 Aug 18;42(21):e113647. doi: 10.15252/embj.2023113647 (PMC10620760; doi:10.15252/embj.2023113647)
Supplement: Supplementary file 9 — Source Data for Figure 6 [file EMBJ-42-e113647-s002.zip › Figure 6/PRC1cenpe model.pdb]

ATOM      1  N   HIS A   1      44.096-109.803-120.238  1.00 31.11           N  
ATOM      2  H   HIS A   1      43.819-109.837-121.209  1.00 31.11           H  
ATOM      3  H2  HIS A   1      44.871-109.161-120.151  1.00 31.11           H  
ATOM      4  H3  HIS A   1      44.388-110.726-119.952  1.00 31.11           H  
ATOM      5  CA  HIS A   1      42.953-109.332-119.423  1.00 31.11           C  
ATOM      6  HA  HIS A   1      42.683-108.351-119.815  1.00 31.11           H  
ATOM      7  C   HIS A   1      43.299-109.056-117.963  1.00 31.11           C  
ATOM      8  CB  HIS A   1      41.698-110.193-119.591  1.00 31.11           C  
ATOM      9  HB2 HIS A   1      40.986-109.957-118.801  1.00 31.11           H  
ATOM     10  HB3 HIS A   1      41.949-111.252-119.531  1.00 31.11           H  
ATOM     11  O   HIS A   1      43.224-107.893-117.604  1.00 31.11           O  
ATOM     12  CG  HIS A   1      41.051-109.878-120.912  1.00 31.11           C  
ATOM     13  CD2 HIS A   1      41.099-110.642-122.047  1.00 31.11           C  
ATOM     14  HD2 HIS A   1      41.543-111.621-122.156  1.00 31.11           H  
ATOM     15  ND1 HIS A   1      40.402-108.701-121.239  1.00 31.11           N  
ATOM     16  HD1 HIS A   1      40.108-107.961-120.619  1.00 31.11           H  
ATOM     17  CE1 HIS A   1      40.076-108.757-122.542  1.00 31.11           C  
ATOM     18  HE1 HIS A   1      39.535-107.999-123.089  1.00 31.11           H  
ATOM     19  NE2 HIS A   1      40.507-109.909-123.070  1.00 31.11           N  
ATOM     20  N   VAL A   2      43.682-110.036-117.125  1.00 44.47           N  
ATOM     21  H   VAL A   2      43.690-110.995-117.443  1.00 44.47           H  
ATOM     22  CA  VAL A   2      43.845-109.838-115.656  1.00 44.47           C  
ATOM     23  HA  VAL A   2      42.859-109.656-115.228  1.00 44.47           H  
ATOM     24  C   VAL A   2      44.706-108.621-115.279  1.00 44.47           C  
ATOM     25  CB  VAL A   2      44.416-111.105-114.979  1.00 44.47           C  
ATOM     26  HB  VAL A   2      45.410-111.303-115.380  1.00 44.47           H  
ATOM     27  O   VAL A   2      44.296-107.820-114.446  1.00 44.47           O  
ATOM     28  CG1 VAL A   2      44.523-110.952-113.456  1.00 44.47           C  
ATOM     29 HG11 VAL A   2      44.881-111.881-113.013  1.00 44.47           H  
ATOM     30 HG12 VAL A   2      43.551-110.709-113.028  1.00 44.47           H  
ATOM     31 HG13 VAL A   2      45.234-110.168-113.193  1.00 44.47           H  
ATOM     32  CG2 VAL A   2      43.530-112.328-115.258  1.00 44.47           C  
ATOM     33 HG21 VAL A   2      43.925-113.194-114.727  1.00 44.47           H  
ATOM     34 HG22 VAL A   2      42.513-112.146-114.911  1.00 44.47           H  
ATOM     35 HG23 VAL A   2      43.518-112.574-116.320  1.00 44.47           H  
ATOM     36  N   THR A   3      45.843-108.421-115.950  1.00 50.45           N  
ATOM     37  H   THR A   3      46.132-109.096-116.643  1.00 50.45           H  
ATOM     38  CA  THR A   3      46.732-107.256-115.766  1.00 50.45           C  
ATOM     39  HA  THR A   3      47.162-107.287-114.764  1.00 50.45           H  
ATOM     40  C   THR A   3      46.023-105.903-115.895  1.00 50.45           C  
ATOM     41  CB  THR A   3      47.874-107.305-116.793  1.00 50.45           C  
ATOM     42  HB  THR A   3      48.366-106.333-116.838  1.00 50.45           H  
ATOM     43  O   THR A   3      46.337-104.984-115.147  1.00 50.45           O  
ATOM     44  CG2 THR A   3      48.913-108.364-116.428  1.00 50.45           C  
ATOM     45 HG21 THR A   3      48.462-109.356-116.406  1.00 50.45           H  
ATOM     46 HG22 THR A   3      49.332-108.141-115.446  1.00 50.45           H  
ATOM     47 HG23 THR A   3      49.723-108.352-117.158  1.00 50.45           H  
ATOM     48  OG1 THR A   3      47.381-107.650-118.078  1.00 50.45           O  
ATOM     49  HG1 THR A   3      48.077-107.417-118.697  1.00 50.45           H  
ATOM     50  N   SER A   4      45.024-105.798-116.775  1.00 52.46           N  
ATOM     51  H   SER A   4      44.760-106.625-117.292  1.00 52.46           H  
ATOM     52  CA  SER A   4      44.239-104.577-116.995  1.00 52.46           C  
ATOM     53  HA  SER A   4      44.926-103.742-117.134  1.00 52.46           H  
ATOM     54  C   SER A   4      43.306-104.229-115.831  1.00 52.46           C  
ATOM     55  CB  SER A   4      43.402-104.733-118.267  1.00 52.46           C  
ATOM     56  HB2 SER A   4      42.589-105.436-118.085  1.00 52.46           H  
ATOM     57  HB3 SER A   4      44.031-105.119-119.070  1.00 52.46           H  
ATOM     58  O   SER A   4      42.924-103.068-115.710  1.00 52.46           O  
ATOM     59  OG  SER A   4      42.862-103.500-118.679  1.00 52.46           O  
ATOM     60  HG  SER A   4      42.531-103.021-117.916  1.00 52.46           H  
ATOM     61  N   ARG A   5      42.934-105.201-114.980  1.00 55.73           N  
ATOM     62  H   ARG A   5      43.323-106.124-115.114  1.00 55.73           H  
ATOM     63  CA  ARG A   5      42.118-104.959-113.774  1.00 55.73           C  
ATOM     64  HA  ARG A   5      41.350-104.219-113.999  1.00 55.73           H  
ATOM     65  C   ARG A   5      42.934-104.360-112.633  1.00 55.73           C  
ATOM     66  CB  ARG A   5      41.422-106.242-113.289  1.00 55.73           C  
ATOM     67  HB2 ARG A   5      42.064-107.109-113.447  1.00 55.73           H  
ATOM     68  HB3 ARG A   5      41.244-106.152-112.218  1.00 55.73           H  
ATOM     69  O   ARG A   5      42.421-103.516-111.913  1.00 55.73           O  
ATOM     70  CG  ARG A   5      40.063-106.461-113.962  1.00 55.73           C  
ATOM     71  HG2 ARG A   5      40.195-106.602-115.035  1.00 55.73           H  
ATOM     72  HG3 ARG A   5      39.441-105.582-113.792  1.00 55.73           H  
ATOM     73  CD  ARG A   5      39.379-107.692-113.351  1.00 55.73           C  
ATOM     74  HD2 ARG A   5      39.438-107.623-112.265  1.00 55.73           H  
ATOM     75  HD3 ARG A   5      39.913-108.586-113.675  1.00 55.73           H  
ATOM     76  NE  ARG A   5      37.958-107.772-113.734  1.00 55.73           N  
ATOM     77  HE  ARG A   5      37.534-106.910-114.048  1.00 55.73           H  
ATOM     78  NH1 ARG A   5      37.572-109.961-113.135  1.00 55.73           N  
ATOM     79 HH11 ARG A   5      38.522-110.031-112.798  1.00 55.73           H  
ATOM     80 HH12 ARG A   5      36.920-110.716-112.980  1.00 55.73           H  
ATOM     81  NH2 ARG A   5      35.889-108.709-113.888  1.00 55.73           N  
ATOM     82 HH21 ARG A   5      35.260-109.485-113.739  1.00 55.73           H  
ATOM     83 HH22 ARG A   5      35.507-107.820-114.179  1.00 55.73           H  
ATOM     84  CZ  ARG A   5      37.152-108.810-113.587  1.00 55.73           C  
ATOM     85  N   ALA A   6      44.196-104.763-112.480  1.00 64.72           N  
ATOM     86  H   ALA A   6      44.569-105.451-113.119  1.00 64.72           H  
ATOM     87  CA  ALA A   6      45.064-104.230-111.428  1.00 64.72           C  
ATOM     88  HA  ALA A   6      44.566-104.348-110.466  1.00 64.72           H  
ATOM     89  C   ALA A   6      45.328-102.726-111.621  1.00 64.72           C  
ATOM     90  CB  ALA A   6      46.362-105.046-111.405  1.00 64.72           C  
ATOM     91  HB1 ALA A   6      47.003-104.678-110.604  1.00 64.72           H  
ATOM     92  HB2 ALA A   6      46.887-104.946-112.355  1.00 64.72           H  
ATOM     93  HB3 ALA A   6      46.137-106.096-111.221  1.00 64.72           H  
ATOM     94  O   ALA A   6      45.254-101.962-110.664  1.00 64.72           O  
ATOM     95  N   THR A   7      45.550-102.297-112.868  1.00 68.11           N  
ATOM     96  H   THR A   7      45.627-102.971-113.617  1.00 68.11           H  
ATOM     97  CA  THR A   7      45.632-100.875-113.237  1.00 68.11           C  
ATOM     98  HA  THR A   7      46.340-100.375-112.576  1.00 68.11           H  
ATOM     99  C   THR A   7      44.301-100.142-113.075  1.00 68.11           C  
ATOM    100  CB  THR A   7      46.123-100.716-114.685  1.00 68.11           C  
ATOM    101  HB  THR A   7      45.965 -99.690-115.017  1.00 68.11           H  
ATOM    102  O   THR A   7      44.299 -98.974-112.711  1.00 68.11           O  
ATOM    103  CG2 THR A   7      47.610-101.047-114.802  1.00 68.11           C  
ATOM    104 HG21 THR A   7      47.931-100.898-115.833  1.00 68.11           H  
ATOM    105 HG22 THR A   7      48.185-100.384-114.155  1.00 68.11           H  
ATOM    106 HG23 THR A   7      47.791-102.083-114.516  1.00 68.11           H  
ATOM    107  OG1 THR A   7      45.453-101.608-115.553  1.00 68.11           O  
ATOM    108  HG1 THR A   7      44.542-101.323-115.650  1.00 68.11           H  
ATOM    109  N   GLN A   8      43.171-100.821-113.308  1.00 69.59           N  
ATOM    110  H   GLN A   8      43.233-101.789-113.590  1.00 69.59           H  
ATOM    111  CA  GLN A   8      41.833-100.261-113.089  1.00 69.59           C  
ATOM    112  HA  GLN A   8      41.767 -99.320-113.636  1.00 69.59           H  
ATOM    113  C   GLN A   8      41.614 -99.936-111.606  1.00 69.59           C  
ATOM    114  CB  GLN A   8      40.768-101.233-113.636  1.00 69.59           C  
ATOM    115  HB2 GLN A   8      40.177-101.651-112.821  1.00 69.59           H  
ATOM    116  HB3 GLN A   8      41.267-102.061-114.141  1.00 69.59           H  
ATOM    117  O   GLN A   8      41.336 -98.787-111.278  1.00 69.59           O  
ATOM    118  CG  GLN A   8      39.827-100.564-114.644  1.00 69.59           C  
ATOM    119  HG2 GLN A   8      40.417-100.018-115.380  1.00 69.59           H  
ATOM    120  HG3 GLN A   8      39.195 -99.851-114.116  1.00 69.59           H  
ATOM    121  CD  GLN A   8      38.944-101.557-115.402  1.00 69.59           C  
ATOM    122  NE2 GLN A   8      37.952-101.068-116.113  1.00 69.59           N  
ATOM    123 HE21 GLN A   8      37.727-100.086-116.044  1.00 69.59           H  
ATOM    124 HE22 GLN A   8      37.339-101.736-116.559  1.00 69.59           H  
ATOM    125  OE1 GLN A   8      39.134-102.768-115.416  1.00 69.59           O  
ATOM    126  N   LEU A   9      41.870-100.900-110.715  1.00 72.97           N  
ATOM    127  H   LEU A   9      42.092-101.820-111.067  1.00 72.97           H  
ATOM    128  CA  LEU A   9      41.732-100.740-109.263  1.00 72.97           C  
ATOM    129  HA  LEU A   9      40.703-100.457-109.042  1.00 72.97           H  
ATOM    130  C   LEU A   9      42.626 -99.633-108.686  1.00 72.97           C  
ATOM    131  CB  LEU A   9      42.053-102.085-108.586  1.00 72.97           C  
ATOM    132  HB2 LEU A   9      42.917-102.529-109.080  1.00 72.97           H  
ATOM    133  HB3 LEU A   9      42.327-101.906-107.546  1.00 72.97           H  
ATOM    134  O   LEU A   9      42.181 -98.881-107.821  1.00 72.97           O  
ATOM    135  CG  LEU A   9      40.873-103.074-108.607  1.00 72.97           C  
ATOM    136  HG  LEU A   9      40.418-103.086-109.598  1.00 72.97           H  
ATOM    137  CD1 LEU A   9      41.377-104.485-108.296  1.00 72.97           C  
ATOM    138 HD11 LEU A   9      40.538-105.180-108.308  1.00 72.97           H  
ATOM    139 HD12 LEU A   9      42.102-104.787-109.053  1.00 72.97           H  
ATOM    140 HD13 LEU A   9      41.845-104.502-107.312  1.00 72.97           H  
ATOM    141  CD2 LEU A   9      39.817-102.708-107.562  1.00 72.97           C  
ATOM    142 HD21 LEU A   9      40.255-102.667-106.565  1.00 72.97           H  
ATOM    143 HD22 LEU A   9      39.010-103.440-107.577  1.00 72.97           H  
ATOM    144 HD23 LEU A   9      39.382-101.738-107.801  1.00 72.97           H  
ATOM    145  N   THR A  10      43.870 -99.481-109.160  1.00 81.65           N  
ATOM    146  H   THR A  10      44.230-100.113-109.861  1.00 81.65           H  
ATOM    147  CA  THR A  10      44.709 -98.355-108.714  1.00 81.65           C  
ATOM    148  HA  THR A  10      44.624 -98.284-107.630  1.00 81.65           H  
ATOM    149  C   THR A  10      44.206 -97.014-109.243  1.00 81.65           C  
ATOM    150  CB  THR A  10      46.201 -98.534-109.027  1.00 81.65           C  
ATOM    151  HB  THR A  10      46.711 -97.583-108.872  1.00 81.65           H  
ATOM    152  O   THR A  10      44.237 -96.043-108.491  1.00 81.65           O  
ATOM    153  CG2 THR A  10      46.848 -99.573-108.114  1.00 81.65           C  
ATOM    154 HG21 THR A  10      46.721 -99.275-107.073  1.00 81.65           H  
ATOM    155 HG22 THR A  10      46.380-100.545-108.268  1.00 81.65           H  
ATOM    156 HG23 THR A  10      47.914 -99.644-108.330  1.00 81.65           H  
ATOM    157  OG1 THR A  10      46.422 -98.958-110.349  1.00 81.65           O  
ATOM    158  HG1 THR A  10      47.371 -99.054-110.457  1.00 81.65           H  
ATOM    159  N   THR A  11      43.672 -96.936-110.470  1.00 80.43           N  
ATOM    160  H   THR A  11      43.706 -97.741-111.079  1.00 80.43           H  
ATOM    161  CA  THR A  11      43.011 -95.704-110.942  1.00 80.43           C  
ATOM    162  HA  THR A  11      43.667 -94.866-110.706  1.00 80.43           H  
ATOM    163  C   THR A  11      41.696 -95.404-110.217  1.00 80.43           C  
ATOM    164  CB  THR A  11      42.792 -95.670-112.463  1.00 80.43           C  
ATOM    165  HB  THR A  11      42.203 -94.785-112.702  1.00 80.43           H  
ATOM    166  O   THR A  11      41.408 -94.238-109.967  1.00 80.43           O  
ATOM    167  CG2 THR A  11      44.117 -95.561-113.218  1.00 80.43           C  
ATOM    168 HG21 THR A  11      44.755 -96.414-112.987  1.00 80.43           H  
ATOM    169 HG22 THR A  11      43.919 -95.541-114.290  1.00 80.43           H  
ATOM    170 HG23 THR A  11      44.627 -94.641-112.933  1.00 80.43           H  
ATOM    171  OG1 THR A  11      42.112 -96.795-112.972  1.00 80.43           O  
ATOM    172  HG1 THR A  11      41.817 -97.347-112.244  1.00 80.43           H  
ATOM    173  N   GLU A  12      40.927 -96.422-109.817  1.00 80.46           N  
ATOM    174  H   GLU A  12      41.186 -97.364-110.074  1.00 80.46           H  
ATOM    175  CA  GLU A  12      39.705 -96.259-109.020  1.00 80.46           C  
ATOM    176  HA  GLU A  12      39.072 -95.504-109.486  1.00 80.46           H  
ATOM    177  C   GLU A  12      40.023 -95.741-107.616  1.00 80.46           C  
ATOM    178  CB  GLU A  12      38.910 -97.575-108.963  1.00 80.46           C  
ATOM    179  HB2 GLU A  12      39.592 -98.393-108.730  1.00 80.46           H  
ATOM    180  HB3 GLU A  12      38.163 -97.509-108.172  1.00 80.46           H  
ATOM    181  O   GLU A  12      39.451 -94.731-107.215  1.00 80.46           O  
ATOM    182  CG  GLU A  12      38.183 -97.840-110.292  1.00 80.46           C  
ATOM    183  HG2 GLU A  12      37.452 -97.046-110.443  1.00 80.46           H  
ATOM    184  HG3 GLU A  12      38.897 -97.780-111.114  1.00 80.46           H  
ATOM    185  CD  GLU A  12      37.481 -99.207-110.356  1.00 80.46           C  
ATOM    186  OE1 GLU A  12      36.447 -99.278-111.059  1.00 80.46           O  
ATOM    187  OE2 GLU A  12      38.020-100.188-109.792  1.00 80.46           O  
ATOM    188  N   LYS A  13      40.994 -96.336-106.903  1.00 84.13           N  
ATOM    189  H   LYS A  13      41.409 -97.184-107.261  1.00 84.13           H  
ATOM    190  CA  LYS A  13      41.381 -95.842-105.570  1.00 84.13           C  
ATOM    191  HA  LYS A  13      40.461 -95.714-105.000  1.00 84.13           H  
ATOM    192  C   LYS A  13      42.020 -94.446-105.620  1.00 84.13           C  
ATOM    193  CB  LYS A  13      42.240 -96.878-104.818  1.00 84.13           C  
ATOM    194  HB2 LYS A  13      41.691 -97.818-104.757  1.00 84.13           H  
ATOM    195  HB3 LYS A  13      43.182 -97.041-105.340  1.00 84.13           H  
ATOM    196  O   LYS A  13      41.756 -93.632-104.739  1.00 84.13           O  
ATOM    197  CG  LYS A  13      42.505 -96.348-103.398  1.00 84.13           C  
ATOM    198  HG2 LYS A  13      41.561 -95.993-102.984  1.00 84.13           H  
ATOM    199  HG3 LYS A  13      43.180 -95.495-103.479  1.00 84.13           H  
ATOM    200  CD  LYS A  13      43.117 -97.324-102.387  1.00 84.13           C  
ATOM    201  HD2 LYS A  13      44.077 -97.685-102.756  1.00 84.13           H  
ATOM    202  HD3 LYS A  13      42.434 -98.153-102.201  1.00 84.13           H  
ATOM    203  CE  LYS A  13      43.304 -96.472-101.120  1.00 84.13           C  
ATOM    204  HE2 LYS A  13      43.848 -95.571-101.404  1.00 84.13           H  
ATOM    205  HE3 LYS A  13      42.327 -96.147-100.762  1.00 84.13           H  
ATOM    206  NZ  LYS A  13      44.059 -97.123-100.027  1.00 84.13           N  
ATOM    207  HZ1 LYS A  13      43.491 -97.767 -99.495  1.00 84.13           H  
ATOM    208  HZ2 LYS A  13      44.908 -97.553-100.367  1.00 84.13           H  
ATOM    209  HZ3 LYS A  13      44.389 -96.390 -99.416  1.00 84.13           H  
ATOM    210  N   ILE A  14      42.814 -94.129-106.649  1.00 89.10           N  
ATOM    211  H   ILE A  14      43.025 -94.841-107.333  1.00 89.10           H  
ATOM    212  CA  ILE A  14      43.304 -92.753-106.867  1.00 89.10           C  
ATOM    213  HA  ILE A  14      43.830 -92.424-105.971  1.00 89.10           H  
ATOM    214  C   ILE A  14      42.121 -91.791-107.036  1.00 89.10           C  
ATOM    215  CB  ILE A  14      44.300 -92.703-108.053  1.00 89.10           C  
ATOM    216  HB  ILE A  14      43.910 -93.322-108.861  1.00 89.10           H  
ATOM    217  O   ILE A  14      42.083 -90.765-106.364  1.00 89.10           O  
ATOM    218  CG1 ILE A  14      45.655 -93.280-107.580  1.00 89.10           C  
ATOM    219 HG12 ILE A  14      45.478 -94.233-107.082  1.00 89.10           H  
ATOM    220 HG13 ILE A  14      46.098 -92.604-106.849  1.00 89.10           H  
ATOM    221  CG2 ILE A  14      44.500 -91.279-108.611  1.00 89.10           C  
ATOM    222 HG21 ILE A  14      44.844 -90.609-107.823  1.00 89.10           H  
ATOM    223 HG22 ILE A  14      43.565 -90.887-109.012  1.00 89.10           H  
ATOM    224 HG23 ILE A  14      45.219 -91.279-109.429  1.00 89.10           H  
ATOM    225  CD1 ILE A  14      46.676 -93.532-108.698  1.00 89.10           C  
ATOM    226 HD11 ILE A  14      47.538 -94.054-108.283  1.00 89.10           H  
ATOM    227 HD12 ILE A  14      46.229 -94.151-109.477  1.00 89.10           H  
ATOM    228 HD13 ILE A  14      47.017 -92.590-109.126  1.00 89.10           H  
ATOM    229  N   ARG A  15      41.125 -92.147-107.856  1.00 84.54           N  
ATOM    230  H   ARG A  15      41.212 -93.013-108.368  1.00 84.54           H  
ATOM    231  CA  ARG A  15      39.931 -91.324-108.086  1.00 84.54           C  
ATOM    232  HA  ARG A  15      40.259 -90.325-108.372  1.00 84.54           H  
ATOM    233  C   ARG A  15      39.073 -91.155-106.829  1.00 84.54           C  
ATOM    234  CB  ARG A  15      39.140 -91.937-109.248  1.00 84.54           C  
ATOM    235  HB2 ARG A  15      39.804 -92.037-110.107  1.00 84.54           H  
ATOM    236  HB3 ARG A  15      38.786 -92.928-108.966  1.00 84.54           H  
ATOM    237  O   ARG A  15      38.596 -90.056-106.581  1.00 84.54           O  
ATOM    238  CG  ARG A  15      37.943 -91.074-109.655  1.00 84.54           C  
ATOM    239  HG2 ARG A  15      38.294 -90.084-109.949  1.00 84.54           H  
ATOM    240  HG3 ARG A  15      37.250 -90.976-108.820  1.00 84.54           H  
ATOM    241  CD  ARG A  15      37.216 -91.733-110.827  1.00 84.54           C  
ATOM    242  HD2 ARG A  15      37.920 -91.858-111.650  1.00 84.54           H  
ATOM    243  HD3 ARG A  15      36.860 -92.713-110.510  1.00 84.54           H  
ATOM    244  NE  ARG A  15      36.079 -90.909-111.267  1.00 84.54           N  
ATOM    245  HE  ARG A  15      35.905 -90.070-110.732  1.00 84.54           H  
ATOM    246  NH1 ARG A  15      35.396 -92.246-113.000  1.00 84.54           N  
ATOM    247 HH11 ARG A  15      36.112 -92.909-112.738  1.00 84.54           H  
ATOM    248 HH12 ARG A  15      34.744 -92.454-113.743  1.00 84.54           H  
ATOM    249  NH2 ARG A  15      34.305 -90.342-112.569  1.00 84.54           N  
ATOM    250 HH21 ARG A  15      34.174 -89.516-112.004  1.00 84.54           H  
ATOM    251 HH22 ARG A  15      33.668 -90.543-113.326  1.00 84.54           H  
ATOM    252  CZ  ARG A  15      35.268 -91.169-112.275  1.00 84.54           C  
ATOM    253  N   GLU A  16      38.884 -92.206-106.034  1.00 86.69           N  
ATOM    254  H   GLU A  16      39.256 -93.096-106.334  1.00 86.69           H  
ATOM    255  CA  GLU A  16      38.143 -92.167-104.762  1.00 86.69           C  
ATOM    256  HA  GLU A  16      37.137 -91.788-104.939  1.00 86.69           H  
ATOM    257  C   GLU A  16      38.817 -91.237-103.738  1.00 86.69           C  
ATOM    258  CB  GLU A  16      38.036 -93.606-104.229  1.00 86.69           C  
ATOM    259  HB2 GLU A  16      37.579 -94.230-104.998  1.00 86.69           H  
ATOM    260  HB3 GLU A  16      39.042 -93.979-104.038  1.00 86.69           H  
ATOM    261  O   GLU A  16      38.148 -90.435-103.078  1.00 86.69           O  
ATOM    262  CG  GLU A  16      37.200 -93.726-102.946  1.00 86.69           C  
ATOM    263  HG2 GLU A  16      37.657 -93.124-102.161  1.00 86.69           H  
ATOM    264  HG3 GLU A  16      36.205 -93.327-103.143  1.00 86.69           H  
ATOM    265  CD  GLU A  16      37.097 -95.180-102.454  1.00 86.69           C  
ATOM    266  OE1 GLU A  16      36.014 -95.542-101.943  1.00 86.69           O  
ATOM    267  OE2 GLU A  16      38.110 -95.913-102.562  1.00 86.69           O  
ATOM    268  N   LEU A  17      40.151 -91.279-103.658  1.00 88.37           N  
ATOM    269  H   LEU A  17      40.638 -91.972-104.208  1.00 88.37           H  
ATOM    270  CA  LEU A  17      40.944 -90.369-102.832  1.00 88.37           C  
ATOM    271  HA  LEU A  17      40.516 -90.343-101.830  1.00 88.37           H  
ATOM    272  C   LEU A  17      40.916 -88.925-103.359  1.00 88.37           C  
ATOM    273  CB  LEU A  17      42.387 -90.888-102.749  1.00 88.37           C  
ATOM    274  HB2 LEU A  17      42.751 -91.062-103.762  1.00 88.37           H  
ATOM    275  HB3 LEU A  17      43.000 -90.106-102.300  1.00 88.37           H  
ATOM    276  O   LEU A  17      40.760 -88.002-102.563  1.00 88.37           O  
ATOM    277  CG  LEU A  17      42.573 -92.167-101.915  1.00 88.37           C  
ATOM    278  HG  LEU A  17      41.840 -92.921-102.201  1.00 88.37           H  
ATOM    279  CD1 LEU A  17      43.972 -92.722-102.179  1.00 88.37           C  
ATOM    280 HD11 LEU A  17      44.166 -93.562-101.512  1.00 88.37           H  
ATOM    281 HD12 LEU A  17      44.041 -93.054-103.215  1.00 88.37           H  
ATOM    282 HD13 LEU A  17      44.720 -91.949-102.002  1.00 88.37           H  
ATOM    283  CD2 LEU A  17      42.429 -91.889-100.416  1.00 88.37           C  
ATOM    284 HD21 LEU A  17      42.620 -92.804 -99.856  1.00 88.37           H  
ATOM    285 HD22 LEU A  17      43.140 -91.123-100.107  1.00 88.37           H  
ATOM    286 HD23 LEU A  17      41.414 -91.559-100.196  1.00 88.37           H  
ATOM    287  N   GLU A  18      41.016 -88.713-104.676  1.00 89.62           N  
ATOM    288  H   GLU A  18      41.190 -89.508-105.275  1.00 89.62           H  
ATOM    289  CA  GLU A  18      40.895 -87.389-105.309  1.00 89.62           C  
ATOM    290  HA  GLU A  18      41.609 -86.714-104.837  1.00 89.62           H  
ATOM    291  C   GLU A  18      39.501 -86.771-105.064  1.00 89.62           C  
ATOM    292  CB  GLU A  18      41.252 -87.473-106.818  1.00 89.62           C  
ATOM    293  HB2 GLU A  18      40.888 -86.575-107.317  1.00 89.62           H  
ATOM    294  HB3 GLU A  18      40.752 -88.336-107.257  1.00 89.62           H  
ATOM    295  O   GLU A  18      39.411 -85.590-104.721  1.00 89.62           O  
ATOM    296  CG  GLU A  18      42.780 -87.564-107.052  1.00 89.62           C  
ATOM    297  HG2 GLU A  18      43.173 -88.372-106.435  1.00 89.62           H  
ATOM    298  HG3 GLU A  18      43.223 -86.635-106.692  1.00 89.62           H  
ATOM    299  CD  GLU A  18      43.250 -87.801-108.508  1.00 89.62           C  
ATOM    300  OE1 GLU A  18      44.469 -87.594-108.782  1.00 89.62           O  
ATOM    301  OE2 GLU A  18      42.430 -88.209-109.360  1.00 89.62           O  
ATOM    302  N   ASN A  19      38.425 -87.567-105.127  1.00 90.73           N  
ATOM    303  H   ASN A  19      38.560 -88.519-105.438  1.00 90.73           H  
ATOM    304  CA  ASN A  19      37.058 -87.131-104.806  1.00 90.73           C  
ATOM    305  HA  ASN A  19      36.854 -86.221-105.372  1.00 90.73           H  
ATOM    306  C   ASN A  19      36.913 -86.781-103.313  1.00 90.73           C  
ATOM    307  CB  ASN A  19      36.056 -88.224-105.242  1.00 90.73           C  
ATOM    308  HB2 ASN A  19      35.703 -88.787-104.378  1.00 90.73           H  
ATOM    309  HB3 ASN A  19      36.534 -88.933-105.919  1.00 90.73           H  
ATOM    310  O   ASN A  19      36.472 -85.685-102.966  1.00 90.73           O  
ATOM    311  CG  ASN A  19      34.875 -87.661-106.007  1.00 90.73           C  
ATOM    312  ND2 ASN A  19      33.698 -87.637-105.429  1.00 90.73           N  
ATOM    313 HD21 ASN A  19      33.593 -87.817-104.441  1.00 90.73           H  
ATOM    314 HD22 ASN A  19      32.953 -87.172-105.927  1.00 90.73           H  
ATOM    315  OD1 ASN A  19      35.000 -87.251-107.150  1.00 90.73           O  
ATOM    316  N   SER A  20      37.378 -87.670-102.428  1.00 87.05           N  
ATOM    317  H   SER A  20      37.725 -88.550-102.781  1.00 87.05           H  
ATOM    318  CA  SER A  20      37.377 -87.454-100.971  1.00 87.05           C  
ATOM    319  HA  SER A  20      36.350 -87.346-100.623  1.00 87.05           H  
ATOM    320  C   SER A  20      38.162 -86.197-100.568  1.00 87.05           C  
ATOM    321  CB  SER A  20      38.026 -88.648-100.264  1.00 87.05           C  
ATOM    322  HB2 SER A  20      38.024 -88.458 -99.191  1.00 87.05           H  
ATOM    323  HB3 SER A  20      39.059 -88.752-100.595  1.00 87.05           H  
ATOM    324  O   SER A  20      37.797 -85.493 -99.624  1.00 87.05           O  
ATOM    325  OG  SER A  20      37.343 -89.860-100.497  1.00 87.05           O  
ATOM    326  HG  SER A  20      37.485 -90.130-101.408  1.00 87.05           H  
ATOM    327  N   LEU A  21      39.257 -85.907-101.280  1.00 88.05           N  
ATOM    328  H   LEU A  21      39.536 -86.558-102.000  1.00 88.05           H  
ATOM    329  CA  LEU A  21      40.095 -84.728-101.073  1.00 88.05           C  
ATOM    330  HA  LEU A  21      40.289 -84.629-100.005  1.00 88.05           H  
ATOM    331  C   LEU A  21      39.399 -83.440-101.529  1.00 88.05           C  
ATOM    332  CB  LEU A  21      41.429 -84.965-101.804  1.00 88.05           C  
ATOM    333  HB2 LEU A  21      41.881 -85.873-101.406  1.00 88.05           H  
ATOM    334  HB3 LEU A  21      41.222 -85.134-102.861  1.00 88.05           H  
ATOM    335  O   LEU A  21      39.584 -82.401-100.890  1.00 88.05           O  
ATOM    336  CG  LEU A  21      42.451 -83.823-101.692  1.00 88.05           C  
ATOM    337  HG  LEU A  21      42.055 -82.915-102.146  1.00 88.05           H  
ATOM    338  CD1 LEU A  21      42.816 -83.534-100.239  1.00 88.05           C  
ATOM    339 HD11 LEU A  21      41.966 -83.100 -99.713  1.00 88.05           H  
ATOM    340 HD12 LEU A  21      43.661 -82.848-100.174  1.00 88.05           H  
ATOM    341 HD13 LEU A  21      43.090 -84.471 -99.756  1.00 88.05           H  
ATOM    342  CD2 LEU A  21      43.730 -84.207-102.436  1.00 88.05           C  
ATOM    343 HD21 LEU A  21      44.135 -85.128-102.017  1.00 88.05           H  
ATOM    344 HD22 LEU A  21      44.483 -83.424-102.354  1.00 88.05           H  
ATOM    345 HD23 LEU A  21      43.503 -84.381-103.488  1.00 88.05           H  
ATOM    346  N   HIS A  22      38.590 -83.497-102.592  1.00 87.11           N  
ATOM    347  H   HIS A  22      38.489 -84.374-103.081  1.00 87.11           H  
ATOM    348  CA  HIS A  22      37.749 -82.376-103.012  1.00 87.11           C  
ATOM    349  HA  HIS A  22      38.378 -81.494-103.127  1.00 87.11           H  
ATOM    350  C   HIS A  22      36.697 -82.053-101.944  1.00 87.11           C  
ATOM    351  CB  HIS A  22      37.098 -82.672-104.372  1.00 87.11           C  
ATOM    352  HB2 HIS A  22      36.352 -83.460-104.269  1.00 87.11           H  
ATOM    353  HB3 HIS A  22      37.864 -83.024-105.063  1.00 87.11           H  
ATOM    354  O   HIS A  22      36.664 -80.929-101.449  1.00 87.11           O  
ATOM    355  CG  HIS A  22      36.435 -81.454-104.967  1.00 87.11           C  
ATOM    356  CD2 HIS A  22      36.951 -80.668-105.963  1.00 87.11           C  
ATOM    357  HD2 HIS A  22      37.889 -80.830-106.473  1.00 87.11           H  
ATOM    358  ND1 HIS A  22      35.234 -80.885-104.592  1.00 87.11           N  
ATOM    359  HD1 HIS A  22      34.594 -81.179-103.868  1.00 87.11           H  
ATOM    360  CE1 HIS A  22      35.040 -79.788-105.340  1.00 87.11           C  
ATOM    361  HE1 HIS A  22      34.183 -79.136-105.249  1.00 87.11           H  
ATOM    362  NE2 HIS A  22      36.067 -79.610-106.191  1.00 87.11           N  
ATOM    363  N   GLU A  23      35.911 -83.045-101.514  1.00 88.53           N  
ATOM    364  H   GLU A  23      35.993 -83.947-101.962  1.00 88.53           H  
ATOM    365  CA  GLU A  23      34.871 -82.884-100.485  1.00 88.53           C  
ATOM    366  HA  GLU A  23      34.114 -82.183-100.836  1.00 88.53           H  
ATOM    367  C   GLU A  23      35.437 -82.333 -99.163  1.00 88.53           C  
ATOM    368  CB  GLU A  23      34.201 -84.242-100.219  1.00 88.53           C  
ATOM    369  HB2 GLU A  23      34.974 -84.978 -99.998  1.00 88.53           H  
ATOM    370  HB3 GLU A  23      33.560 -84.143 -99.343  1.00 88.53           H  
ATOM    371  O   GLU A  23      34.870 -81.418 -98.561  1.00 88.53           O  
ATOM    372  CG  GLU A  23      33.343 -84.740-101.395  1.00 88.53           C  
ATOM    373  HG2 GLU A  23      33.943 -84.724-102.305  1.00 88.53           H  
ATOM    374  HG3 GLU A  23      32.508 -84.053-101.533  1.00 88.53           H  
ATOM    375  CD  GLU A  23      32.805 -86.165-101.175  1.00 88.53           C  
ATOM    376  OE1 GLU A  23      32.428 -86.797-102.191  1.00 88.53           O  
ATOM    377  OE2 GLU A  23      32.792 -86.621-100.007  1.00 88.53           O  
ATOM    378  N   ALA A  24      36.599 -82.833 -98.724  1.00 88.57           N  
ATOM    379  H   ALA A  24      37.003 -83.612 -99.224  1.00 88.57           H  
ATOM    380  CA  ALA A  24      37.264 -82.343 -97.518  1.00 88.57           C  
ATOM    381  HA  ALA A  24      36.549 -82.382 -96.696  1.00 88.57           H  
ATOM    382  C   ALA A  24      37.723 -80.876 -97.651  1.00 88.57           C  
ATOM    383  CB  ALA A  24      38.425 -83.287 -97.184  1.00 88.57           C  
ATOM    384  HB1 ALA A  24      38.049 -84.303 -97.060  1.00 88.57           H  
ATOM    385  HB2 ALA A  24      38.901 -82.970 -96.256  1.00 88.57           H  
ATOM    386  HB3 ALA A  24      39.158 -83.278 -97.991  1.00 88.57           H  
ATOM    387  O   ALA A  24      37.543 -80.087 -96.718  1.00 88.57           O  
ATOM    388  N   LYS A  25      38.272 -80.482 -98.810  1.00 88.19           N  
ATOM    389  H   LYS A  25      38.348 -81.164 -99.552  1.00 88.19           H  
ATOM    390  CA  LYS A  25      38.681 -79.093 -99.092  1.00 88.19           C  
ATOM    391  HA  LYS A  25      39.264 -78.720 -98.250  1.00 88.19           H  
ATOM    392  C   LYS A  25      37.483 -78.149 -99.212  1.00 88.19           C  
ATOM    393  CB  LYS A  25      39.553 -79.050-100.359  1.00 88.19           C  
ATOM    394  HB2 LYS A  25      39.104 -79.667-101.136  1.00 88.19           H  
ATOM    395  HB3 LYS A  25      39.602 -78.024-100.724  1.00 88.19           H  
ATOM    396  O   LYS A  25      37.525 -77.051 -98.660  1.00 88.19           O  
ATOM    397  CG  LYS A  25      40.983 -79.525-100.060  1.00 88.19           C  
ATOM    398  HG2 LYS A  25      40.953 -80.500 -99.574  1.00 88.19           H  
ATOM    399  HG3 LYS A  25      41.450 -78.816 -99.376  1.00 88.19           H  
ATOM    400  CD  LYS A  25      41.831 -79.634-101.333  1.00 88.19           C  
ATOM    401  HD2 LYS A  25      41.410 -80.414-101.967  1.00 88.19           H  
ATOM    402  HD3 LYS A  25      41.816 -78.685-101.869  1.00 88.19           H  
ATOM    403  CE  LYS A  25      43.271 -79.990-100.939  1.00 88.19           C  
ATOM    404  HE2 LYS A  25      43.236 -80.847-100.266  1.00 88.19           H  
ATOM    405  HE3 LYS A  25      43.696 -79.157-100.379  1.00 88.19           H  
ATOM    406  NZ  LYS A  25      44.121 -80.307-102.114  1.00 88.19           N  
ATOM    407  HZ1 LYS A  25      43.740 -81.096-102.617  1.00 88.19           H  
ATOM    408  HZ2 LYS A  25      45.054 -80.551-101.814  1.00 88.19           H  
ATOM    409  HZ3 LYS A  25      44.180 -79.517-102.741  1.00 88.19           H  
ATOM    410  N   GLU A  26      36.405 -78.582 -99.856  1.00 86.29           N  
ATOM    411  H   GLU A  26      36.452 -79.480-100.315  1.00 86.29           H  
ATOM    412  CA  GLU A  26      35.158 -77.823 -99.987  1.00 86.29           C  
ATOM    413  HA  GLU A  26      35.380 -76.846-100.417  1.00 86.29           H  
ATOM    414  C   GLU A  26      34.496 -77.594 -98.618  1.00 86.29           C  
ATOM    415  CB  GLU A  26      34.248 -78.577-100.966  1.00 86.29           C  
ATOM    416  HB2 GLU A  26      33.948 -79.529-100.529  1.00 86.29           H  
ATOM    417  HB3 GLU A  26      34.825 -78.774-101.870  1.00 86.29           H  
ATOM    418  O   GLU A  26      34.165 -76.459 -98.261  1.00 86.29           O  
ATOM    419  CG  GLU A  26      33.002 -77.770-101.346  1.00 86.29           C  
ATOM    420  HG2 GLU A  26      33.318 -76.796-101.720  1.00 86.29           H  
ATOM    421  HG3 GLU A  26      32.403 -77.608-100.449  1.00 86.29           H  
ATOM    422  CD  GLU A  26      32.144 -78.465-102.415  1.00 86.29           C  
ATOM    423  OE1 GLU A  26      30.978 -78.034-102.556  1.00 86.29           O  
ATOM    424  OE2 GLU A  26      32.659 -79.390-103.089  1.00 86.29           O  
ATOM    425  N   SER A  27      34.431 -78.636 -97.780  1.00 86.32           N  
ATOM    426  H   SER A  27      34.687 -79.544 -98.140  1.00 86.32           H  
ATOM    427  CA  SER A  27      33.995 -78.530 -96.382  1.00 86.32           C  
ATOM    428  HA  SER A  27      32.968 -78.165 -96.371  1.00 86.32           H  
ATOM    429  C   SER A  27      34.864 -77.543 -95.587  1.00 86.32           C  
ATOM    430  CB  SER A  27      34.029 -79.920 -95.738  1.00 86.32           C  
ATOM    431  HB2 SER A  27      35.062 -80.228 -95.578  1.00 86.32           H  
ATOM    432  HB3 SER A  27      33.554 -80.639 -96.406  1.00 86.32           H  
ATOM    433  O   SER A  27      34.344 -76.671 -94.885  1.00 86.32           O  
ATOM    434  OG  SER A  27      33.330 -79.922 -94.504  1.00 86.32           O  
ATOM    435  HG  SER A  27      32.489 -80.351 -94.676  1.00 86.32           H  
ATOM    436  N   ALA A  28      36.192 -77.606 -95.742  1.00 88.50           N  
ATOM    437  H   ALA A  28      36.577 -78.341 -96.317  1.00 88.50           H  
ATOM    438  CA  ALA A  28      37.121 -76.675 -95.101  1.00 88.50           C  
ATOM    439  HA  ALA A  28      36.888 -76.653 -94.036  1.00 88.50           H  
ATOM    440  C   ALA A  28      37.003 -75.225 -95.620  1.00 88.50           C  
ATOM    441  CB  ALA A  28      38.548 -77.215 -95.258  1.00 88.50           C  
ATOM    442  HB1 ALA A  28      38.833 -77.221 -96.310  1.00 88.50           H  
ATOM    443  HB2 ALA A  28      38.610 -78.233 -94.873  1.00 88.50           H  
ATOM    444  HB3 ALA A  28      39.246 -76.589 -94.702  1.00 88.50           H  
ATOM    445  O   ALA A  28      37.310 -74.296 -94.866  1.00 88.50           O  
ATOM    446  N   MET A  29      36.553 -75.001 -96.860  1.00 87.00           N  
ATOM    447  H   MET A  29      36.397 -75.798 -97.461  1.00 87.00           H  
ATOM    448  CA  MET A  29      36.236 -73.666 -97.388  1.00 87.00           C  
ATOM    449  HA  MET A  29      37.010 -72.966 -97.074  1.00 87.00           H  
ATOM    450  C   MET A  29      34.916 -73.132 -96.826  1.00 87.00           C  
ATOM    451  CB  MET A  29      36.193 -73.669 -98.924  1.00 87.00           C  
ATOM    452  HB2 MET A  29      35.685 -74.561 -99.290  1.00 87.00           H  
ATOM    453  HB3 MET A  29      35.629 -72.795 -99.250  1.00 87.00           H  
ATOM    454  O   MET A  29      34.899 -72.032 -96.277  1.00 87.00           O  
ATOM    455  CG  MET A  29      37.596 -73.586 -99.532  1.00 87.00           C  
ATOM    456  HG2 MET A  29      38.163 -74.460 -99.213  1.00 87.00           H  
ATOM    457  HG3 MET A  29      38.094 -72.698 -99.142  1.00 87.00           H  
ATOM    458  SD  MET A  29      37.652 -73.512-101.345  1.00 87.00           S  
ATOM    459  CE  MET A  29      36.695 -72.009-101.694  1.00 87.00           C  
ATOM    460  HE1 MET A  29      37.103 -71.171-101.129  1.00 87.00           H  
ATOM    461  HE2 MET A  29      36.753 -71.787-102.759  1.00 87.00           H  
ATOM    462  HE3 MET A  29      35.650 -72.163-101.425  1.00 87.00           H  
ATOM    463  N   HIS A  30      33.833 -73.913 -96.882  1.00 89.53           N  
ATOM    464  H   HIS A  30      33.907 -74.806 -97.348  1.00 89.53           H  
ATOM    465  CA  HIS A  30      32.521 -73.499 -96.371  1.00 89.53           C  
ATOM    466  HA  HIS A  30      32.198 -72.612 -96.915  1.00 89.53           H  
ATOM    467  C   HIS A  30      32.573 -73.127 -94.876  1.00 89.53           C  
ATOM    468  CB  HIS A  30      31.517 -74.629 -96.641  1.00 89.53           C  
ATOM    469  HB2 HIS A  30      31.443 -74.791 -97.716  1.00 89.53           H  
ATOM    470  HB3 HIS A  30      31.882 -75.552 -96.190  1.00 89.53           H  
ATOM    471  O   HIS A  30      31.995 -72.122 -94.450  1.00 89.53           O  
ATOM    472  CG  HIS A  30      30.141 -74.335 -96.100  1.00 89.53           C  
ATOM    473  CD2 HIS A  30      29.227 -73.453 -96.613  1.00 89.53           C  
ATOM    474  HD2 HIS A  30      29.357 -72.848 -97.498  1.00 89.53           H  
ATOM    475  ND1 HIS A  30      29.581 -74.889 -94.972  1.00 89.53           N  
ATOM    476  HD1 HIS A  30      29.982 -75.634 -94.421  1.00 89.53           H  
ATOM    477  CE1 HIS A  30      28.358 -74.358 -94.814  1.00 89.53           C  
ATOM    478  HE1 HIS A  30      27.658 -74.632 -94.039  1.00 89.53           H  
ATOM    479  NE2 HIS A  30      28.103 -73.463 -95.778  1.00 89.53           N  
ATOM    480  N   LYS A  31      33.339 -73.883 -94.077  1.00 90.50           N  
ATOM    481  H   LYS A  31      33.764 -74.710 -94.472  1.00 90.50           H  
ATOM    482  CA  LYS A  31      33.585 -73.557 -92.663  1.00 90.50           C  
ATOM    483  HA  LYS A  31      32.625 -73.396 -92.174  1.00 90.50           H  
ATOM    484  C   LYS A  31      34.367 -72.252 -92.481  1.00 90.50           C  
ATOM    485  CB  LYS A  31      34.291 -74.728 -91.969  1.00 90.50           C  
ATOM    486  HB2 LYS A  31      35.196 -74.981 -92.522  1.00 90.50           H  
ATOM    487  HB3 LYS A  31      34.572 -74.422 -90.962  1.00 90.50           H  
ATOM    488  O   LYS A  31      34.037 -71.486 -91.581  1.00 90.50           O  
ATOM    489  CG  LYS A  31      33.383 -75.961 -91.858  1.00 90.50           C  
ATOM    490  HG2 LYS A  31      33.032 -76.262 -92.845  1.00 90.50           H  
ATOM    491  HG3 LYS A  31      32.511 -75.720 -91.250  1.00 90.50           H  
ATOM    492  CD  LYS A  31      34.143 -77.118 -91.208  1.00 90.50           C  
ATOM    493  HD2 LYS A  31      35.147 -77.195 -91.626  1.00 90.50           H  
ATOM    494  HD3 LYS A  31      34.217 -76.919 -90.139  1.00 90.50           H  
ATOM    495  CE  LYS A  31      33.412 -78.439 -91.456  1.00 90.50           C  
ATOM    496  HE2 LYS A  31      32.339 -78.246 -91.484  1.00 90.50           H  
ATOM    497  HE3 LYS A  31      33.720 -78.840 -92.422  1.00 90.50           H  
ATOM    498  NZ  LYS A  31      33.689 -79.391 -90.364  1.00 90.50           N  
ATOM    499  HZ1 LYS A  31      33.158 -79.064 -89.569  1.00 90.50           H  
ATOM    500  HZ2 LYS A  31      33.377 -80.325 -90.587  1.00 90.50           H  
ATOM    501  HZ3 LYS A  31      34.665 -79.371 -90.104  1.00 90.50           H  
ATOM    502  N   GLU A  32      35.342 -71.950 -93.342  1.00 90.21           N  
ATOM    503  H   GLU A  32      35.515 -72.573 -94.118  1.00 90.21           H  
ATOM    504  CA  GLU A  32      36.059 -70.665 -93.306  1.00 90.21           C  
ATOM    505  HA  GLU A  32      36.460 -70.521 -92.303  1.00 90.21           H  
ATOM    506  C   GLU A  32      35.119 -69.488 -93.598  1.00 90.21           C  
ATOM    507  CB  GLU A  32      37.226 -70.668 -94.309  1.00 90.21           C  
ATOM    508  HB2 GLU A  32      36.845 -70.495 -95.315  1.00 90.21           H  
ATOM    509  HB3 GLU A  32      37.706 -71.646 -94.307  1.00 90.21           H  
ATOM    510  O   GLU A  32      35.094 -68.512 -92.851  1.00 90.21           O  
ATOM    511  CG  GLU A  32      38.275 -69.589 -93.987  1.00 90.21           C  
ATOM    512  HG2 GLU A  32      37.791 -68.613 -93.945  1.00 90.21           H  
ATOM    513  HG3 GLU A  32      39.003 -69.568 -94.797  1.00 90.21           H  
ATOM    514  CD  GLU A  32      39.007 -69.885 -92.670  1.00 90.21           C  
ATOM    515  OE1 GLU A  32      39.069 -69.006 -91.786  1.00 90.21           O  
ATOM    516  OE2 GLU A  32      39.477 -71.041 -92.540  1.00 90.21           O  
ATOM    517  N   SER A  33      34.266 -69.602 -94.622  1.00 88.79           N  
ATOM    518  H   SER A  33      34.338 -70.405 -95.230  1.00 88.79           H  
ATOM    519  CA  SER A  33      33.257 -68.581 -94.932  1.00 88.79           C  
ATOM    520  HA  SER A  33      33.764 -67.639 -95.140  1.00 88.79           H  
ATOM    521  C   SER A  33      32.299 -68.340 -93.757  1.00 88.79           C  
ATOM    522  CB  SER A  33      32.453 -68.989 -96.171  1.00 88.79           C  
ATOM    523  HB2 SER A  33      31.877 -69.889 -95.953  1.00 88.79           H  
ATOM    524  HB3 SER A  33      31.764 -68.187 -96.434  1.00 88.79           H  
ATOM    525  O   SER A  33      31.943 -67.194 -93.473  1.00 88.79           O  
ATOM    526  OG  SER A  33      33.311 -69.249 -97.264  1.00 88.79           O  
ATOM    527  HG  SER A  33      33.863 -68.482 -97.432  1.00 88.79           H  
ATOM    528  N   LYS A  34      31.923 -69.401 -93.027  1.00 89.23           N  
ATOM    529  H   LYS A  34      32.221 -70.315 -93.336  1.00 89.23           H  
ATOM    530  CA  LYS A  34      31.097 -69.292 -91.816  1.00 89.23           C  
ATOM    531  HA  LYS A  34      30.257 -68.637 -92.049  1.00 89.23           H  
ATOM    532  C   LYS A  34      31.842 -68.616 -90.656  1.00 89.23           C  
ATOM    533  CB  LYS A  34      30.533 -70.676 -91.458  1.00 89.23           C  
ATOM    534  HB2 LYS A  34      30.070 -71.102 -92.348  1.00 89.23           H  
ATOM    535  HB3 LYS A  34      31.342 -71.335 -91.142  1.00 89.23           H  
ATOM    536  O   LYS A  34      31.248 -67.765 -89.997  1.00 89.23           O  
ATOM    537  CG  LYS A  34      29.478 -70.586 -90.344  1.00 89.23           C  
ATOM    538  HG2 LYS A  34      28.747 -69.818 -90.597  1.00 89.23           H  
ATOM    539  HG3 LYS A  34      29.970 -70.312 -89.411  1.00 89.23           H  
ATOM    540  CD  LYS A  34      28.749 -71.922 -90.155  1.00 89.23           C  
ATOM    541  HD2 LYS A  34      29.486 -72.700 -89.956  1.00 89.23           H  
ATOM    542  HD3 LYS A  34      28.208 -72.173 -91.068  1.00 89.23           H  
ATOM    543  CE  LYS A  34      27.771 -71.827 -88.977  1.00 89.23           C  
ATOM    544  HE2 LYS A  34      26.995 -71.101 -89.219  1.00 89.23           H  
ATOM    545  HE3 LYS A  34      28.317 -71.453 -88.111  1.00 89.23           H  
ATOM    546  NZ  LYS A  34      27.171 -73.148 -88.657  1.00 89.23           N  
ATOM    547  HZ1 LYS A  34      27.894 -73.813 -88.423  1.00 89.23           H  
ATOM    548  HZ2 LYS A  34      26.647 -73.515 -89.439  1.00 89.23           H  
ATOM    549  HZ3 LYS A  34      26.563 -73.080 -87.854  1.00 89.23           H  
ATOM    550  N   ILE A  35      33.131 -68.914 -90.453  1.00 92.46           N  
ATOM    551  H   ILE A  35      33.549 -69.628 -91.032  1.00 92.46           H  
ATOM    552  CA  ILE A  35      33.992 -68.205 -89.486  1.00 92.46           C  
ATOM    553  HA  ILE A  35      33.548 -68.294 -88.495  1.00 92.46           H  
ATOM    554  C   ILE A  35      34.034 -66.708 -89.814  1.00 92.46           C  
ATOM    555  CB  ILE A  35      35.411 -68.831 -89.433  1.00 92.46           C  
ATOM    556  HB  ILE A  35      35.778 -68.953 -90.452  1.00 92.46           H  
ATOM    557  O   ILE A  35      33.739 -65.896 -88.942  1.00 92.46           O  
ATOM    558  CG1 ILE A  35      35.343 -70.221 -88.763  1.00 92.46           C  
ATOM    559 HG12 ILE A  35      34.486 -70.766 -89.158  1.00 92.46           H  
ATOM    560 HG13 ILE A  35      35.193 -70.103 -87.690  1.00 92.46           H  
ATOM    561  CG2 ILE A  35      36.420 -67.942 -88.676  1.00 92.46           C  
ATOM    562 HG21 ILE A  35      36.540 -66.986 -89.185  1.00 92.46           H  
ATOM    563 HG22 ILE A  35      37.402 -68.416 -88.668  1.00 92.46           H  
ATOM    564 HG23 ILE A  35      36.077 -67.769 -87.656  1.00 92.46           H  
ATOM    565  CD1 ILE A  35      36.580 -71.093 -89.008  1.00 92.46           C  
ATOM    566 HD11 ILE A  35      36.720 -71.248 -90.078  1.00 92.46           H  
ATOM    567 HD12 ILE A  35      36.432 -72.061 -88.528  1.00 92.46           H  
ATOM    568 HD13 ILE A  35      37.476 -70.631 -88.592  1.00 92.46           H  
ATOM    569  N   ILE A  36      34.317 -66.329 -91.064  1.00 91.79           N  
ATOM    570  H   ILE A  36      34.569 -67.045 -91.731  1.00 91.79           H  
ATOM    571  CA  ILE A  36      34.400 -64.918 -91.484  1.00 91.79           C  
ATOM    572  HA  ILE A  36      35.155 -64.422 -90.874  1.00 91.79           H  
ATOM    573  C   ILE A  36      33.072 -64.183 -91.232  1.00 91.79           C  
ATOM    574  CB  ILE A  36      34.852 -64.833 -92.963  1.00 91.79           C  
ATOM    575  HB  ILE A  36      34.196 -65.467 -93.559  1.00 91.79           H  
ATOM    576  O   ILE A  36      33.071 -63.092 -90.656  1.00 91.79           O  
ATOM    577  CG1 ILE A  36      36.306 -65.342 -93.110  1.00 91.79           C  
ATOM    578 HG12 ILE A  36      36.433 -66.274 -92.559  1.00 91.79           H  
ATOM    579 HG13 ILE A  36      36.992 -64.615 -92.676  1.00 91.79           H  
ATOM    580  CG2 ILE A  36      34.746 -63.391 -93.500  1.00 91.79           C  
ATOM    581 HG21 ILE A  36      35.352 -62.721 -92.889  1.00 91.79           H  
ATOM    582 HG22 ILE A  36      35.092 -63.340 -94.532  1.00 91.79           H  
ATOM    583 HG23 ILE A  36      33.712 -63.048 -93.489  1.00 91.79           H  
ATOM    584  CD1 ILE A  36      36.723 -65.620 -94.561  1.00 91.79           C  
ATOM    585 HD11 ILE A  36      37.719 -66.063 -94.567  1.00 91.79           H  
ATOM    586 HD12 ILE A  36      36.753 -64.698 -95.140  1.00 91.79           H  
ATOM    587 HD13 ILE A  36      36.024 -66.321 -95.019  1.00 91.79           H  
ATOM    588  N   LYS A  37      31.927 -64.792 -91.584  1.00 87.44           N  
ATOM    589  H   LYS A  37      31.989 -65.678 -92.064  1.00 87.44           H  
ATOM    590  CA  LYS A  37      30.597 -64.218 -91.302  1.00 87.44           C  
ATOM    591  HA  LYS A  37      30.540 -63.236 -91.772  1.00 87.44           H  
ATOM    592  C   LYS A  37      30.389 -63.986 -89.803  1.00 87.44           C  
ATOM    593  CB  LYS A  37      29.501 -65.117 -91.900  1.00 87.44           C  
ATOM    594  HB2 LYS A  37      29.526 -66.094 -91.416  1.00 87.44           H  
ATOM    595  HB3 LYS A  37      29.708 -65.255 -92.961  1.00 87.44           H  
ATOM    596  O   LYS A  37      29.992 -62.895 -89.401  1.00 87.44           O  
ATOM    597  CG  LYS A  37      28.096 -64.506 -91.740  1.00 87.44           C  
ATOM    598  HG2 LYS A  37      27.845 -64.431 -90.682  1.00 87.44           H  
ATOM    599  HG3 LYS A  37      28.089 -63.507 -92.175  1.00 87.44           H  
ATOM    600  CD  LYS A  37      27.038 -65.368 -92.445  1.00 87.44           C  
ATOM    601  HD2 LYS A  37      27.330 -65.475 -93.489  1.00 87.44           H  
ATOM    602  HD3 LYS A  37      27.013 -66.362 -91.998  1.00 87.44           H  
ATOM    603  CE  LYS A  37      25.638 -64.736 -92.410  1.00 87.44           C  
ATOM    604  HE2 LYS A  37      25.730 -63.669 -92.615  1.00 87.44           H  
ATOM    605  HE3 LYS A  37      25.042 -65.180 -93.207  1.00 87.44           H  
ATOM    606  NZ  LYS A  37      24.952 -64.943 -91.113  1.00 87.44           N  
ATOM    607  HZ1 LYS A  37      24.883 -65.915 -90.846  1.00 87.44           H  
ATOM    608  HZ2 LYS A  37      24.043 -64.505 -91.082  1.00 87.44           H  
ATOM    609  HZ3 LYS A  37      25.451 -64.480 -90.367  1.00 87.44           H  
ATOM    610  N   MET A  38      30.712 -64.980 -88.977  1.00 90.37           N  
ATOM    611  H   MET A  38      31.053 -65.844 -89.372  1.00 90.37           H  
ATOM    612  CA  MET A  38      30.551 -64.888 -87.526  1.00 90.37           C  
ATOM    613  HA  MET A  38      29.547 -64.526 -87.308  1.00 90.37           H  
ATOM    614  C   MET A  38      31.536 -63.908 -86.867  1.00 90.37           C  
ATOM    615  CB  MET A  38      30.689 -66.277 -86.908  1.00 90.37           C  
ATOM    616  HB2 MET A  38      30.730 -66.150 -85.827  1.00 90.37           H  
ATOM    617  HB3 MET A  38      31.615 -66.740 -87.249  1.00 90.37           H  
ATOM    618  O   MET A  38      31.187 -63.296 -85.862  1.00 90.37           O  
ATOM    619  CG  MET A  38      29.504 -67.188 -87.250  1.00 90.37           C  
ATOM    620  HG2 MET A  38      29.337 -67.168 -88.327  1.00 90.37           H  
ATOM    621  HG3 MET A  38      28.608 -66.798 -86.766  1.00 90.37           H  
ATOM    622  SD  MET A  38      29.743 -68.918 -86.759  1.00 90.37           S  
ATOM    623  CE  MET A  38      29.878 -68.706 -84.968  1.00 90.37           C  
ATOM    624  HE1 MET A  38      28.899 -68.475 -84.546  1.00 90.37           H  
ATOM    625  HE2 MET A  38      30.270 -69.626 -84.535  1.00 90.37           H  
ATOM    626  HE3 MET A  38      30.575 -67.904 -84.722  1.00 90.37           H  
ATOM    627  N   GLN A  39      32.736 -63.698 -87.427  1.00 89.13           N  
ATOM    628  H   GLN A  39      33.008 -64.260 -88.221  1.00 89.13           H  
ATOM    629  CA  GLN A  39      33.641 -62.635 -86.966  1.00 89.13           C  
ATOM    630  HA  GLN A  39      33.792 -62.744 -85.891  1.00 89.13           H  
ATOM    631  C   GLN A  39      33.010 -61.253 -87.179  1.00 89.13           C  
ATOM    632  CB  GLN A  39      35.017 -62.710 -87.658  1.00 89.13           C  
ATOM    633  HB2 GLN A  39      34.888 -62.787 -88.738  1.00 89.13           H  
ATOM    634  HB3 GLN A  39      35.554 -61.785 -87.448  1.00 89.13           H  
ATOM    635  O   GLN A  39      33.054 -60.423 -86.273  1.00 89.13           O  
ATOM    636  CG  GLN A  39      35.881 -63.876 -87.159  1.00 89.13           C  
ATOM    637  HG2 GLN A  39      35.914 -63.860 -86.069  1.00 89.13           H  
ATOM    638  HG3 GLN A  39      35.447 -64.820 -87.488  1.00 89.13           H  
ATOM    639  CD  GLN A  39      37.300 -63.840 -87.705  1.00 89.13           C  
ATOM    640  NE2 GLN A  39      38.307 -63.727 -86.865  1.00 89.13           N  
ATOM    641 HE21 GLN A  39      39.194 -63.542 -87.313  1.00 89.13           H  
ATOM    642 HE22 GLN A  39      38.126 -63.514 -85.895  1.00 89.13           H  
ATOM    643  OE1 GLN A  39      37.547 -63.927 -88.892  1.00 89.13           O  
ATOM    644  N   LYS A  40      32.355 -61.023 -88.327  1.00 87.92           N  
ATOM    645  H   LYS A  40      32.360 -61.744 -89.034  1.00 87.92           H  
ATOM    646  CA  LYS A  40      31.641 -59.764 -88.594  1.00 87.92           C  
ATOM    647  HA  LYS A  40      32.320 -58.950 -88.340  1.00 87.92           H  
ATOM    648  C   LYS A  40      30.418 -59.579 -87.685  1.00 87.92           C  
ATOM    649  CB  LYS A  40      31.272 -59.685 -90.089  1.00 87.92           C  
ATOM    650  HB2 LYS A  40      30.420 -60.338 -90.278  1.00 87.92           H  
ATOM    651  HB3 LYS A  40      32.106 -60.040 -90.695  1.00 87.92           H  
ATOM    652  O   LYS A  40      30.157 -58.466 -87.235  1.00 87.92           O  
ATOM    653  CG  LYS A  40      30.915 -58.254 -90.531  1.00 87.92           C  
ATOM    654  HG2 LYS A  40      30.430 -58.293 -91.506  1.00 87.92           H  
ATOM    655  HG3 LYS A  40      30.201 -57.829 -89.825  1.00 87.92           H  
ATOM    656  CD  LYS A  40      32.156 -57.349 -90.637  1.00 87.92           C  
ATOM    657  HD2 LYS A  40      32.933 -57.706 -89.961  1.00 87.92           H  
ATOM    658  HD3 LYS A  40      32.553 -57.402 -91.651  1.00 87.92           H  
ATOM    659  CE  LYS A  40      31.839 -55.894 -90.273  1.00 87.92           C  
ATOM    660  HE2 LYS A  40      31.166 -55.457 -91.011  1.00 87.92           H  
ATOM    661  HE3 LYS A  40      31.340 -55.896 -89.303  1.00 87.92           H  
ATOM    662  NZ  LYS A  40      33.090 -55.111 -90.156  1.00 87.92           N  
ATOM    663  HZ1 LYS A  40      33.553 -54.912 -91.031  1.00 87.92           H  
ATOM    664  HZ2 LYS A  40      32.997 -54.286 -89.582  1.00 87.92           H  
ATOM    665  HZ3 LYS A  40      33.734 -55.617 -89.565  1.00 87.92           H  
ATOM    666  N   GLU A  41      29.696 -60.653 -87.371  1.00 87.42           N  
ATOM    667  H   GLU A  41      29.918 -61.525 -87.829  1.00 87.42           H  
ATOM    668  CA  GLU A  41      28.577 -60.623 -86.412  1.00 87.42           C  
ATOM    669  HA  GLU A  41      27.896 -59.818 -86.686  1.00 87.42           H  
ATOM    670  C   GLU A  41      29.053 -60.317 -84.981  1.00 87.42           C  
ATOM    671  CB  GLU A  41      27.797 -61.949 -86.477  1.00 87.42           C  
ATOM    672  HB2 GLU A  41      28.499 -62.778 -86.384  1.00 87.42           H  
ATOM    673  HB3 GLU A  41      27.092 -61.995 -85.648  1.00 87.42           H  
ATOM    674  O   GLU A  41      28.427 -59.510 -84.288  1.00 87.42           O  
ATOM    675  CG  GLU A  41      27.010 -62.053 -87.795  1.00 87.42           C  
ATOM    676  HG2 GLU A  41      26.221 -61.301 -87.777  1.00 87.42           H  
ATOM    677  HG3 GLU A  41      27.667 -61.810 -88.630  1.00 87.42           H  
ATOM    678  CD  GLU A  41      26.387 -63.429 -88.076  1.00 87.42           C  
ATOM    679  OE1 GLU A  41      25.583 -63.496 -89.035  1.00 87.42           O  
ATOM    680  OE2 GLU A  41      26.744 -64.441 -87.437  1.00 87.42           O  
ATOM    681  N   LEU A  42      30.191 -60.880 -84.553  1.00 87.53           N  
ATOM    682  H   LEU A  42      30.640 -61.562 -85.148  1.00 87.53           H  
ATOM    683  CA  LEU A  42      30.829 -60.553 -83.269  1.00 87.53           C  
ATOM    684  HA  LEU A  42      30.098 -60.683 -82.471  1.00 87.53           H  
ATOM    685  C   LEU A  42      31.286 -59.092 -83.209  1.00 87.53           C  
ATOM    686  CB  LEU A  42      32.024 -61.492 -83.010  1.00 87.53           C  
ATOM    687  HB2 LEU A  42      32.560 -61.648 -83.946  1.00 87.53           H  
ATOM    688  HB3 LEU A  42      32.712 -61.013 -82.313  1.00 87.53           H  
ATOM    689  O   LEU A  42      31.082 -58.420 -82.203  1.00 87.53           O  
ATOM    690  CG  LEU A  42      31.617 -62.849 -82.419  1.00 87.53           C  
ATOM    691  HG  LEU A  42      30.808 -63.263 -83.021  1.00 87.53           H  
ATOM    692  CD1 LEU A  42      32.791 -63.824 -82.469  1.00 87.53           C  
ATOM    693 HD11 LEU A  42      33.109 -63.950 -83.504  1.00 87.53           H  
ATOM    694 HD12 LEU A  42      33.621 -63.449 -81.871  1.00 87.53           H  
ATOM    695 HD13 LEU A  42      32.482 -64.792 -82.073  1.00 87.53           H  
ATOM    696  CD2 LEU A  42      31.176 -62.728 -80.954  1.00 87.53           C  
ATOM    697 HD21 LEU A  42      30.289 -62.099 -80.868  1.00 87.53           H  
ATOM    698 HD22 LEU A  42      31.980 -62.301 -80.355  1.00 87.53           H  
ATOM    699 HD23 LEU A  42      30.939 -63.719 -80.567  1.00 87.53           H  
ATOM    700  N   GLU A  43      31.883 -58.579 -84.284  1.00 87.03           N  
ATOM    701  H   GLU A  43      32.071 -59.190 -85.066  1.00 87.03           H  
ATOM    702  CA  GLU A  43      32.306 -57.180 -84.379  1.00 87.03           C  
ATOM    703  HA  GLU A  43      33.025 -56.967 -83.588  1.00 87.03           H  
ATOM    704  C   GLU A  43      31.110 -56.231 -84.192  1.00 87.03           C  
ATOM    705  CB  GLU A  43      32.998 -56.987 -85.735  1.00 87.03           C  
ATOM    706  HB2 GLU A  43      32.248 -57.065 -86.522  1.00 87.03           H  
ATOM    707  HB3 GLU A  43      33.722 -57.790 -85.875  1.00 87.03           H  
ATOM    708  O   GLU A  43      31.133 -55.373 -83.313  1.00 87.03           O  
ATOM    709  CG  GLU A  43      33.739 -55.654 -85.887  1.00 87.03           C  
ATOM    710  HG2 GLU A  43      33.091 -54.845 -85.551  1.00 87.03           H  
ATOM    711  HG3 GLU A  43      34.634 -55.664 -85.263  1.00 87.03           H  
ATOM    712  CD  GLU A  43      34.120 -55.417 -87.355  1.00 87.03           C  
ATOM    713  OE1 GLU A  43      34.059 -54.260 -87.829  1.00 87.03           O  
ATOM    714  OE2 GLU A  43      34.316 -56.389 -88.122  1.00 87.03           O  
ATOM    715  N   VAL A  44      30.020 -56.450 -84.938  1.00 88.15           N  
ATOM    716  H   VAL A  44      30.061 -57.191 -85.623  1.00 88.15           H  
ATOM    717  CA  VAL A  44      28.794 -55.636 -84.854  1.00 88.15           C  
ATOM    718  HA  VAL A  44      29.070 -54.588 -84.975  1.00 88.15           H  
ATOM    719  C   VAL A  44      28.109 -55.745 -83.486  1.00 88.15           C  
ATOM    720  CB  VAL A  44      27.830 -56.014 -86.000  1.00 88.15           C  
ATOM    721  HB  VAL A  44      27.684 -57.094 -86.003  1.00 88.15           H  
ATOM    722  O   VAL A  44      27.618 -54.742 -82.966  1.00 88.15           O  
ATOM    723  CG1 VAL A  44      26.454 -55.343 -85.878  1.00 88.15           C  
ATOM    724 HG11 VAL A  44      26.574 -54.263 -85.791  1.00 88.15           H  
ATOM    725 HG12 VAL A  44      25.929 -55.720 -85.001  1.00 88.15           H  
ATOM    726 HG13 VAL A  44      25.850 -55.572 -86.756  1.00 88.15           H  
ATOM    727  CG2 VAL A  44      28.412 -55.590 -87.357  1.00 88.15           C  
ATOM    728 HG21 VAL A  44      28.511 -54.506 -87.399  1.00 88.15           H  
ATOM    729 HG22 VAL A  44      29.396 -56.036 -87.506  1.00 88.15           H  
ATOM    730 HG23 VAL A  44      27.758 -55.928 -88.161  1.00 88.15           H  
ATOM    731  N   THR A  45      28.080 -56.927 -82.866  1.00 85.78           N  
ATOM    732  H   THR A  45      28.518 -57.722 -83.310  1.00 85.78           H  
ATOM    733  CA  THR A  45      27.466 -57.098 -81.535  1.00 85.78           C  
ATOM    734  HA  THR A  45      26.519 -56.559 -81.532  1.00 85.78           H  
ATOM    735  C   THR A  45      28.300 -56.451 -80.423  1.00 85.78           C  
ATOM    736  CB  THR A  45      27.122 -58.564 -81.228  1.00 85.78           C  
ATOM    737  HB  THR A  45      26.910 -58.661 -80.163  1.00 85.78           H  
ATOM    738  O   THR A  45      27.730 -55.794 -79.550  1.00 85.78           O  
ATOM    739  CG2 THR A  45      25.881 -59.027 -81.985  1.00 85.78           C  
ATOM    740 HG21 THR A  45      25.019 -58.435 -81.677  1.00 85.78           H  
ATOM    741 HG22 THR A  45      25.680 -60.072 -81.750  1.00 85.78           H  
ATOM    742 HG23 THR A  45      26.029 -58.918 -83.060  1.00 85.78           H  
ATOM    743  OG1 THR A  45      28.163 -59.440 -81.570  1.00 85.78           O  
ATOM    744  HG1 THR A  45      28.197 -59.498 -82.528  1.00 85.78           H  
ATOM    745  N   ASN A  46      29.633 -56.493 -80.497  1.00 88.40           N  
ATOM    746  H   ASN A  46      30.060 -57.057 -81.217  1.00 88.40           H  
ATOM    747  CA  ASN A  46      30.505 -55.720 -79.602  1.00 88.40           C  
ATOM    748  HA  ASN A  46      30.247 -55.958 -78.569  1.00 88.40           H  
ATOM    749  C   ASN A  46      30.309 -54.198 -79.767  1.00 88.40           C  
ATOM    750  CB  ASN A  46      31.962 -56.135 -79.854  1.00 88.40           C  
ATOM    751  HB2 ASN A  46      32.168 -56.139 -80.924  1.00 88.40           H  
ATOM    752  HB3 ASN A  46      32.628 -55.411 -79.385  1.00 88.40           H  
ATOM    753  O   ASN A  46      30.225 -53.465 -78.779  1.00 88.40           O  
ATOM    754  CG  ASN A  46      32.287 -57.490 -79.250  1.00 88.40           C  
ATOM    755  ND2 ASN A  46      32.971 -58.348 -79.966  1.00 88.40           N  
ATOM    756 HD21 ASN A  46      33.044 -58.191 -80.961  1.00 88.40           H  
ATOM    757 HD22 ASN A  46      33.112 -59.254 -79.541  1.00 88.40           H  
ATOM    758  OD1 ASN A  46      31.953 -57.786 -78.117  1.00 88.40           O  
ATOM    759  N   ASP A  47      30.142 -53.727 -81.003  1.00 87.66           N  
ATOM    760  H   ASP A  47      30.302 -54.355 -81.777  1.00 87.66           H  
ATOM    761  CA  ASP A  47      29.862 -52.321 -81.320  1.00 87.66           C  
ATOM    762  HA  ASP A  47      30.652 -51.714 -80.879  1.00 87.66           H  
ATOM    763  C   ASP A  47      28.508 -51.848 -80.736  1.00 87.66           C  
ATOM    764  CB  ASP A  47      29.916 -52.180 -82.855  1.00 87.66           C  
ATOM    765  HB2 ASP A  47      30.561 -52.951 -83.278  1.00 87.66           H  
ATOM    766  HB3 ASP A  47      28.919 -52.318 -83.273  1.00 87.66           H  
ATOM    767  O   ASP A  47      28.354 -50.703 -80.294  1.00 87.66           O  
ATOM    768  CG  ASP A  47      30.500 -50.850 -83.317  1.00 87.66           C  
ATOM    769  OD1 ASP A  47      31.566 -50.461 -82.806  1.00 87.66           O  
ATOM    770  OD2 ASP A  47      29.827 -50.182 -84.140  1.00 87.66           O  
ATOM    771  N   ILE A  48      27.517 -52.748 -80.672  1.00 88.97           N  
ATOM    772  H   ILE A  48      27.694 -53.650 -81.090  1.00 88.97           H  
ATOM    773  CA  ILE A  48      26.223 -52.526 -80.004  1.00 88.97           C  
ATOM    774  HA  ILE A  48      25.858 -51.539 -80.290  1.00 88.97           H  
ATOM    775  C   ILE A  48      26.383 -52.499 -78.475  1.00 88.97           C  
ATOM    776  CB  ILE A  48      25.182 -53.568 -80.487  1.00 88.97           C  
ATOM    777  HB  ILE A  48      25.623 -54.562 -80.406  1.00 88.97           H  
ATOM    778  O   ILE A  48      25.802 -51.619 -77.832  1.00 88.97           O  
ATOM    779  CG1 ILE A  48      24.813 -53.304 -81.966  1.00 88.97           C  
ATOM    780 HG12 ILE A  48      25.714 -53.091 -82.541  1.00 88.97           H  
ATOM    781 HG13 ILE A  48      24.175 -52.423 -82.030  1.00 88.97           H  
ATOM    782  CG2 ILE A  48      23.902 -53.541 -79.628  1.00 88.97           C  
ATOM    783 HG21 ILE A  48      24.134 -53.829 -78.603  1.00 88.97           H  
ATOM    784 HG22 ILE A  48      23.464 -52.543 -79.634  1.00 88.97           H  
ATOM    785 HG23 ILE A  48      23.175 -54.260 -80.005  1.00 88.97           H  
ATOM    786  CD1 ILE A  48      24.107 -54.484 -82.647  1.00 88.97           C  
ATOM    787 HD11 ILE A  48      23.128 -54.662 -82.201  1.00 88.97           H  
ATOM    788 HD12 ILE A  48      24.716 -55.384 -82.559  1.00 88.97           H  
ATOM    789 HD13 ILE A  48      23.969 -54.257 -83.705  1.00 88.97           H  
ATOM    790  N   ILE A  49      27.191 -53.391 -77.884  1.00 88.90           N  
ATOM    791  H   ILE A  49      27.630 -54.091 -78.464  1.00 88.90           H  
ATOM    792  CA  ILE A  49      27.509 -53.369 -76.444  1.00 88.90           C  
ATOM    793  HA  ILE A  49      26.579 -53.472 -75.886  1.00 88.90           H  
ATOM    794  C   ILE A  49      28.106 -52.017 -76.043  1.00 88.90           C  
ATOM    795  CB  ILE A  49      28.435 -54.548 -76.048  1.00 88.90           C  
ATOM    796  HB  ILE A  49      29.228 -54.643 -76.791  1.00 88.90           H  
ATOM    797  O   ILE A  49      27.600 -51.395 -75.108  1.00 88.90           O  
ATOM    798  CG1 ILE A  49      27.607 -55.849 -76.053  1.00 88.90           C  
ATOM    799 HG12 ILE A  49      26.791 -55.769 -75.336  1.00 88.90           H  
ATOM    800 HG13 ILE A  49      27.174 -55.982 -77.045  1.00 88.90           H  
ATOM    801  CG2 ILE A  49      29.115 -54.341 -74.678  1.00 88.90           C  
ATOM    802 HG21 ILE A  49      29.782 -55.174 -74.455  1.00 88.90           H  
ATOM    803 HG22 ILE A  49      28.363 -54.256 -73.893  1.00 88.90           H  
ATOM    804 HG23 ILE A  49      29.741 -53.450 -74.686  1.00 88.90           H  
ATOM    805  CD1 ILE A  49      28.419 -57.108 -75.738  1.00 88.90           C  
ATOM    806 HD11 ILE A  49      28.745 -57.113 -74.698  1.00 88.90           H  
ATOM    807 HD12 ILE A  49      27.791 -57.984 -75.899  1.00 88.90           H  
ATOM    808 HD13 ILE A  49      29.291 -57.153 -76.390  1.00 88.90           H  
ATOM    809  N   ALA A  50      29.115 -51.525 -76.767  1.00 89.37           N  
ATOM    810  H   ALA A  50      29.497 -52.093 -77.509  1.00 89.37           H  
ATOM    811  CA  ALA A  50      29.759 -50.243 -76.469  1.00 89.37           C  
ATOM    812  HA  ALA A  50      30.182 -50.288 -75.466  1.00 89.37           H  
ATOM    813  C   ALA A  50      28.757 -49.070 -76.503  1.00 89.37           C  
ATOM    814  CB  ALA A  50      30.906 -50.049 -77.468  1.00 89.37           C  
ATOM    815  HB1 ALA A  50      31.614 -50.873 -77.381  1.00 89.37           H  
ATOM    816  HB2 ALA A  50      30.523 -50.021 -78.488  1.00 89.37           H  
ATOM    817  HB3 ALA A  50      31.427 -49.115 -77.255  1.00 89.37           H  
ATOM    818  O   ALA A  50      28.693 -48.259 -75.572  1.00 89.37           O  
ATOM    819  N   LYS A  51      27.896 -49.019 -77.530  1.00 85.58           N  
ATOM    820  H   LYS A  51      28.005 -49.709 -78.259  1.00 85.58           H  
ATOM    821  CA  LYS A  51      26.840 -47.996 -77.666  1.00 85.58           C  
ATOM    822  HA  LYS A  51      27.297 -47.011 -77.574  1.00 85.58           H  
ATOM    823  C   LYS A  51      25.790 -48.076 -76.552  1.00 85.58           C  
ATOM    824  CB  LYS A  51      26.194 -48.118 -79.058  1.00 85.58           C  
ATOM    825  HB2 LYS A  51      25.928 -49.160 -79.235  1.00 85.58           H  
ATOM    826  HB3 LYS A  51      25.286 -47.516 -79.097  1.00 85.58           H  
ATOM    827  O   LYS A  51      25.289 -47.040 -76.110  1.00 85.58           O  
ATOM    828  CG  LYS A  51      27.156 -47.625 -80.152  1.00 85.58           C  
ATOM    829  HG2 LYS A  51      28.152 -48.021 -79.954  1.00 85.58           H  
ATOM    830  HG3 LYS A  51      27.215 -46.537 -80.116  1.00 85.58           H  
ATOM    831  CD  LYS A  51      26.739 -48.068 -81.562  1.00 85.58           C  
ATOM    832  HD2 LYS A  51      26.549 -49.141 -81.549  1.00 85.58           H  
ATOM    833  HD3 LYS A  51      25.840 -47.541 -81.880  1.00 85.58           H  
ATOM    834  CE  LYS A  51      27.908 -47.776 -82.514  1.00 85.58           C  
ATOM    835  HE2 LYS A  51      27.968 -46.709 -82.730  1.00 85.58           H  
ATOM    836  HE3 LYS A  51      28.826 -48.061 -82.000  1.00 85.58           H  
ATOM    837  NZ  LYS A  51      27.841 -48.573 -83.757  1.00 85.58           N  
ATOM    838  HZ1 LYS A  51      27.659 -49.545 -83.551  1.00 85.58           H  
ATOM    839  HZ2 LYS A  51      27.211 -48.219 -84.462  1.00 85.58           H  
ATOM    840  HZ3 LYS A  51      28.767 -48.690 -84.144  1.00 85.58           H  
ATOM    841  N   LEU A  52      25.457 -49.275 -76.071  1.00 86.24           N  
ATOM    842  H   LEU A  52      25.879 -50.091 -76.491  1.00 86.24           H  
ATOM    843  CA  LEU A  52      24.532 -49.455 -74.950  1.00 86.24           C  
ATOM    844  HA  LEU A  52      23.691 -48.773 -75.075  1.00 86.24           H  
ATOM    845  C   LEU A  52      25.172 -49.097 -73.601  1.00 86.24           C  
ATOM    846  CB  LEU A  52      23.994 -50.891 -74.941  1.00 86.24           C  
ATOM    847  HB2 LEU A  52      24.837 -51.581 -74.977  1.00 86.24           H  
ATOM    848  HB3 LEU A  52      23.468 -51.036 -73.998  1.00 86.24           H  
ATOM    849  O   LEU A  52      24.527 -48.426 -72.798  1.00 86.24           O  
ATOM    850  CG  LEU A  52      23.007 -51.226 -76.071  1.00 86.24           C  
ATOM    851  HG  LEU A  52      23.406 -50.900 -77.032  1.00 86.24           H  
ATOM    852  CD1 LEU A  52      22.788 -52.735 -76.113  1.00 86.24           C  
ATOM    853 HD11 LEU A  52      23.739 -53.235 -76.298  1.00 86.24           H  
ATOM    854 HD12 LEU A  52      22.102 -52.983 -76.924  1.00 86.24           H  
ATOM    855 HD13 LEU A  52      22.382 -53.089 -75.165  1.00 86.24           H  
ATOM    856  CD2 LEU A  52      21.645 -50.558 -75.851  1.00 86.24           C  
ATOM    857 HD21 LEU A  52      20.964 -50.850 -76.651  1.00 86.24           H  
ATOM    858 HD22 LEU A  52      21.227 -50.871 -74.895  1.00 86.24           H  
ATOM    859 HD23 LEU A  52      21.753 -49.473 -75.861  1.00 86.24           H  
ATOM    860  N   GLN A  53      26.433 -49.466 -73.361  1.00 88.36           N  
ATOM    861  H   GLN A  53      26.914 -50.017 -74.058  1.00 88.36           H  
ATOM    862  CA  GLN A  53      27.180 -49.073 -72.158  1.00 88.36           C  
ATOM    863  HA  GLN A  53      26.654 -49.437 -71.275  1.00 88.36           H  
ATOM    864  C   GLN A  53      27.270 -47.544 -72.031  1.00 88.36           C  
ATOM    865  CB  GLN A  53      28.585 -49.695 -72.185  1.00 88.36           C  
ATOM    866  HB2 GLN A  53      29.038 -49.514 -73.160  1.00 88.36           H  
ATOM    867  HB3 GLN A  53      29.201 -49.208 -71.429  1.00 88.36           H  
ATOM    868  O   GLN A  53      26.967 -47.001 -70.967  1.00 88.36           O  
ATOM    869  CG  GLN A  53      28.576 -51.204 -71.890  1.00 88.36           C  
ATOM    870  HG2 GLN A  53      28.208 -51.367 -70.877  1.00 88.36           H  
ATOM    871  HG3 GLN A  53      27.905 -51.712 -72.583  1.00 88.36           H  
ATOM    872  CD  GLN A  53      29.957 -51.843 -72.020  1.00 88.36           C  
ATOM    873  NE2 GLN A  53      30.128 -53.076 -71.598  1.00 88.36           N  
ATOM    874 HE21 GLN A  53      31.055 -53.450 -71.744  1.00 88.36           H  
ATOM    875 HE22 GLN A  53      29.361 -53.629 -71.243  1.00 88.36           H  
ATOM    876  OE1 GLN A  53      30.911 -51.261 -72.501  1.00 88.36           O  
ATOM    877  N   ALA A  54      27.576 -46.843 -73.129  1.00 86.47           N  
ATOM    878  H   ALA A  54      27.869 -47.344 -73.955  1.00 86.47           H  
ATOM    879  CA  ALA A  54      27.578 -45.380 -73.171  1.00 86.47           C  
ATOM    880  HA  ALA A  54      28.287 -45.013 -72.429  1.00 86.47           H  
ATOM    881  C   ALA A  54      26.199 -44.776 -72.827  1.00 86.47           C  
ATOM    882  CB  ALA A  54      28.063 -44.943 -74.558  1.00 86.47           C  
ATOM    883  HB1 ALA A  54      27.381 -45.303 -75.328  1.00 86.47           H  
ATOM    884  HB2 ALA A  54      28.113 -43.855 -74.602  1.00 86.47           H  
ATOM    885  HB3 ALA A  54      29.057 -45.349 -74.746  1.00 86.47           H  
ATOM    886  O   ALA A  54      26.119 -43.830 -72.041  1.00 86.47           O  
ATOM    887  N   LYS A  55      25.102 -45.355 -73.344  1.00 82.79           N  
ATOM    888  H   LYS A  55      25.232 -46.123 -73.987  1.00 82.79           H  
ATOM    889  CA  LYS A  55      23.730 -44.930 -73.002  1.00 82.79           C  
ATOM    890  HA  LYS A  55      23.656 -43.853 -73.148  1.00 82.79           H  
ATOM    891  C   LYS A  55      23.385 -45.150 -71.527  1.00 82.79           C  
ATOM    892  CB  LYS A  55      22.694 -45.623 -73.901  1.00 82.79           C  
ATOM    893  HB2 LYS A  55      21.716 -45.535 -73.428  1.00 82.79           H  
ATOM    894  HB3 LYS A  55      22.930 -46.683 -73.997  1.00 82.79           H  
ATOM    895  O   LYS A  55      22.798 -44.258 -70.922  1.00 82.79           O  
ATOM    896  CG  LYS A  55      22.609 -44.974 -75.289  1.00 82.79           C  
ATOM    897  HG2 LYS A  55      22.387 -43.914 -75.169  1.00 82.79           H  
ATOM    898  HG3 LYS A  55      23.562 -45.076 -75.807  1.00 82.79           H  
ATOM    899  CD  LYS A  55      21.496 -45.626 -76.120  1.00 82.79           C  
ATOM    900  HD2 LYS A  55      21.749 -46.671 -76.301  1.00 82.79           H  
ATOM    901  HD3 LYS A  55      20.561 -45.574 -75.563  1.00 82.79           H  
ATOM    902  CE  LYS A  55      21.341 -44.884 -77.452  1.00 82.79           C  
ATOM    903  HE2 LYS A  55      21.203 -43.824 -77.240  1.00 82.79           H  
ATOM    904  HE3 LYS A  55      22.267 -44.990 -78.017  1.00 82.79           H  
ATOM    905  NZ  LYS A  55      20.190 -45.396 -78.238  1.00 82.79           N  
ATOM    906  HZ1 LYS A  55      20.104 -44.891 -79.109  1.00 82.79           H  
ATOM    907  HZ2 LYS A  55      19.330 -45.277 -77.722  1.00 82.79           H  
ATOM    908  HZ3 LYS A  55      20.309 -46.377 -78.446  1.00 82.79           H  
ATOM    909  N   VAL A  56      23.759 -46.290 -70.934  1.00 85.16           N  
ATOM    910  H   VAL A  56      24.222 -46.991 -71.494  1.00 85.16           H  
ATOM    911  CA  VAL A  56      23.557 -46.536 -69.490  1.00 85.16           C  
ATOM    912  HA  VAL A  56      22.500 -46.408 -69.258  1.00 85.16           H  
ATOM    913  C   VAL A  56      24.318 -45.500 -68.660  1.00 85.16           C  
ATOM    914  CB  VAL A  56      23.969 -47.968 -69.079  1.00 85.16           C  
ATOM    915  HB  VAL A  56      24.996 -48.154 -69.392  1.00 85.16           H  
ATOM    916  O   VAL A  56      23.754 -44.937 -67.725  1.00 85.16           O  
ATOM    917  CG1 VAL A  56      23.876 -48.196 -67.562  1.00 85.16           C  
ATOM    918 HG11 VAL A  56      24.601 -47.569 -67.043  1.00 85.16           H  
ATOM    919 HG12 VAL A  56      24.099 -49.236 -67.325  1.00 85.16           H  
ATOM    920 HG13 VAL A  56      22.875 -47.946 -67.210  1.00 85.16           H  
ATOM    921  CG2 VAL A  56      23.064 -49.025 -69.722  1.00 85.16           C  
ATOM    922 HG21 VAL A  56      22.027 -48.858 -69.431  1.00 85.16           H  
ATOM    923 HG22 VAL A  56      23.145 -48.969 -70.808  1.00 85.16           H  
ATOM    924 HG23 VAL A  56      23.372 -50.025 -69.416  1.00 85.16           H  
ATOM    925  N   HIS A  57      25.574 -45.211 -69.015  1.00 84.23           N  
ATOM    926  H   HIS A  57      25.989 -45.704 -69.792  1.00 84.23           H  
ATOM    927  CA  HIS A  57      26.394 -44.239 -68.294  1.00 84.23           C  
ATOM    928  HA  HIS A  57      26.435 -44.532 -67.245  1.00 84.23           H  
ATOM    929  C   HIS A  57      25.798 -42.822 -68.337  1.00 84.23           C  
ATOM    930  CB  HIS A  57      27.822 -44.272 -68.851  1.00 84.23           C  
ATOM    931  HB2 HIS A  57      27.812 -43.990 -69.904  1.00 84.23           H  
ATOM    932  HB3 HIS A  57      28.212 -45.288 -68.778  1.00 84.23           H  
ATOM    933  O   HIS A  57      25.634 -42.197 -67.288  1.00 84.23           O  
ATOM    934  CG  HIS A  57      28.749 -43.345 -68.108  1.00 84.23           C  
ATOM    935  CD2 HIS A  57      29.507 -43.655 -67.011  1.00 84.23           C  
ATOM    936  HD2 HIS A  57      29.569 -44.621 -66.532  1.00 84.23           H  
ATOM    937  ND1 HIS A  57      28.946 -42.008 -68.375  1.00 84.23           N  
ATOM    938  HD1 HIS A  57      28.510 -41.475 -69.114  1.00 84.23           H  
ATOM    939  CE1 HIS A  57      29.807 -41.529 -67.461  1.00 84.23           C  
ATOM    940  HE1 HIS A  57      30.160 -40.510 -67.412  1.00 84.23           H  
ATOM    941  NE2 HIS A  57      30.173 -42.496 -66.608  1.00 84.23           N  
ATOM    942  N   GLU A  58      25.424 -42.318 -69.519  1.00 80.07           N  
ATOM    943  H   GLU A  58      25.580 -42.855 -70.360  1.00 80.07           H  
ATOM    944  CA  GLU A  58      24.864 -40.964 -69.631  1.00 80.07           C  
ATOM    945  HA  GLU A  58      25.513 -40.298 -69.062  1.00 80.07           H  
ATOM    946  C   GLU A  58      23.467 -40.855 -68.996  1.00 80.07           C  
ATOM    947  CB  GLU A  58      24.881 -40.489 -71.094  1.00 80.07           C  
ATOM    948  HB2 GLU A  58      25.851 -40.727 -71.533  1.00 80.07           H  
ATOM    949  HB3 GLU A  58      24.122 -41.035 -71.654  1.00 80.07           H  
ATOM    950  O   GLU A  58      23.180 -39.855 -68.340  1.00 80.07           O  
ATOM    951  CG  GLU A  58      24.634 -38.973 -71.252  1.00 80.07           C  
ATOM    952  HG2 GLU A  58      24.646 -38.738 -72.316  1.00 80.07           H  
ATOM    953  HG3 GLU A  58      23.637 -38.738 -70.879  1.00 80.07           H  
ATOM    954  CD  GLU A  58      25.676 -38.084 -70.538  1.00 80.07           C  
ATOM    955  OE1 GLU A  58      25.384 -36.916 -70.186  1.00 80.07           O  
ATOM    956  OE2 GLU A  58      26.824 -38.525 -70.290  1.00 80.07           O  
ATOM    957  N   SER A  59      22.629 -41.896 -69.093  1.00 76.52           N  
ATOM    958  H   SER A  59      22.903 -42.694 -69.647  1.00 76.52           H  
ATOM    959  CA  SER A  59      21.324 -41.930 -68.413  1.00 76.52           C  
ATOM    960  HA  SER A  59      20.751 -41.053 -68.717  1.00 76.52           H  
ATOM    961  C   SER A  59      21.475 -41.876 -66.887  1.00 76.52           C  
ATOM    962  CB  SER A  59      20.537 -43.169 -68.844  1.00 76.52           C  
ATOM    963  HB2 SER A  59      21.041 -44.074 -68.503  1.00 76.52           H  
ATOM    964  HB3 SER A  59      20.475 -43.188 -69.932  1.00 76.52           H  
ATOM    965  O   SER A  59      20.823 -41.067 -66.229  1.00 76.52           O  
ATOM    966  OG  SER A  59      19.227 -43.121 -68.323  1.00 76.52           O  
ATOM    967  HG  SER A  59      19.218 -43.531 -67.455  1.00 76.52           H  
ATOM    968  N   ASN A  60      22.404 -42.651 -66.315  1.00 81.92           N  
ATOM    969  H   ASN A  60      22.916 -43.302 -66.893  1.00 81.92           H  
ATOM    970  CA  ASN A  60      22.683 -42.622 -64.875  1.00 81.92           C  
ATOM    971  HA  ASN A  60      21.751 -42.775 -64.331  1.00 81.92           H  
ATOM    972  C   ASN A  60      23.243 -41.257 -64.425  1.00 81.92           C  
ATOM    973  CB  ASN A  60      23.650 -43.768 -64.530  1.00 81.92           C  
ATOM    974  HB2 ASN A  60      23.952 -43.660 -63.488  1.00 81.92           H  
ATOM    975  HB3 ASN A  60      24.543 -43.688 -65.150  1.00 81.92           H  
ATOM    976  O   ASN A  60      22.820 -40.715 -63.407  1.00 81.92           O  
ATOM    977  CG  ASN A  60      23.066 -45.163 -64.693  1.00 81.92           C  
ATOM    978  ND2 ASN A  60      23.872 -46.173 -64.459  1.00 81.92           N  
ATOM    979 HD21 ASN A  60      24.826 -45.996 -64.176  1.00 81.92           H  
ATOM    980 HD22 ASN A  60      23.464 -47.093 -64.540  1.00 81.92           H  
ATOM    981  OD1 ASN A  60      21.904 -45.390 -65.002  1.00 81.92           O  
ATOM    982  N   LYS A  61      24.142 -40.655 -65.213  1.00 81.60           N  
ATOM    983  H   LYS A  61      24.465 -41.163 -66.024  1.00 81.60           H  
ATOM    984  CA  LYS A  61      24.681 -39.302 -64.982  1.00 81.60           C  
ATOM    985  HA  LYS A  61      25.090 -39.249 -63.973  1.00 81.60           H  
ATOM    986  C   LYS A  61      23.606 -38.211 -65.068  1.00 81.60           C  
ATOM    987  CB  LYS A  61      25.817 -39.104 -65.995  1.00 81.60           C  
ATOM    988  HB2 LYS A  61      26.609 -39.809 -65.743  1.00 81.60           H  
ATOM    989  HB3 LYS A  61      25.445 -39.363 -66.986  1.00 81.60           H  
ATOM    990  O   LYS A  61      23.673 -37.222 -64.338  1.00 81.60           O  
ATOM    991  CG  LYS A  61      26.411 -37.692 -66.080  1.00 81.60           C  
ATOM    992  HG2 LYS A  61      25.687 -37.026 -66.549  1.00 81.60           H  
ATOM    993  HG3 LYS A  61      26.659 -37.322 -65.086  1.00 81.60           H  
ATOM    994  CD  LYS A  61      27.684 -37.766 -66.935  1.00 81.60           C  
ATOM    995  HD2 LYS A  61      28.489 -38.139 -66.302  1.00 81.60           H  
ATOM    996  HD3 LYS A  61      27.548 -38.492 -67.736  1.00 81.60           H  
ATOM    997  CE  LYS A  61      28.116 -36.424 -67.534  1.00 81.60           C  
ATOM    998  HE2 LYS A  61      29.197 -36.340 -67.417  1.00 81.60           H  
ATOM    999  HE3 LYS A  61      27.645 -35.608 -66.987  1.00 81.60           H  
ATOM   1000  NZ  LYS A  61      27.778 -36.367 -68.978  1.00 81.60           N  
ATOM   1001  HZ1 LYS A  61      26.783 -36.329 -69.150  1.00 81.60           H  
ATOM   1002  HZ2 LYS A  61      28.228 -35.625 -69.494  1.00 81.60           H  
ATOM   1003  HZ3 LYS A  61      27.947 -37.248 -69.443  1.00 81.60           H  
ATOM   1004  N   CYS A  62      22.607 -38.386 -65.931  1.00 81.10           N  
ATOM   1005  H   CYS A  62      22.651 -39.176 -66.559  1.00 81.10           H  
ATOM   1006  CA  CYS A  62      21.435 -37.517 -65.992  1.00 81.10           C  
ATOM   1007  HA  CYS A  62      21.773 -36.480 -65.995  1.00 81.10           H  
ATOM   1008  C   CYS A  62      20.545 -37.698 -64.749  1.00 81.10           C  
ATOM   1009  CB  CYS A  62      20.697 -37.797 -67.310  1.00 81.10           C  
ATOM   1010  HB2 CYS A  62      20.096 -38.702 -67.216  1.00 81.10           H  
ATOM   1011  HB3 CYS A  62      21.418 -37.944 -68.113  1.00 81.10           H  
ATOM   1012  O   CYS A  62      20.112 -36.710 -64.154  1.00 81.10           O  
ATOM   1013  SG  CYS A  62      19.636 -36.389 -67.739  1.00 81.10           S  
ATOM   1014  HG  CYS A  62      20.611 -35.494 -67.920  1.00 81.10           H  
ATOM   1015  N   LEU A  63      20.341 -38.942 -64.300  1.00 79.13           N  
ATOM   1016  H   LEU A  63      20.705 -39.713 -64.842  1.00 79.13           H  
ATOM   1017  CA  LEU A  63      19.535 -39.265 -63.122  1.00 79.13           C  
ATOM   1018  HA  LEU A  63      18.533 -38.870 -63.291  1.00 79.13           H  
ATOM   1019  C   LEU A  63      20.072 -38.598 -61.847  1.00 79.13           C  
ATOM   1020  CB  LEU A  63      19.449 -40.796 -62.974  1.00 79.13           C  
ATOM   1021  HB2 LEU A  63      19.215 -41.243 -63.940  1.00 79.13           H  
ATOM   1022  HB3 LEU A  63      20.424 -41.169 -62.659  1.00 79.13           H  
ATOM   1023  O   LEU A  63      19.296 -37.954 -61.143  1.00 79.13           O  
ATOM   1024  CG  LEU A  63      18.396 -41.255 -61.950  1.00 79.13           C  
ATOM   1025  HG  LEU A  63      18.507 -40.689 -61.025  1.00 79.13           H  
ATOM   1026  CD1 LEU A  63      16.977 -41.066 -62.484  1.00 79.13           C  
ATOM   1027 HD11 LEU A  63      16.773 -40.008 -62.646  1.00 79.13           H  
ATOM   1028 HD12 LEU A  63      16.851 -41.610 -63.420  1.00 79.13           H  
ATOM   1029 HD13 LEU A  63      16.255 -41.429 -61.752  1.00 79.13           H  
ATOM   1030  CD2 LEU A  63      18.595 -42.735 -61.622  1.00 79.13           C  
ATOM   1031 HD21 LEU A  63      17.858 -43.048 -60.883  1.00 79.13           H  
ATOM   1032 HD22 LEU A  63      19.594 -42.882 -61.211  1.00 79.13           H  
ATOM   1033 HD23 LEU A  63      18.485 -43.333 -62.526  1.00 79.13           H  
ATOM   1034  N   GLU A  64      21.381 -38.671 -61.576  1.00 81.37           N  
ATOM   1035  H   GLU A  64      21.963 -39.259 -62.154  1.00 81.37           H  
ATOM   1036  CA  GLU A  64      21.962 -38.044 -60.375  1.00 81.37           C  
ATOM   1037  HA  GLU A  64      21.416 -38.402 -59.503  1.00 81.37           H  
ATOM   1038  C   GLU A  64      21.782 -36.517 -60.366  1.00 81.37           C  
ATOM   1039  CB  GLU A  64      23.441 -38.427 -60.187  1.00 81.37           C  
ATOM   1040  HB2 GLU A  64      23.817 -37.893 -59.314  1.00 81.37           H  
ATOM   1041  HB3 GLU A  64      24.012 -38.094 -61.053  1.00 81.37           H  
ATOM   1042  O   GLU A  64      21.296 -35.974 -59.376  1.00 81.37           O  
ATOM   1043  CG  GLU A  64      23.698 -39.928 -59.969  1.00 81.37           C  
ATOM   1044  HG2 GLU A  64      24.724 -40.062 -59.627  1.00 81.37           H  
ATOM   1045  HG3 GLU A  64      23.611 -40.436 -60.930  1.00 81.37           H  
ATOM   1046  CD  GLU A  64      22.733 -40.578 -58.965  1.00 81.37           C  
ATOM   1047  OE1 GLU A  64      22.002 -41.518 -59.350  1.00 81.37           O  
ATOM   1048  OE2 GLU A  64      22.614 -40.138 -57.804  1.00 81.37           O  
ATOM   1049  N   LYS A  65      22.025 -35.822 -61.489  1.00 80.13           N  
ATOM   1050  H   LYS A  65      22.397 -36.320 -62.285  1.00 80.13           H  
ATOM   1051  CA  LYS A  65      21.723 -34.378 -61.610  1.00 80.13           C  
ATOM   1052  HA  LYS A  65      22.273 -33.829 -60.846  1.00 80.13           H  
ATOM   1053  C   LYS A  65      20.243 -34.052 -61.387  1.00 80.13           C  
ATOM   1054  CB  LYS A  65      22.122 -33.870 -62.999  1.00 80.13           C  
ATOM   1055  HB2 LYS A  65      21.673 -32.886 -63.138  1.00 80.13           H  
ATOM   1056  HB3 LYS A  65      21.731 -34.535 -63.769  1.00 80.13           H  
ATOM   1057  O   LYS A  65      19.896 -32.983 -60.882  1.00 80.13           O  
ATOM   1058  CG  LYS A  65      23.638 -33.730 -63.153  1.00 80.13           C  
ATOM   1059  HG2 LYS A  65      24.112 -34.711 -63.142  1.00 80.13           H  
ATOM   1060  HG3 LYS A  65      24.023 -33.137 -62.323  1.00 80.13           H  
ATOM   1061  CD  LYS A  65      23.944 -33.012 -64.470  1.00 80.13           C  
ATOM   1062  HD2 LYS A  65      23.674 -33.654 -65.309  1.00 80.13           H  
ATOM   1063  HD3 LYS A  65      23.356 -32.095 -64.513  1.00 80.13           H  
ATOM   1064  CE  LYS A  65      25.429 -32.660 -64.521  1.00 80.13           C  
ATOM   1065  HE2 LYS A  65      25.705 -32.229 -63.558  1.00 80.13           H  
ATOM   1066  HE3 LYS A  65      26.004 -33.577 -64.648  1.00 80.13           H  
ATOM   1067  NZ  LYS A  65      25.706 -31.689 -65.605  1.00 80.13           N  
ATOM   1068  HZ1 LYS A  65      25.180 -30.844 -65.436  1.00 80.13           H  
ATOM   1069  HZ2 LYS A  65      25.433 -32.066 -66.501  1.00 80.13           H  
ATOM   1070  HZ3 LYS A  65      26.687 -31.446 -65.615  1.00 80.13           H  
ATOM   1071  N   THR A  66      19.356 -34.964 -61.777  1.00 79.50           N  
ATOM   1072  H   THR A  66      19.705 -35.824 -62.175  1.00 79.50           H  
ATOM   1073  CA  THR A  66      17.907 -34.788 -61.614  1.00 79.50           C  
ATOM   1074  HA  THR A  66      17.657 -33.765 -61.892  1.00 79.50           H  
ATOM   1075  C   THR A  66      17.509 -34.957 -60.137  1.00 79.50           C  
ATOM   1076  CB  THR A  66      17.129 -35.714 -62.570  1.00 79.50           C  
ATOM   1077  HB  THR A  66      17.148 -36.739 -62.199  1.00 79.50           H  
ATOM   1078  O   THR A  66      16.708 -34.171 -59.637  1.00 79.50           O  
ATOM   1079  CG2 THR A  66      15.690 -35.259 -62.790  1.00 79.50           C  
ATOM   1080 HG21 THR A  66      15.144 -36.027 -63.338  1.00 79.50           H  
ATOM   1081 HG22 THR A  66      15.682 -34.340 -63.377  1.00 79.50           H  
ATOM   1082 HG23 THR A  66      15.197 -35.066 -61.837  1.00 79.50           H  
ATOM   1083  OG1 THR A  66      17.667 -35.670 -63.874  1.00 79.50           O  
ATOM   1084  HG1 THR A  66      18.546 -36.056 -63.875  1.00 79.50           H  
ATOM   1085  N   LYS A  67      18.142 -35.877 -59.388  1.00 79.86           N  
ATOM   1086  H   LYS A  67      18.803 -36.486 -59.846  1.00 79.86           H  
ATOM   1087  CA  LYS A  67      18.008 -35.972 -57.916  1.00 79.86           C  
ATOM   1088  HA  LYS A  67      16.954 -36.047 -57.647  1.00 79.86           H  
ATOM   1089  C   LYS A  67      18.572 -34.746 -57.191  1.00 79.86           C  
ATOM   1090  CB  LYS A  67      18.755 -37.195 -57.374  1.00 79.86           C  
ATOM   1091  HB2 LYS A  67      18.703 -37.169 -56.286  1.00 79.86           H  
ATOM   1092  HB3 LYS A  67      19.806 -37.100 -57.648  1.00 79.86           H  
ATOM   1093  O   LYS A  67      17.937 -34.225 -56.281  1.00 79.86           O  
ATOM   1094  CG  LYS A  67      18.237 -38.562 -57.836  1.00 79.86           C  
ATOM   1095  HG2 LYS A  67      17.244 -38.749 -57.429  1.00 79.86           H  
ATOM   1096  HG3 LYS A  67      18.202 -38.611 -58.925  1.00 79.86           H  
ATOM   1097  CD  LYS A  67      19.239 -39.591 -57.304  1.00 79.86           C  
ATOM   1098  HD2 LYS A  67      20.233 -39.294 -57.638  1.00 79.86           H  
ATOM   1099  HD3 LYS A  67      19.231 -39.574 -56.214  1.00 79.86           H  
ATOM   1100  CE  LYS A  67      18.985 -41.012 -57.789  1.00 79.86           C  
ATOM   1101  HE2 LYS A  67      18.083 -41.403 -57.318  1.00 79.86           H  
ATOM   1102  HE3 LYS A  67      18.844 -40.992 -58.870  1.00 79.86           H  
ATOM   1103  NZ  LYS A  67      20.169 -41.838 -57.462  1.00 79.86           N  
ATOM   1104  HZ1 LYS A  67      20.973 -41.457 -57.940  1.00 79.86           H  
ATOM   1105  HZ2 LYS A  67      20.099 -42.785 -57.807  1.00 79.86           H  
ATOM   1106  HZ3 LYS A  67      20.411 -41.803 -56.482  1.00 79.86           H  
ATOM   1107  N   GLU A  68      19.738 -34.263 -57.610  1.00 81.05           N  
ATOM   1108  H   GLU A  68      20.249 -34.792 -58.302  1.00 81.05           H  
ATOM   1109  CA  GLU A  68      20.382 -33.064 -57.056  1.00 81.05           C  
ATOM   1110  HA  GLU A  68      20.567 -33.211 -55.992  1.00 81.05           H  
ATOM   1111  C   GLU A  68      19.468 -31.831 -57.215  1.00 81.05           C  
ATOM   1112  CB  GLU A  68      21.731 -32.918 -57.780  1.00 81.05           C  
ATOM   1113  HB2 GLU A  68      22.200 -33.901 -57.826  1.00 81.05           H  
ATOM   1114  HB3 GLU A  68      21.547 -32.586 -58.802  1.00 81.05           H  
ATOM   1115  O   GLU A  68      19.269 -31.053 -56.282  1.00 81.05           O  
ATOM   1116  CG  GLU A  68      22.738 -31.976 -57.114  1.00 81.05           C  
ATOM   1117  HG2 GLU A  68      22.350 -30.958 -57.147  1.00 81.05           H  
ATOM   1118  HG3 GLU A  68      22.852 -32.267 -56.069  1.00 81.05           H  
ATOM   1119  CD  GLU A  68      24.099 -32.041 -57.835  1.00 81.05           C  
ATOM   1120  OE1 GLU A  68      25.131 -32.123 -57.133  1.00 81.05           O  
ATOM   1121  OE2 GLU A  68      24.104 -32.010 -59.091  1.00 81.05           O  
ATOM   1122  N   THR A  69      18.786 -31.729 -58.362  1.00 85.15           N  
ATOM   1123  H   THR A  69      19.010 -32.390 -59.092  1.00 85.15           H  
ATOM   1124  CA  THR A  69      17.759 -30.705 -58.616  1.00 85.15           C  
ATOM   1125  HA  THR A  69      18.184 -29.732 -58.368  1.00 85.15           H  
ATOM   1126  C   THR A  69      16.506 -30.888 -57.745  1.00 85.15           C  
ATOM   1127  CB  THR A  69      17.375 -30.687 -60.104  1.00 85.15           C  
ATOM   1128  HB  THR A  69      16.888 -31.628 -60.362  1.00 85.15           H  
ATOM   1129  O   THR A  69      15.942 -29.894 -57.286  1.00 85.15           O  
ATOM   1130  CG2 THR A  69      16.446 -29.525 -60.459  1.00 85.15           C  
ATOM   1131 HG21 THR A  69      15.472 -29.670 -59.991  1.00 85.15           H  
ATOM   1132 HG22 THR A  69      16.879 -28.586 -60.114  1.00 85.15           H  
ATOM   1133 HG23 THR A  69      16.312 -29.484 -61.540  1.00 85.15           H  
ATOM   1134  OG1 THR A  69      18.518 -30.539 -60.918  1.00 85.15           O  
ATOM   1135  HG1 THR A  69      19.068 -31.318 -60.813  1.00 85.15           H  
ATOM   1136  N   ILE A  70      16.076 -32.128 -57.470  1.00 80.24           N  
ATOM   1137  H   ILE A  70      16.569 -32.909 -57.880  1.00 80.24           H  
ATOM   1138  CA  ILE A  70      14.993 -32.413 -56.509  1.00 80.24           C  
ATOM   1139  HA  ILE A  70      14.106 -31.861 -56.820  1.00 80.24           H  
ATOM   1140  C   ILE A  70      15.347 -31.889 -55.114  1.00 80.24           C  
ATOM   1141  CB  ILE A  70      14.632 -33.923 -56.484  1.00 80.24           C  
ATOM   1142  HB  ILE A  70      15.548 -34.510 -56.548  1.00 80.24           H  
ATOM   1143  O   ILE A  70      14.509 -31.221 -54.513  1.00 80.24           O  
ATOM   1144  CG1 ILE A  70      13.776 -34.254 -57.721  1.00 80.24           C  
ATOM   1145 HG12 ILE A  70      12.834 -33.705 -57.679  1.00 80.24           H  
ATOM   1146 HG13 ILE A  70      14.317 -33.933 -58.611  1.00 80.24           H  
ATOM   1147  CG2 ILE A  70      13.917 -34.358 -55.189  1.00 80.24           C  
ATOM   1148 HG21 ILE A  70      13.680 -35.422 -55.211  1.00 80.24           H  
ATOM   1149 HG22 ILE A  70      14.566 -34.211 -54.325  1.00 80.24           H  
ATOM   1150 HG23 ILE A  70      13.003 -33.780 -55.054  1.00 80.24           H  
ATOM   1151  CD1 ILE A  70      13.475 -35.747 -57.877  1.00 80.24           C  
ATOM   1152 HD11 ILE A  70      14.403 -36.316 -57.821  1.00 80.24           H  
ATOM   1153 HD12 ILE A  70      13.002 -35.915 -58.844  1.00 80.24           H  
ATOM   1154 HD13 ILE A  70      12.790 -36.090 -57.101  1.00 80.24           H  
ATOM   1155  N   GLN A  71      16.564 -32.138 -54.618  1.00 80.56           N  
ATOM   1156  H   GLN A  71      17.205 -32.702 -55.158  1.00 80.56           H  
ATOM   1157  CA  GLN A  71      16.980 -31.690 -53.283  1.00 80.56           C  
ATOM   1158  HA  GLN A  71      16.282 -32.106 -52.556  1.00 80.56           H  
ATOM   1159  C   GLN A  71      16.906 -30.161 -53.166  1.00 80.56           C  
ATOM   1160  CB  GLN A  71      18.389 -32.221 -52.968  1.00 80.56           C  
ATOM   1161  HB2 GLN A  71      19.115 -31.749 -53.629  1.00 80.56           H  
ATOM   1162  HB3 GLN A  71      18.416 -33.296 -53.151  1.00 80.56           H  
ATOM   1163  O   GLN A  71      16.193 -29.640 -52.312  1.00 80.56           O  
ATOM   1164  CG  GLN A  71      18.801 -31.958 -51.509  1.00 80.56           C  
ATOM   1165  HG2 GLN A  71      19.819 -32.318 -51.355  1.00 80.56           H  
ATOM   1166  HG3 GLN A  71      18.794 -30.887 -51.308  1.00 80.56           H  
ATOM   1167  CD  GLN A  71      17.889 -32.675 -50.519  1.00 80.56           C  
ATOM   1168  NE2 GLN A  71      17.193 -31.976 -49.651  1.00 80.56           N  
ATOM   1169 HE21 GLN A  71      17.258 -30.970 -49.581  1.00 80.56           H  
ATOM   1170 HE22 GLN A  71      16.553 -32.487 -49.060  1.00 80.56           H  
ATOM   1171  OE1 GLN A  71      17.760 -33.889 -50.541  1.00 80.56           O  
ATOM   1172  N   VAL A  72      17.519 -29.435 -54.109  1.00 76.72           N  
ATOM   1173  H   VAL A  72      18.080 -29.929 -54.789  1.00 76.72           H  
ATOM   1174  CA  VAL A  72      17.500 -27.958 -54.144  1.00 76.72           C  
ATOM   1175  HA  VAL A  72      17.945 -27.591 -53.219  1.00 76.72           H  
ATOM   1176  C   VAL A  72      16.072 -27.389 -54.209  1.00 76.72           C  
ATOM   1177  CB  VAL A  72      18.350 -27.461 -55.333  1.00 76.72           C  
ATOM   1178  HB  VAL A  72      18.003 -27.950 -56.244  1.00 76.72           H  
ATOM   1179  O   VAL A  72      15.803 -26.302 -53.688  1.00 76.72           O  
ATOM   1180  CG1 VAL A  72      18.270 -25.942 -55.552  1.00 76.72           C  
ATOM   1181 HG11 VAL A  72      18.965 -25.647 -56.339  1.00 76.72           H  
ATOM   1182 HG12 VAL A  72      17.262 -25.661 -55.860  1.00 76.72           H  
ATOM   1183 HG13 VAL A  72      18.528 -25.426 -54.628  1.00 76.72           H  
ATOM   1184  CG2 VAL A  72      19.831 -27.806 -55.127  1.00 76.72           C  
ATOM   1185 HG21 VAL A  72      20.415 -27.492 -55.992  1.00 76.72           H  
ATOM   1186 HG22 VAL A  72      20.210 -27.314 -54.232  1.00 76.72           H  
ATOM   1187 HG23 VAL A  72      19.961 -28.882 -55.010  1.00 76.72           H  
ATOM   1188  N   LEU A  73      15.131 -28.105 -54.835  1.00 77.91           N  
ATOM   1189  H   LEU A  73      15.399 -28.987 -55.247  1.00 77.91           H  
ATOM   1190  CA  LEU A  73      13.720 -27.716 -54.858  1.00 77.91           C  
ATOM   1191  HA  LEU A  73      13.661 -26.634 -54.973  1.00 77.91           H  
ATOM   1192  C   LEU A  73      12.994 -28.036 -53.543  1.00 77.91           C  
ATOM   1193  CB  LEU A  73      13.022 -28.365 -56.060  1.00 77.91           C  
ATOM   1194  HB2 LEU A  73      13.228 -29.436 -56.051  1.00 77.91           H  
ATOM   1195  HB3 LEU A  73      11.949 -28.220 -55.943  1.00 77.91           H  
ATOM   1196  O   LEU A  73      12.215 -27.202 -53.083  1.00 77.91           O  
ATOM   1197  CG  LEU A  73      13.424 -27.772 -57.420  1.00 77.91           C  
ATOM   1198  HG  LEU A  73      14.509 -27.691 -57.493  1.00 77.91           H  
ATOM   1199  CD1 LEU A  73      12.924 -28.683 -58.537  1.00 77.91           C  
ATOM   1200 HD11 LEU A  73      11.840 -28.788 -58.486  1.00 77.91           H  
ATOM   1201 HD12 LEU A  73      13.217 -28.267 -59.501  1.00 77.91           H  
ATOM   1202 HD13 LEU A  73      13.380 -29.666 -58.428  1.00 77.91           H  
ATOM   1203  CD2 LEU A  73      12.814 -26.382 -57.638  1.00 77.91           C  
ATOM   1204 HD21 LEU A  73      13.188 -25.688 -56.885  1.00 77.91           H  
ATOM   1205 HD22 LEU A  73      11.728 -26.439 -57.567  1.00 77.91           H  
ATOM   1206 HD23 LEU A  73      13.093 -26.013 -58.625  1.00 77.91           H  
ATOM   1207  N   GLN A  74      13.259 -29.182 -52.911  1.00 75.78           N  
ATOM   1208  H   GLN A  74      13.942 -29.806 -53.316  1.00 75.78           H  
ATOM   1209  CA  GLN A  74      12.727 -29.519 -51.583  1.00 75.78           C  
ATOM   1210  HA  GLN A  74      11.638 -29.474 -51.614  1.00 75.78           H  
ATOM   1211  C   GLN A  74      13.185 -28.502 -50.528  1.00 75.78           C  
ATOM   1212  CB  GLN A  74      13.147 -30.947 -51.191  1.00 75.78           C  
ATOM   1213  HB2 GLN A  74      12.928 -31.102 -50.134  1.00 75.78           H  
ATOM   1214  HB3 GLN A  74      14.221 -31.066 -51.335  1.00 75.78           H  
ATOM   1215  O   GLN A  74      12.355 -27.977 -49.781  1.00 75.78           O  
ATOM   1216  CG  GLN A  74      12.393 -32.015 -52.001  1.00 75.78           C  
ATOM   1217  HG2 GLN A  74      12.529 -31.833 -53.067  1.00 75.78           H  
ATOM   1218  HG3 GLN A  74      11.329 -31.939 -51.778  1.00 75.78           H  
ATOM   1219  CD  GLN A  74      12.849 -33.442 -51.705  1.00 75.78           C  
ATOM   1220  NE2 GLN A  74      12.219 -34.437 -52.288  1.00 75.78           N  
ATOM   1221 HE21 GLN A  74      11.500 -34.271 -52.977  1.00 75.78           H  
ATOM   1222 HE22 GLN A  74      12.593 -35.350 -52.069  1.00 75.78           H  
ATOM   1223  OE1 GLN A  74      13.751 -33.714 -50.939  1.00 75.78           O  
ATOM   1224  N   ASP A  75      14.466 -28.131 -50.545  1.00 76.61           N  
ATOM   1225  H   ASP A  75      15.105 -28.667 -51.114  1.00 76.61           H  
ATOM   1226  CA  ASP A  75      15.045 -27.121 -49.654  1.00 76.61           C  
ATOM   1227  HA  ASP A  75      14.875 -27.423 -48.621  1.00 76.61           H  
ATOM   1228  C   ASP A  75      14.391 -25.742 -49.871  1.00 76.61           C  
ATOM   1229  CB  ASP A  75      16.564 -27.038 -49.888  1.00 76.61           C  
ATOM   1230  HB2 ASP A  75      16.740 -26.696 -50.908  1.00 76.61           H  
ATOM   1231  HB3 ASP A  75      16.976 -26.289 -49.212  1.00 76.61           H  
ATOM   1232  O   ASP A  75      14.066 -25.034 -48.912  1.00 76.61           O  
ATOM   1233  CG  ASP A  75      17.325 -28.356 -49.671  1.00 76.61           C  
ATOM   1234  OD1 ASP A  75      16.802 -29.255 -48.974  1.00 76.61           O  
ATOM   1235  OD2 ASP A  75      18.443 -28.457 -50.218  1.00 76.61           O  
ATOM   1236  N   LYS A  76      14.101 -25.375 -51.131  1.00 71.41           N  
ATOM   1237  H   LYS A  76      14.416 -25.987 -51.871  1.00 71.41           H  
ATOM   1238  CA  LYS A  76      13.335 -24.162 -51.472  1.00 71.41           C  
ATOM   1239  HA  LYS A  76      13.797 -23.317 -50.962  1.00 71.41           H  
ATOM   1240  C   LYS A  76      11.893 -24.193 -50.965  1.00 71.41           C  
ATOM   1241  CB  LYS A  76      13.349 -23.911 -52.989  1.00 71.41           C  
ATOM   1242  HB2 LYS A  76      12.400 -23.464 -53.284  1.00 71.41           H  
ATOM   1243  HB3 LYS A  76      13.457 -24.853 -53.527  1.00 71.41           H  
ATOM   1244  O   LYS A  76      11.419 -23.160 -50.492  1.00 71.41           O  
ATOM   1245  CG  LYS A  76      14.466 -22.944 -53.387  1.00 71.41           C  
ATOM   1246  HG2 LYS A  76      15.433 -23.373 -53.126  1.00 71.41           H  
ATOM   1247  HG3 LYS A  76      14.334 -22.006 -52.847  1.00 71.41           H  
ATOM   1248  CD  LYS A  76      14.414 -22.669 -54.894  1.00 71.41           C  
ATOM   1249  HD2 LYS A  76      13.409 -22.349 -55.170  1.00 71.41           H  
ATOM   1250  HD3 LYS A  76      14.657 -23.589 -55.425  1.00 71.41           H  
ATOM   1251  CE  LYS A  76      15.419 -21.571 -55.249  1.00 71.41           C  
ATOM   1252  HE2 LYS A  76      16.403 -21.886 -54.903  1.00 71.41           H  
ATOM   1253  HE3 LYS A  76      15.150 -20.663 -54.708  1.00 71.41           H  
ATOM   1254  NZ  LYS A  76      15.448 -21.318 -56.710  1.00 71.41           N  
ATOM   1255  HZ1 LYS A  76      15.715 -22.161 -57.197  1.00 71.41           H  
ATOM   1256  HZ2 LYS A  76      14.537 -21.032 -57.039  1.00 71.41           H  
ATOM   1257  HZ3 LYS A  76      16.120 -20.597 -56.930  1.00 71.41           H  
ATOM   1258  N   VAL A  77      11.197 -25.332 -51.045  1.00 73.51           N  
ATOM   1259  H   VAL A  77      11.645 -26.133 -51.466  1.00 73.51           H  
ATOM   1260  CA  VAL A  77       9.842 -25.481 -50.475  1.00 73.51           C  
ATOM   1261  HA  VAL A  77       9.209 -24.685 -50.868  1.00 73.51           H  
ATOM   1262  C   VAL A  77       9.880 -25.303 -48.954  1.00 73.51           C  
ATOM   1263  CB  VAL A  77       9.197 -26.835 -50.859  1.00 73.51           C  
ATOM   1264  HB  VAL A  77       9.874 -27.649 -50.601  1.00 73.51           H  
ATOM   1265  O   VAL A  77       9.023 -24.612 -48.404  1.00 73.51           O  
ATOM   1266  CG1 VAL A  77       7.858 -27.081 -50.147  1.00 73.51           C  
ATOM   1267 HG11 VAL A  77       8.016 -27.174 -49.073  1.00 73.51           H  
ATOM   1268 HG12 VAL A  77       7.414 -28.010 -50.503  1.00 73.51           H  
ATOM   1269 HG13 VAL A  77       7.176 -26.253 -50.339  1.00 73.51           H  
ATOM   1270  CG2 VAL A  77       8.889 -26.910 -52.359  1.00 73.51           C  
ATOM   1271 HG21 VAL A  77       8.196 -26.118 -52.643  1.00 73.51           H  
ATOM   1272 HG22 VAL A  77       8.457 -27.879 -52.608  1.00 73.51           H  
ATOM   1273 HG23 VAL A  77       9.810 -26.800 -52.931  1.00 73.51           H  
ATOM   1274  N   ALA A  78      10.882 -25.873 -48.277  1.00 70.18           N  
ATOM   1275  H   ALA A  78      11.545 -26.443 -48.782  1.00 70.18           H  
ATOM   1276  CA  ALA A  78      11.028 -25.778 -46.826  1.00 70.18           C  
ATOM   1277  HA  ALA A  78      10.084 -26.065 -46.364  1.00 70.18           H  
ATOM   1278  C   ALA A  78      11.349 -24.347 -46.350  1.00 70.18           C  
ATOM   1279  CB  ALA A  78      12.098 -26.787 -46.387  1.00 70.18           C  
ATOM   1280  HB1 ALA A  78      13.060 -26.539 -46.835  1.00 70.18           H  
ATOM   1281  HB2 ALA A  78      11.814 -27.791 -46.701  1.00 70.18           H  
ATOM   1282  HB3 ALA A  78      12.198 -26.769 -45.302  1.00 70.18           H  
ATOM   1283  O   ALA A  78      10.678 -23.823 -45.459  1.00 70.18           O  
ATOM   1284  N   LEU A  79      12.342 -23.689 -46.961  1.00 63.51           N  
ATOM   1285  H   LEU A  79      12.874 -24.182 -47.664  1.00 63.51           H  
ATOM   1286  CA  LEU A  79      12.771 -22.339 -46.574  1.00 63.51           C  
ATOM   1287  HA  LEU A  79      12.837 -22.293 -45.487  1.00 63.51           H  
ATOM   1288  C   LEU A  79      11.772 -21.248 -46.986  1.00 63.51           C  
ATOM   1289  CB  LEU A  79      14.161 -22.063 -47.177  1.00 63.51           C  
ATOM   1290  HB2 LEU A  79      14.369 -20.995 -47.120  1.00 63.51           H  
ATOM   1291  HB3 LEU A  79      14.142 -22.338 -48.231  1.00 63.51           H  
ATOM   1292  O   LEU A  79      11.590 -20.276 -46.252  1.00 63.51           O  
ATOM   1293  CG  LEU A  79      15.308 -22.817 -46.475  1.00 63.51           C  
ATOM   1294  HG  LEU A  79      15.044 -23.868 -46.357  1.00 63.51           H  
ATOM   1295  CD1 LEU A  79      16.579 -22.727 -47.318  1.00 63.51           C  
ATOM   1296 HD11 LEU A  79      16.873 -21.687 -47.457  1.00 63.51           H  
ATOM   1297 HD12 LEU A  79      16.402 -23.192 -48.288  1.00 63.51           H  
ATOM   1298 HD13 LEU A  79      17.385 -23.271 -46.826  1.00 63.51           H  
ATOM   1299  CD2 LEU A  79      15.614 -22.218 -45.097  1.00 63.51           C  
ATOM   1300 HD21 LEU A  79      15.865 -21.161 -45.192  1.00 63.51           H  
ATOM   1301 HD22 LEU A  79      16.457 -22.747 -44.653  1.00 63.51           H  
ATOM   1302 HD23 LEU A  79      14.755 -22.333 -44.436  1.00 63.51           H  
ATOM   1303  N   GLY A  80      11.104 -21.400 -48.135  1.00 65.82           N  
ATOM   1304  H   GLY A  80      11.282 -22.228 -48.685  1.00 65.82           H  
ATOM   1305  CA  GLY A  80      10.281 -20.349 -48.744  1.00 65.82           C  
ATOM   1306  HA2 GLY A  80      10.912 -19.489 -48.965  1.00 65.82           H  
ATOM   1307  HA3 GLY A  80       9.879 -20.732 -49.681  1.00 65.82           H  
ATOM   1308  C   GLY A  80       9.102 -19.864 -47.893  1.00 65.82           C  
ATOM   1309  O   GLY A  80       8.673 -18.724 -48.050  1.00 65.82           O  
ATOM   1310  N   ALA A  81       8.597 -20.687 -46.969  1.00 67.74           N  
ATOM   1311  H   ALA A  81       8.996 -21.612 -46.890  1.00 67.74           H  
ATOM   1312  CA  ALA A  81       7.498 -20.318 -46.076  1.00 67.74           C  
ATOM   1313  HA  ALA A  81       6.798 -19.684 -46.621  1.00 67.74           H  
ATOM   1314  C   ALA A  81       7.936 -19.526 -44.825  1.00 67.74           C  
ATOM   1315  CB  ALA A  81       6.756 -21.603 -45.688  1.00 67.74           C  
ATOM   1316  HB1 ALA A  81       7.427 -22.272 -45.150  1.00 67.74           H  
ATOM   1317  HB2 ALA A  81       5.908 -21.352 -45.052  1.00 67.74           H  
ATOM   1318  HB3 ALA A  81       6.393 -22.104 -46.586  1.00 67.74           H  
ATOM   1319  O   ALA A  81       7.097 -18.881 -44.199  1.00 67.74           O  
ATOM   1320  N   LYS A  82       9.219 -19.575 -44.433  1.00 70.69           N  
ATOM   1321  H   LYS A  82       9.886 -20.041 -45.031  1.00 70.69           H  
ATOM   1322  CA  LYS A  82       9.701 -19.022 -43.152  1.00 70.69           C  
ATOM   1323  HA  LYS A  82       9.071 -19.441 -42.368  1.00 70.69           H  
ATOM   1324  C   LYS A  82       9.526 -17.497 -43.008  1.00 70.69           C  
ATOM   1325  CB  LYS A  82      11.138 -19.503 -42.873  1.00 70.69           C  
ATOM   1326  HB2 LYS A  82      11.162 -20.586 -42.988  1.00 70.69           H  
ATOM   1327  HB3 LYS A  82      11.826 -19.072 -43.601  1.00 70.69           H  
ATOM   1328  O   LYS A  82       8.861 -17.105 -42.051  1.00 70.69           O  
ATOM   1329  CG  LYS A  82      11.610 -19.148 -41.450  1.00 70.69           C  
ATOM   1330  HG2 LYS A  82      11.707 -18.067 -41.357  1.00 70.69           H  
ATOM   1331  HG3 LYS A  82      10.872 -19.501 -40.730  1.00 70.69           H  
ATOM   1332  CD  LYS A  82      12.965 -19.807 -41.141  1.00 70.69           C  
ATOM   1333  HD2 LYS A  82      12.883 -20.870 -41.369  1.00 70.69           H  
ATOM   1334  HD3 LYS A  82      13.737 -19.385 -41.784  1.00 70.69           H  
ATOM   1335  CE  LYS A  82      13.379 -19.689 -39.665  1.00 70.69           C  
ATOM   1336  HE2 LYS A  82      12.516 -19.911 -39.037  1.00 70.69           H  
ATOM   1337  HE3 LYS A  82      14.142 -20.442 -39.466  1.00 70.69           H  
ATOM   1338  NZ  LYS A  82      13.917 -18.356 -39.321  1.00 70.69           N  
ATOM   1339  HZ1 LYS A  82      14.669 -18.056 -39.924  1.00 70.69           H  
ATOM   1340  HZ2 LYS A  82      13.186 -17.664 -39.411  1.00 70.69           H  
ATOM   1341  HZ3 LYS A  82      14.185 -18.289 -38.349  1.00 70.69           H  
ATOM   1342  N   PRO A  83      10.016 -16.638 -43.929  1.00 74.44           N  
ATOM   1343  CA  PRO A  83       9.952 -15.184 -43.733  1.00 74.44           C  
ATOM   1344  HA  PRO A  83      10.413 -14.918 -42.782  1.00 74.44           H  
ATOM   1345  C   PRO A  83       8.517 -14.639 -43.727  1.00 74.44           C  
ATOM   1346  CB  PRO A  83      10.781 -14.583 -44.874  1.00 74.44           C  
ATOM   1347  HB2 PRO A  83      11.815 -14.474 -44.547  1.00 74.44           H  
ATOM   1348  HB3 PRO A  83      10.390 -13.621 -45.206  1.00 74.44           H  
ATOM   1349  O   PRO A  83       8.230 -13.663 -43.041  1.00 74.44           O  
ATOM   1350  CG  PRO A  83      10.702 -15.639 -45.975  1.00 74.44           C  
ATOM   1351  HG2 PRO A  83      11.551 -15.581 -46.656  1.00 74.44           H  
ATOM   1352  HG3 PRO A  83       9.763 -15.539 -46.519  1.00 74.44           H  
ATOM   1353  CD  PRO A  83      10.702 -16.943 -45.180  1.00 74.44           C  
ATOM   1354  HD2 PRO A  83      10.194 -17.712 -45.762  1.00 74.44           H  
ATOM   1355  HD3 PRO A  83      11.729 -17.242 -44.971  1.00 74.44           H  
ATOM   1356  N   TYR A  84       7.588 -15.283 -44.444  1.00 72.60           N  
ATOM   1357  H   TYR A  84       7.855 -16.078 -45.007  1.00 72.60           H  
ATOM   1358  CA  TYR A  84       6.189 -14.859 -44.423  1.00 72.60           C  
ATOM   1359  HA  TYR A  84       6.154 -13.777 -44.544  1.00 72.60           H  
ATOM   1360  C   TYR A  84       5.501 -15.184 -43.090  1.00 72.60           C  
ATOM   1361  CB  TYR A  84       5.411 -15.490 -45.577  1.00 72.60           C  
ATOM   1362  HB2 TYR A  84       5.314 -16.562 -45.407  1.00 72.60           H  
ATOM   1363  HB3 TYR A  84       4.417 -15.045 -45.541  1.00 72.60           H  
ATOM   1364  O   TYR A  84       4.698 -14.387 -42.617  1.00 72.60           O  
ATOM   1365  CG  TYR A  84       5.944 -15.241 -46.973  1.00 72.60           C  
ATOM   1366  CD1 TYR A  84       5.826 -13.963 -47.552  1.00 72.60           C  
ATOM   1367  HD1 TYR A  84       5.405 -13.149 -46.980  1.00 72.60           H  
ATOM   1368  CD2 TYR A  84       6.516 -16.294 -47.708  1.00 72.60           C  
ATOM   1369  HD2 TYR A  84       6.608 -17.275 -47.266  1.00 72.60           H  
ATOM   1370  CE1 TYR A  84       6.273 -13.737 -48.867  1.00 72.60           C  
ATOM   1371  HE1 TYR A  84       6.203 -12.749 -49.298  1.00 72.60           H  
ATOM   1372  CE2 TYR A  84       6.982 -16.071 -49.017  1.00 72.60           C  
ATOM   1373  HE2 TYR A  84       7.439 -16.884 -49.561  1.00 72.60           H  
ATOM   1374  OH  TYR A  84       7.307 -14.587 -50.868  1.00 72.60           O  
ATOM   1375  HH  TYR A  84       7.829 -15.345 -51.139  1.00 72.60           H  
ATOM   1376  CZ  TYR A  84       6.856 -14.791 -49.600  1.00 72.60           C  
ATOM   1377  N   LYS A  85       5.822 -16.323 -42.457  1.00 72.79           N  
ATOM   1378  H   LYS A  85       6.517 -16.928 -42.873  1.00 72.79           H  
ATOM   1379  CA  LYS A  85       5.307 -16.653 -41.115  1.00 72.79           C  
ATOM   1380  HA  LYS A  85       4.219 -16.591 -41.121  1.00 72.79           H  
ATOM   1381  C   LYS A  85       5.775 -15.637 -40.075  1.00 72.79           C  
ATOM   1382  CB  LYS A  85       5.728 -18.069 -40.703  1.00 72.79           C  
ATOM   1383  HB2 LYS A  85       6.801 -18.192 -40.854  1.00 72.79           H  
ATOM   1384  HB3 LYS A  85       5.517 -18.199 -39.641  1.00 72.79           H  
ATOM   1385  O   LYS A  85       4.962 -15.184 -39.278  1.00 72.79           O  
ATOM   1386  CG  LYS A  85       4.960 -19.138 -41.486  1.00 72.79           C  
ATOM   1387  HG2 LYS A  85       3.896 -19.046 -41.266  1.00 72.79           H  
ATOM   1388  HG3 LYS A  85       5.107 -19.000 -42.557  1.00 72.79           H  
ATOM   1389  CD  LYS A  85       5.446 -20.531 -41.079  1.00 72.79           C  
ATOM   1390  HD2 LYS A  85       5.303 -20.656 -40.006  1.00 72.79           H  
ATOM   1391  HD3 LYS A  85       6.506 -20.625 -41.316  1.00 72.79           H  
ATOM   1392  CE  LYS A  85       4.644 -21.587 -41.838  1.00 72.79           C  
ATOM   1393  HE2 LYS A  85       4.837 -21.473 -42.905  1.00 72.79           H  
ATOM   1394  HE3 LYS A  85       3.583 -21.396 -41.678  1.00 72.79           H  
ATOM   1395  NZ  LYS A  85       4.987 -22.955 -41.384  1.00 72.79           N  
ATOM   1396  HZ1 LYS A  85       4.436 -23.636 -41.887  1.00 72.79           H  
ATOM   1397  HZ2 LYS A  85       4.792 -23.049 -40.398  1.00 72.79           H  
ATOM   1398  HZ3 LYS A  85       5.968 -23.142 -41.537  1.00 72.79           H  
ATOM   1399  N   GLU A  86       7.046 -15.244 -40.148  1.00 77.96           N  
ATOM   1400  H   GLU A  86       7.646 -15.685 -40.831  1.00 77.96           H  
ATOM   1401  CA  GLU A  86       7.632 -14.207 -39.292  1.00 77.96           C  
ATOM   1402  HA  GLU A  86       7.497 -14.490 -38.248  1.00 77.96           H  
ATOM   1403  C   GLU A  86       6.898 -12.862 -39.474  1.00 77.96           C  
ATOM   1404  CB  GLU A  86       9.150 -14.114 -39.574  1.00 77.96           C  
ATOM   1405  HB2 GLU A  86       9.300 -13.981 -40.645  1.00 77.96           H  
ATOM   1406  HB3 GLU A  86       9.560 -13.246 -39.057  1.00 77.96           H  
ATOM   1407  O   GLU A  86       6.458 -12.277 -38.488  1.00 77.96           O  
ATOM   1408  CG  GLU A  86       9.900 -15.378 -39.094  1.00 77.96           C  
ATOM   1409  HG2 GLU A  86       9.347 -16.262 -39.411  1.00 77.96           H  
ATOM   1410  HG3 GLU A  86       9.906 -15.376 -38.004  1.00 77.96           H  
ATOM   1411  CD  GLU A  86      11.346 -15.539 -39.605  1.00 77.96           C  
ATOM   1412  OE1 GLU A  86      12.014 -16.509 -39.162  1.00 77.96           O  
ATOM   1413  OE2 GLU A  86      11.799 -14.794 -40.499  1.00 77.96           O  
ATOM   1414  N   GLU A  87       6.647 -12.408 -40.712  1.00 81.30           N  
ATOM   1415  H   GLU A  87       7.045 -12.896 -41.501  1.00 81.30           H  
ATOM   1416  CA  GLU A  87       5.879 -11.170 -40.955  1.00 81.30           C  
ATOM   1417  HA  GLU A  87       6.346 -10.376 -40.373  1.00 81.30           H  
ATOM   1418  C   GLU A  87       4.415 -11.258 -40.466  1.00 81.30           C  
ATOM   1419  CB  GLU A  87       5.965 -10.769 -42.445  1.00 81.30           C  
ATOM   1420  HB2 GLU A  87       7.015 -10.686 -42.726  1.00 81.30           H  
ATOM   1421  HB3 GLU A  87       5.496 -11.536 -43.060  1.00 81.30           H  
ATOM   1422  O   GLU A  87       3.891 -10.290 -39.912  1.00 81.30           O  
ATOM   1423  CG  GLU A  87       5.275  -9.414 -42.696  1.00 81.30           C  
ATOM   1424  HG2 GLU A  87       5.647  -8.699 -41.961  1.00 81.30           H  
ATOM   1425  HG3 GLU A  87       4.205  -9.534 -42.529  1.00 81.30           H  
ATOM   1426  CD  GLU A  87       5.460  -8.810 -44.097  1.00 81.30           C  
ATOM   1427  OE1 GLU A  87       5.171  -7.595 -44.234  1.00 81.30           O  
ATOM   1428  OE2 GLU A  87       5.782  -9.518 -45.074  1.00 81.30           O  
ATOM   1429  N   ILE A  88       3.753 -12.410 -40.621  1.00 81.80           N  
ATOM   1430  H   ILE A  88       4.233 -13.163 -41.093  1.00 81.80           H  
ATOM   1431  CA  ILE A  88       2.379 -12.652 -40.137  1.00 81.80           C  
ATOM   1432  HA  ILE A  88       1.722 -11.882 -40.539  1.00 81.80           H  
ATOM   1433  C   ILE A  88       2.297 -12.553 -38.611  1.00 81.80           C  
ATOM   1434  CB  ILE A  88       1.890 -14.034 -40.638  1.00 81.80           C  
ATOM   1435  HB  ILE A  88       2.697 -14.756 -40.509  1.00 81.80           H  
ATOM   1436  O   ILE A  88       1.370 -11.942 -38.074  1.00 81.80           O  
ATOM   1437  CG1 ILE A  88       1.559 -13.928 -42.135  1.00 81.80           C  
ATOM   1438 HG12 ILE A  88       0.632 -13.370 -42.268  1.00 81.80           H  
ATOM   1439 HG13 ILE A  88       2.364 -13.374 -42.618  1.00 81.80           H  
ATOM   1440  CG2 ILE A  88       0.666 -14.565 -39.872  1.00 81.80           C  
ATOM   1441 HG21 ILE A  88       0.936 -14.751 -38.833  1.00 81.80           H  
ATOM   1442 HG22 ILE A  88       0.327 -15.504 -40.308  1.00 81.80           H  
ATOM   1443 HG23 ILE A  88      -0.141 -13.835 -39.932  1.00 81.80           H  
ATOM   1444  CD1 ILE A  88       1.453 -15.269 -42.862  1.00 81.80           C  
ATOM   1445 HD11 ILE A  88       2.394 -15.814 -42.776  1.00 81.80           H  
ATOM   1446 HD12 ILE A  88       0.647 -15.876 -42.452  1.00 81.80           H  
ATOM   1447 HD13 ILE A  88       1.243 -15.080 -43.915  1.00 81.80           H  
ATOM   1448  N   GLU A  89       3.247 -13.162 -37.908  1.00 81.08           N  
ATOM   1449  H   GLU A  89       3.982 -13.643 -38.407  1.00 81.08           H  
ATOM   1450  CA  GLU A  89       3.313 -13.172 -36.446  1.00 81.08           C  
ATOM   1451  HA  GLU A  89       2.347 -13.484 -36.050  1.00 81.08           H  
ATOM   1452  C   GLU A  89       3.599 -11.763 -35.900  1.00 81.08           C  
ATOM   1453  CB  GLU A  89       4.356 -14.229 -36.053  1.00 81.08           C  
ATOM   1454  HB2 GLU A  89       4.121 -15.133 -36.616  1.00 81.08           H  
ATOM   1455  HB3 GLU A  89       5.352 -13.898 -36.346  1.00 81.08           H  
ATOM   1456  O   GLU A  89       2.888 -11.272 -35.019  1.00 81.08           O  
ATOM   1457  CG  GLU A  89       4.351 -14.599 -34.567  1.00 81.08           C  
ATOM   1458  HG2 GLU A  89       3.326 -14.551 -34.198  1.00 81.08           H  
ATOM   1459  HG3 GLU A  89       4.944 -13.873 -34.010  1.00 81.08           H  
ATOM   1460  CD  GLU A  89       4.901 -16.021 -34.358  1.00 81.08           C  
ATOM   1461  OE1 GLU A  89       4.220 -16.796 -33.648  1.00 81.08           O  
ATOM   1462  OE2 GLU A  89       5.957 -16.347 -34.947  1.00 81.08           O  
ATOM   1463  N   ASP A  90       4.533 -11.052 -36.532  1.00 85.71           N  
ATOM   1464  H   ASP A  90       5.081 -11.523 -37.237  1.00 85.71           H  
ATOM   1465  CA  ASP A  90       4.901  -9.671 -36.215  1.00 85.71           C  
ATOM   1466  HA  ASP A  90       5.154  -9.623 -35.156  1.00 85.71           H  
ATOM   1467  C   ASP A  90       3.741  -8.677 -36.476  1.00 85.71           C  
ATOM   1468  CB  ASP A  90       6.171  -9.366 -37.035  1.00 85.71           C  
ATOM   1469  HB2 ASP A  90       6.832 -10.232 -36.996  1.00 85.71           H  
ATOM   1470  HB3 ASP A  90       5.896  -9.196 -38.076  1.00 85.71           H  
ATOM   1471  O   ASP A  90       3.513  -7.738 -35.707  1.00 85.71           O  
ATOM   1472  CG  ASP A  90       6.990  -8.191 -36.513  1.00 85.71           C  
ATOM   1473  OD1 ASP A  90       7.089  -8.016 -35.283  1.00 85.71           O  
ATOM   1474  OD2 ASP A  90       7.448  -7.379 -37.352  1.00 85.71           O  
ATOM   1475  N   LEU A  91       2.931  -8.903 -37.521  1.00 80.76           N  
ATOM   1476  H   LEU A  91       3.180  -9.656 -38.147  1.00 80.76           H  
ATOM   1477  CA  LEU A  91       1.698  -8.146 -37.788  1.00 80.76           C  
ATOM   1478  HA  LEU A  91       1.914  -7.083 -37.685  1.00 80.76           H  
ATOM   1479  C   LEU A  91       0.580  -8.451 -36.780  1.00 80.76           C  
ATOM   1480  CB  LEU A  91       1.215  -8.420 -39.223  1.00 80.76           C  
ATOM   1481  HB2 LEU A  91       0.174  -8.109 -39.307  1.00 80.76           H  
ATOM   1482  HB3 LEU A  91       1.255  -9.495 -39.399  1.00 80.76           H  
ATOM   1483  O   LEU A  91      -0.094  -7.521 -36.330  1.00 80.76           O  
ATOM   1484  CG  LEU A  91       2.022  -7.696 -40.314  1.00 80.76           C  
ATOM   1485  HG  LEU A  91       3.090  -7.825 -40.138  1.00 80.76           H  
ATOM   1486  CD1 LEU A  91       1.673  -8.274 -41.683  1.00 80.76           C  
ATOM   1487 HD11 LEU A  91       1.853  -9.349 -41.678  1.00 80.76           H  
ATOM   1488 HD12 LEU A  91       2.324  -7.829 -42.435  1.00 80.76           H  
ATOM   1489 HD13 LEU A  91       0.628  -8.087 -41.930  1.00 80.76           H  
ATOM   1490  CD2 LEU A  91       1.716  -6.193 -40.355  1.00 80.76           C  
ATOM   1491 HD21 LEU A  91       2.291  -5.730 -41.157  1.00 80.76           H  
ATOM   1492 HD22 LEU A  91       1.995  -5.726 -39.410  1.00 80.76           H  
ATOM   1493 HD23 LEU A  91       0.653  -6.035 -40.536  1.00 80.76           H  
ATOM   1494  N   LYS A  92       0.397  -9.716 -36.379  1.00 73.26           N  
ATOM   1495  H   LYS A  92       0.980 -10.429 -36.792  1.00 73.26           H  
ATOM   1496  CA  LYS A  92      -0.563 -10.106 -35.328  1.00 73.26           C  
ATOM   1497  HA  LYS A  92      -1.550  -9.721 -35.587  1.00 73.26           H  
ATOM   1498  C   LYS A  92      -0.204  -9.466 -33.984  1.00 73.26           C  
ATOM   1499  CB  LYS A  92      -0.638 -11.641 -35.234  1.00 73.26           C  
ATOM   1500  HB2 LYS A  92       0.371 -12.054 -35.240  1.00 73.26           H  
ATOM   1501  HB3 LYS A  92      -1.116 -11.926 -34.297  1.00 73.26           H  
ATOM   1502  O   LYS A  92      -1.080  -8.901 -33.330  1.00 73.26           O  
ATOM   1503  CG  LYS A  92      -1.453 -12.234 -36.395  1.00 73.26           C  
ATOM   1504  HG2 LYS A  92      -1.145 -11.769 -37.331  1.00 73.26           H  
ATOM   1505  HG3 LYS A  92      -2.508 -12.009 -36.236  1.00 73.26           H  
ATOM   1506  CD  LYS A  92      -1.266 -13.753 -36.521  1.00 73.26           C  
ATOM   1507  HD2 LYS A  92      -1.584 -14.248 -35.603  1.00 73.26           H  
ATOM   1508  HD3 LYS A  92      -0.211 -13.962 -36.699  1.00 73.26           H  
ATOM   1509  CE  LYS A  92      -2.100 -14.246 -37.708  1.00 73.26           C  
ATOM   1510  HE2 LYS A  92      -1.897 -13.598 -38.560  1.00 73.26           H  
ATOM   1511  HE3 LYS A  92      -3.161 -14.152 -37.475  1.00 73.26           H  
ATOM   1512  NZ  LYS A  92      -1.786 -15.636 -38.108  1.00 73.26           N  
ATOM   1513  HZ1 LYS A  92      -2.089 -16.323 -37.432  1.00 73.26           H  
ATOM   1514  HZ2 LYS A  92      -0.803 -15.737 -38.318  1.00 73.26           H  
ATOM   1515  HZ3 LYS A  92      -2.248 -15.806 -38.990  1.00 73.26           H  
ATOM   1516  N   MET A  93       1.081  -9.452 -33.618  1.00 81.10           N  
ATOM   1517  H   MET A  93       1.738  -9.972 -34.182  1.00 81.10           H  
ATOM   1518  CA  MET A  93       1.583  -8.745 -32.433  1.00 81.10           C  
ATOM   1519  HA  MET A  93       1.075  -9.142 -31.555  1.00 81.10           H  
ATOM   1520  C   MET A  93       1.278  -7.238 -32.471  1.00 81.10           C  
ATOM   1521  CB  MET A  93       3.099  -8.985 -32.289  1.00 81.10           C  
ATOM   1522  HB2 MET A  93       3.602  -8.034 -32.111  1.00 81.10           H  
ATOM   1523  HB3 MET A  93       3.512  -9.412 -33.203  1.00 81.10           H  
ATOM   1524  O   MET A  93       0.804  -6.675 -31.480  1.00 81.10           O  
ATOM   1525  CG  MET A  93       3.398  -9.918 -31.111  1.00 81.10           C  
ATOM   1526  HG2 MET A  93       3.085  -9.420 -30.193  1.00 81.10           H  
ATOM   1527  HG3 MET A  93       2.800 -10.822 -31.225  1.00 81.10           H  
ATOM   1528  SD  MET A  93       5.129 -10.431 -30.914  1.00 81.10           S  
ATOM   1529  CE  MET A  93       6.038  -8.879 -31.146  1.00 81.10           C  
ATOM   1530  HE1 MET A  93       7.095  -9.052 -30.947  1.00 81.10           H  
ATOM   1531  HE2 MET A  93       5.932  -8.541 -32.177  1.00 81.10           H  
ATOM   1532  HE3 MET A  93       5.658  -8.120 -30.462  1.00 81.10           H  
ATOM   1533  N   LYS A  94       1.494  -6.578 -33.618  1.00 74.83           N  
ATOM   1534  H   LYS A  94       1.924  -7.084 -34.380  1.00 74.83           H  
ATOM   1535  CA  LYS A  94       1.179  -5.147 -33.798  1.00 74.83           C  
ATOM   1536  HA  LYS A  94       1.649  -4.582 -32.993  1.00 74.83           H  
ATOM   1537  C   LYS A  94      -0.321  -4.871 -33.675  1.00 74.83           C  
ATOM   1538  CB  LYS A  94       1.740  -4.651 -35.141  1.00 74.83           C  
ATOM   1539  HB2 LYS A  94       1.415  -5.327 -35.931  1.00 74.83           H  
ATOM   1540  HB3 LYS A  94       1.350  -3.656 -35.358  1.00 74.83           H  
ATOM   1541  O   LYS A  94      -0.695  -3.905 -33.013  1.00 74.83           O  
ATOM   1542  CG  LYS A  94       3.275  -4.574 -35.100  1.00 74.83           C  
ATOM   1543  HG2 LYS A  94       3.579  -3.674 -34.564  1.00 74.83           H  
ATOM   1544  HG3 LYS A  94       3.664  -5.431 -34.551  1.00 74.83           H  
ATOM   1545  CD  LYS A  94       3.897  -4.573 -36.502  1.00 74.83           C  
ATOM   1546  HD2 LYS A  94       3.764  -3.601 -36.976  1.00 74.83           H  
ATOM   1547  HD3 LYS A  94       3.412  -5.340 -37.105  1.00 74.83           H  
ATOM   1548  CE  LYS A  94       5.383  -4.923 -36.371  1.00 74.83           C  
ATOM   1549  HE2 LYS A  94       5.467  -5.797 -35.725  1.00 74.83           H  
ATOM   1550  HE3 LYS A  94       5.925  -4.107 -35.892  1.00 74.83           H  
ATOM   1551  NZ  LYS A  94       5.988  -5.270 -37.673  1.00 74.83           N  
ATOM   1552  HZ1 LYS A  94       6.848  -5.772 -37.506  1.00 74.83           H  
ATOM   1553  HZ2 LYS A  94       5.447  -5.983 -38.141  1.00 74.83           H  
ATOM   1554  HZ3 LYS A  94       6.164  -4.480 -38.277  1.00 74.83           H  
ATOM   1555  N   LEU A  95      -1.170  -5.734 -34.238  1.00 80.44           N  
ATOM   1556  H   LEU A  95      -0.782  -6.492 -34.780  1.00 80.44           H  
ATOM   1557  CA  LEU A  95      -2.629  -5.611 -34.163  1.00 80.44           C  
ATOM   1558  HA  LEU A  95      -2.906  -4.641 -34.574  1.00 80.44           H  
ATOM   1559  C   LEU A  95      -3.123  -5.646 -32.703  1.00 80.44           C  
ATOM   1560  CB  LEU A  95      -3.254  -6.730 -35.023  1.00 80.44           C  
ATOM   1561  HB2 LEU A  95      -2.648  -6.881 -35.917  1.00 80.44           H  
ATOM   1562  HB3 LEU A  95      -3.232  -7.660 -34.456  1.00 80.44           H  
ATOM   1563  O   LEU A  95      -3.813  -4.727 -32.263  1.00 80.44           O  
ATOM   1564  CG  LEU A  95      -4.698  -6.447 -35.474  1.00 80.44           C  
ATOM   1565  HG  LEU A  95      -5.291  -6.099 -34.629  1.00 80.44           H  
ATOM   1566  CD1 LEU A  95      -4.730  -5.402 -36.595  1.00 80.44           C  
ATOM   1567 HD11 LEU A  95      -5.751  -5.283 -36.956  1.00 80.44           H  
ATOM   1568 HD12 LEU A  95      -4.090  -5.709 -37.422  1.00 80.44           H  
ATOM   1569 HD13 LEU A  95      -4.391  -4.440 -36.210  1.00 80.44           H  
ATOM   1570  CD2 LEU A  95      -5.330  -7.726 -36.027  1.00 80.44           C  
ATOM   1571 HD21 LEU A  95      -5.348  -8.487 -35.247  1.00 80.44           H  
ATOM   1572 HD22 LEU A  95      -6.356  -7.523 -36.334  1.00 80.44           H  
ATOM   1573 HD23 LEU A  95      -4.755  -8.092 -36.877  1.00 80.44           H  
ATOM   1574  N   VAL A  96      -2.680  -6.645 -31.927  1.00 78.56           N  
ATOM   1575  H   VAL A  96      -2.105  -7.355 -32.358  1.00 78.56           H  
ATOM   1576  CA  VAL A  96      -3.010  -6.788 -30.494  1.00 78.56           C  
ATOM   1577  HA  VAL A  96      -4.094  -6.840 -30.388  1.00 78.56           H  
ATOM   1578  C   VAL A  96      -2.543  -5.575 -29.684  1.00 78.56           C  
ATOM   1579  CB  VAL A  96      -2.401  -8.091 -29.929  1.00 78.56           C  
ATOM   1580  HB  VAL A  96      -1.340  -8.123 -30.173  1.00 78.56           H  
ATOM   1581  O   VAL A  96      -3.282  -5.076 -28.833  1.00 78.56           O  
ATOM   1582  CG1 VAL A  96      -2.546  -8.215 -28.405  1.00 78.56           C  
ATOM   1583 HG11 VAL A  96      -3.593  -8.114 -28.119  1.00 78.56           H  
ATOM   1584 HG12 VAL A  96      -2.178  -9.187 -28.076  1.00 78.56           H  
ATOM   1585 HG13 VAL A  96      -1.960  -7.447 -27.902  1.00 78.56           H  
ATOM   1586  CG2 VAL A  96      -3.083  -9.318 -30.548  1.00 78.56           C  
ATOM   1587 HG21 VAL A  96      -2.993  -9.300 -31.634  1.00 78.56           H  
ATOM   1588 HG22 VAL A  96      -2.608 -10.229 -30.183  1.00 78.56           H  
ATOM   1589 HG23 VAL A  96      -4.141  -9.333 -30.283  1.00 78.56           H  
ATOM   1590  N   LYS A  97      -1.337  -5.058 -29.961  1.00 70.64           N  
ATOM   1591  H   LYS A  97      -0.767  -5.520 -30.655  1.00 70.64           H  
ATOM   1592  CA  LYS A  97      -0.809  -3.873 -29.274  1.00 70.64           C  
ATOM   1593  HA  LYS A  97      -0.828  -4.067 -28.201  1.00 70.64           H  
ATOM   1594  C   LYS A  97      -1.684  -2.635 -29.507  1.00 70.64           C  
ATOM   1595  CB  LYS A  97       0.644  -3.628 -29.710  1.00 70.64           C  
ATOM   1596  HB2 LYS A  97       1.215  -4.552 -29.623  1.00 70.64           H  
ATOM   1597  HB3 LYS A  97       0.660  -3.305 -30.751  1.00 70.64           H  
ATOM   1598  O   LYS A  97      -2.008  -1.933 -28.549  1.00 70.64           O  
ATOM   1599  CG  LYS A  97       1.290  -2.558 -28.821  1.00 70.64           C  
ATOM   1600  HG2 LYS A  97       1.424  -2.962 -27.818  1.00 70.64           H  
ATOM   1601  HG3 LYS A  97       0.636  -1.687 -28.759  1.00 70.64           H  
ATOM   1602  CD  LYS A  97       2.634  -2.083 -29.369  1.00 70.64           C  
ATOM   1603  HD2 LYS A  97       2.471  -1.662 -30.362  1.00 70.64           H  
ATOM   1604  HD3 LYS A  97       3.338  -2.913 -29.431  1.00 70.64           H  
ATOM   1605  CE  LYS A  97       3.153  -1.007 -28.412  1.00 70.64           C  
ATOM   1606  HE2 LYS A  97       3.702  -1.484 -27.600  1.00 70.64           H  
ATOM   1607  HE3 LYS A  97       2.294  -0.495 -27.980  1.00 70.64           H  
ATOM   1608  NZ  LYS A  97       3.981  -0.003 -29.109  1.00 70.64           N  
ATOM   1609  HZ1 LYS A  97       3.376   0.498 -29.744  1.00 70.64           H  
ATOM   1610  HZ2 LYS A  97       4.322   0.680 -28.447  1.00 70.64           H  
ATOM   1611  HZ3 LYS A  97       4.746  -0.432 -29.611  1.00 70.64           H  
ATOM   1612  N   ILE A  98      -2.075  -2.371 -30.756  1.00 79.50           N  
ATOM   1613  H   ILE A  98      -1.796  -3.004 -31.492  1.00 79.50           H  
ATOM   1614  CA  ILE A  98      -2.866  -1.182 -31.102  1.00 79.50           C  
ATOM   1615  HA  ILE A  98      -2.394  -0.319 -30.634  1.00 79.50           H  
ATOM   1616  C   ILE A  98      -4.280  -1.261 -30.510  1.00 79.50           C  
ATOM   1617  CB  ILE A  98      -2.855  -0.935 -32.630  1.00 79.50           C  
ATOM   1618  HB  ILE A  98      -3.182  -1.842 -33.138  1.00 79.50           H  
ATOM   1619  O   ILE A  98      -4.787  -0.241 -30.041  1.00 79.50           O  
ATOM   1620  CG1 ILE A  98      -1.416  -0.585 -33.079  1.00 79.50           C  
ATOM   1621 HG12 ILE A  98      -1.073   0.302 -32.547  1.00 79.50           H  
ATOM   1622 HG13 ILE A  98      -0.743  -1.402 -32.818  1.00 79.50           H  
ATOM   1623  CG2 ILE A  98      -3.807   0.213 -33.013  1.00 79.50           C  
ATOM   1624 HG21 ILE A  98      -3.828   0.354 -34.093  1.00 79.50           H  
ATOM   1625 HG22 ILE A  98      -3.480   1.135 -32.532  1.00 79.50           H  
ATOM   1626 HG23 ILE A  98      -4.824  -0.015 -32.693  1.00 79.50           H  
ATOM   1627  CD1 ILE A  98      -1.274  -0.333 -34.584  1.00 79.50           C  
ATOM   1628 HD11 ILE A  98      -1.662   0.655 -34.833  1.00 79.50           H  
ATOM   1629 HD12 ILE A  98      -1.831  -1.086 -35.140  1.00 79.50           H  
ATOM   1630 HD13 ILE A  98      -0.222  -0.373 -34.865  1.00 79.50           H  
ATOM   1631  N   ASP A  99      -4.901  -2.443 -30.442  1.00 79.26           N  
ATOM   1632  H   ASP A  99      -4.483  -3.253 -30.877  1.00 79.26           H  
ATOM   1633  CA  ASP A  99      -6.195  -2.593 -29.762  1.00 79.26           C  
ATOM   1634  HA  ASP A  99      -6.847  -1.794 -30.117  1.00 79.26           H  
ATOM   1635  C   ASP A  99      -6.097  -2.370 -28.242  1.00 79.26           C  
ATOM   1636  CB  ASP A  99      -6.850  -3.944 -30.109  1.00 79.26           C  
ATOM   1637  HB2 ASP A  99      -6.080  -4.696 -30.283  1.00 79.26           H  
ATOM   1638  HB3 ASP A  99      -7.443  -4.274 -29.256  1.00 79.26           H  
ATOM   1639  O   ASP A  99      -6.963  -1.700 -27.670  1.00 79.26           O  
ATOM   1640  CG  ASP A  99      -7.799  -3.868 -31.315  1.00 79.26           C  
ATOM   1641  OD1 ASP A  99      -8.376  -2.778 -31.561  1.00 79.26           O  
ATOM   1642  OD2 ASP A  99      -8.026  -4.910 -31.959  1.00 79.26           O  
ATOM   1643  N   LEU A 100      -5.015  -2.811 -27.585  1.00 74.13           N  
ATOM   1644  H   LEU A 100      -4.345  -3.375 -28.088  1.00 74.13           H  
ATOM   1645  CA  LEU A 100      -4.751  -2.470 -26.178  1.00 74.13           C  
ATOM   1646  HA  LEU A 100      -5.616  -2.778 -25.590  1.00 74.13           H  
ATOM   1647  C   LEU A 100      -4.603  -0.953 -25.969  1.00 74.13           C  
ATOM   1648  CB  LEU A 100      -3.499  -3.215 -25.665  1.00 74.13           C  
ATOM   1649  HB2 LEU A 100      -2.915  -3.604 -26.499  1.00 74.13           H  
ATOM   1650  HB3 LEU A 100      -2.865  -2.502 -25.137  1.00 74.13           H  
ATOM   1651  O   LEU A 100      -5.186  -0.397 -25.034  1.00 74.13           O  
ATOM   1652  CG  LEU A 100      -3.832  -4.355 -24.689  1.00 74.13           C  
ATOM   1653  HG  LEU A 100      -4.519  -3.985 -23.927  1.00 74.13           H  
ATOM   1654  CD1 LEU A 100      -4.473  -5.547 -25.398  1.00 74.13           C  
ATOM   1655 HD11 LEU A 100      -4.687  -6.339 -24.680  1.00 74.13           H  
ATOM   1656 HD12 LEU A 100      -3.801  -5.930 -26.166  1.00 74.13           H  
ATOM   1657 HD13 LEU A 100      -5.405  -5.242 -25.872  1.00 74.13           H  
ATOM   1658  CD2 LEU A 100      -2.561  -4.832 -23.986  1.00 74.13           C  
ATOM   1659 HD21 LEU A 100      -1.851  -5.208 -24.722  1.00 74.13           H  
ATOM   1660 HD22 LEU A 100      -2.805  -5.631 -23.287  1.00 74.13           H  
ATOM   1661 HD23 LEU A 100      -2.109  -4.007 -23.434  1.00 74.13           H  
ATOM   1662  N   GLU A 101      -3.863  -0.266 -26.845  1.00 78.80           N  
ATOM   1663  H   GLU A 101      -3.386  -0.786 -27.568  1.00 78.80           H  
ATOM   1664  CA  GLU A 101      -3.728   1.199 -26.827  1.00 78.80           C  
ATOM   1665  HA  GLU A 101      -3.373   1.512 -25.845  1.00 78.80           H  
ATOM   1666  C   GLU A 101      -5.086   1.895 -27.053  1.00 78.80           C  
ATOM   1667  CB  GLU A 101      -2.697   1.654 -27.880  1.00 78.80           C  
ATOM   1668  HB2 GLU A 101      -2.766   2.737 -27.980  1.00 78.80           H  
ATOM   1669  HB3 GLU A 101      -2.957   1.211 -28.841  1.00 78.80           H  
ATOM   1670  O   GLU A 101      -5.428   2.836 -26.332  1.00 78.80           O  
ATOM   1671  CG  GLU A 101      -1.236   1.298 -27.530  1.00 78.80           C  
ATOM   1672  HG2 GLU A 101      -0.955   1.852 -26.634  1.00 78.80           H  
ATOM   1673  HG3 GLU A 101      -1.172   0.237 -27.290  1.00 78.80           H  
ATOM   1674  CD  GLU A 101      -0.230   1.616 -28.660  1.00 78.80           C  
ATOM   1675  OE1 GLU A 101       0.960   1.225 -28.515  1.00 78.80           O  
ATOM   1676  OE2 GLU A 101      -0.633   2.260 -29.662  1.00 78.80           O  
ATOM   1677  N   LYS A 102      -5.904   1.399 -27.993  1.00 80.07           N  
ATOM   1678  H   LYS A 102      -5.553   0.632 -28.549  1.00 80.07           H  
ATOM   1679  CA  LYS A 102      -7.261   1.899 -28.282  1.00 80.07           C  
ATOM   1680  HA  LYS A 102      -7.192   2.957 -28.534  1.00 80.07           H  
ATOM   1681  C   LYS A 102      -8.172   1.792 -27.055  1.00 80.07           C  
ATOM   1682  CB  LYS A 102      -7.818   1.128 -29.499  1.00 80.07           C  
ATOM   1683  HB2 LYS A 102      -7.991   0.089 -29.220  1.00 80.07           H  
ATOM   1684  HB3 LYS A 102      -7.064   1.142 -30.286  1.00 80.07           H  
ATOM   1685  O   LYS A 102      -8.825   2.772 -26.691  1.00 80.07           O  
ATOM   1686  CG  LYS A 102      -9.117   1.712 -30.083  1.00 80.07           C  
ATOM   1687  HG2 LYS A 102      -8.926   2.745 -30.372  1.00 80.07           H  
ATOM   1688  HG3 LYS A 102      -9.906   1.703 -29.332  1.00 80.07           H  
ATOM   1689  CD  LYS A 102      -9.583   0.934 -31.332  1.00 80.07           C  
ATOM   1690  HD2 LYS A 102     -10.274   1.559 -31.898  1.00 80.07           H  
ATOM   1691  HD3 LYS A 102      -8.718   0.737 -31.965  1.00 80.07           H  
ATOM   1692  CE  LYS A 102     -10.288  -0.389 -30.990  1.00 80.07           C  
ATOM   1693  HE2 LYS A 102     -11.263  -0.168 -30.555  1.00 80.07           H  
ATOM   1694  HE3 LYS A 102      -9.694  -0.924 -30.250  1.00 80.07           H  
ATOM   1695  NZ  LYS A 102     -10.438  -1.266 -32.180  1.00 80.07           N  
ATOM   1696  HZ1 LYS A 102     -10.732  -0.785 -33.018  1.00 80.07           H  
ATOM   1697  HZ2 LYS A 102     -11.052  -2.046 -31.993  1.00 80.07           H  
ATOM   1698  HZ3 LYS A 102      -9.551  -1.724 -32.337  1.00 80.07           H  
ATOM   1699  N   MET A 103      -8.178   0.637 -26.382  1.00 75.37           N  
ATOM   1700  H   MET A 103      -7.623  -0.124 -26.748  1.00 75.37           H  
ATOM   1701  CA  MET A 103      -8.958   0.418 -25.157  1.00 75.37           C  
ATOM   1702  HA  MET A 103      -9.990   0.720 -25.340  1.00 75.37           H  
ATOM   1703  C   MET A 103      -8.454   1.259 -23.978  1.00 75.37           C  
ATOM   1704  CB  MET A 103      -8.952  -1.068 -24.769  1.00 75.37           C  
ATOM   1705  HB2 MET A 103      -7.927  -1.432 -24.710  1.00 75.37           H  
ATOM   1706  HB3 MET A 103      -9.409  -1.168 -23.785  1.00 75.37           H  
ATOM   1707  O   MET A 103      -9.269   1.784 -23.217  1.00 75.37           O  
ATOM   1708  CG  MET A 103      -9.743  -1.936 -25.753  1.00 75.37           C  
ATOM   1709  HG2 MET A 103      -9.226  -1.943 -26.713  1.00 75.37           H  
ATOM   1710  HG3 MET A 103     -10.730  -1.500 -25.909  1.00 75.37           H  
ATOM   1711  SD  MET A 103      -9.948  -3.654 -25.211  1.00 75.37           S  
ATOM   1712  CE  MET A 103     -11.356  -3.479 -24.084  1.00 75.37           C  
ATOM   1713  HE1 MET A 103     -11.613  -4.457 -23.678  1.00 75.37           H  
ATOM   1714  HE2 MET A 103     -12.212  -3.081 -24.630  1.00 75.37           H  
ATOM   1715  HE3 MET A 103     -11.096  -2.803 -23.269  1.00 75.37           H  
ATOM   1716  N   LYS A 104      -7.131   1.428 -23.828  1.00 73.77           N  
ATOM   1717  H   LYS A 104      -6.508   0.942 -24.457  1.00 73.77           H  
ATOM   1718  CA  LYS A 104      -6.556   2.295 -22.789  1.00 73.77           C  
ATOM   1719  HA  LYS A 104      -6.948   1.980 -21.822  1.00 73.77           H  
ATOM   1720  C   LYS A 104      -6.999   3.745 -22.983  1.00 73.77           C  
ATOM   1721  CB  LYS A 104      -5.022   2.165 -22.767  1.00 73.77           C  
ATOM   1722  HB2 LYS A 104      -4.749   1.115 -22.661  1.00 73.77           H  
ATOM   1723  HB3 LYS A 104      -4.613   2.536 -23.707  1.00 73.77           H  
ATOM   1724  O   LYS A 104      -7.516   4.340 -22.044  1.00 73.77           O  
ATOM   1725  CG  LYS A 104      -4.423   2.962 -21.595  1.00 73.77           C  
ATOM   1726  HG2 LYS A 104      -4.763   3.996 -21.647  1.00 73.77           H  
ATOM   1727  HG3 LYS A 104      -4.769   2.532 -20.655  1.00 73.77           H  
ATOM   1728  CD  LYS A 104      -2.891   2.973 -21.616  1.00 73.77           C  
ATOM   1729  HD2 LYS A 104      -2.557   3.374 -22.573  1.00 73.77           H  
ATOM   1730  HD3 LYS A 104      -2.511   1.959 -21.493  1.00 73.77           H  
ATOM   1731  CE  LYS A 104      -2.401   3.875 -20.475  1.00 73.77           C  
ATOM   1732  HE2 LYS A 104      -2.676   3.423 -19.522  1.00 73.77           H  
ATOM   1733  HE3 LYS A 104      -2.922   4.829 -20.546  1.00 73.77           H  
ATOM   1734  NZ  LYS A 104      -0.937   4.107 -20.537  1.00 73.77           N  
ATOM   1735  HZ1 LYS A 104      -0.428   3.239 -20.452  1.00 73.77           H  
ATOM   1736  HZ2 LYS A 104      -0.698   4.548 -21.414  1.00 73.77           H  
ATOM   1737  HZ3 LYS A 104      -0.657   4.731 -19.794  1.00 73.77           H  
ATOM   1738  N   ASN A 105      -6.843   4.288 -24.190  1.00 78.92           N  
ATOM   1739  H   ASN A 105      -6.385   3.740 -24.904  1.00 78.92           H  
ATOM   1740  CA  ASN A 105      -7.124   5.697 -24.465  1.00 78.92           C  
ATOM   1741  HA  ASN A 105      -6.595   6.308 -23.734  1.00 78.92           H  
ATOM   1742  C   ASN A 105      -8.617   6.026 -24.309  1.00 78.92           C  
ATOM   1743  CB  ASN A 105      -6.589   6.053 -25.863  1.00 78.92           C  
ATOM   1744  HB2 ASN A 105      -7.005   5.368 -26.601  1.00 78.92           H  
ATOM   1745  HB3 ASN A 105      -6.910   7.065 -26.110  1.00 78.92           H  
ATOM   1746  O   ASN A 105      -8.951   7.024 -23.675  1.00 78.92           O  
ATOM   1747  CG  ASN A 105      -5.070   6.019 -25.962  1.00 78.92           C  
ATOM   1748  ND2 ASN A 105      -4.535   6.306 -27.125  1.00 78.92           N  
ATOM   1749 HD21 ASN A 105      -5.118   6.551 -27.913  1.00 78.92           H  
ATOM   1750 HD22 ASN A 105      -3.526   6.281 -27.162  1.00 78.92           H  
ATOM   1751  OD1 ASN A 105      -4.340   5.756 -25.018  1.00 78.92           O  
ATOM   1752  N   ALA A 106      -9.521   5.163 -24.789  1.00 77.76           N  
ATOM   1753  H   ALA A 106      -9.206   4.355 -25.306  1.00 77.76           H  
ATOM   1754  CA  ALA A 106     -10.961   5.334 -24.564  1.00 77.76           C  
ATOM   1755  HA  ALA A 106     -11.282   6.272 -25.017  1.00 77.76           H  
ATOM   1756  C   ALA A 106     -11.307   5.413 -23.062  1.00 77.76           C  
ATOM   1757  CB  ALA A 106     -11.695   4.179 -25.257  1.00 77.76           C  
ATOM   1758  HB1 ALA A 106     -11.385   3.225 -24.832  1.00 77.76           H  
ATOM   1759  HB2 ALA A 106     -12.770   4.298 -25.119  1.00 77.76           H  
ATOM   1760  HB3 ALA A 106     -11.473   4.186 -26.324  1.00 77.76           H  
ATOM   1761  O   ALA A 106     -12.047   6.297 -22.637  1.00 77.76           O  
ATOM   1762  N   LYS A 107     -10.695   4.545 -22.245  1.00 73.54           N  
ATOM   1763  H   LYS A 107     -10.080   3.866 -22.670  1.00 73.54           H  
ATOM   1764  CA  LYS A 107     -10.886   4.476 -20.786  1.00 73.54           C  
ATOM   1765  HA  LYS A 107     -11.956   4.534 -20.585  1.00 73.54           H  
ATOM   1766  C   LYS A 107     -10.235   5.635 -20.012  1.00 73.54           C  
ATOM   1767  CB  LYS A 107     -10.364   3.102 -20.338  1.00 73.54           C  
ATOM   1768  HB2 LYS A 107      -9.276   3.098 -20.401  1.00 73.54           H  
ATOM   1769  HB3 LYS A 107     -10.744   2.358 -21.038  1.00 73.54           H  
ATOM   1770  O   LYS A 107     -10.549   5.824 -18.838  1.00 73.54           O  
ATOM   1771  CG  LYS A 107     -10.796   2.671 -18.929  1.00 73.54           C  
ATOM   1772  HG2 LYS A 107     -11.884   2.692 -18.863  1.00 73.54           H  
ATOM   1773  HG3 LYS A 107     -10.373   3.340 -18.181  1.00 73.54           H  
ATOM   1774  CD  LYS A 107     -10.290   1.244 -18.674  1.00 73.54           C  
ATOM   1775  HD2 LYS A 107      -9.201   1.247 -18.697  1.00 73.54           H  
ATOM   1776  HD3 LYS A 107     -10.654   0.596 -19.471  1.00 73.54           H  
ATOM   1777  CE  LYS A 107     -10.780   0.703 -17.328  1.00 73.54           C  
ATOM   1778  HE2 LYS A 107     -11.870   0.729 -17.329  1.00 73.54           H  
ATOM   1779  HE3 LYS A 107     -10.419   1.361 -16.537  1.00 73.54           H  
ATOM   1780  NZ  LYS A 107     -10.303  -0.687 -17.103  1.00 73.54           N  
ATOM   1781  HZ1 LYS A 107      -9.294  -0.725 -17.106  1.00 73.54           H  
ATOM   1782  HZ2 LYS A 107     -10.632  -1.055 -16.222  1.00 73.54           H  
ATOM   1783  HZ3 LYS A 107     -10.635  -1.294 -17.839  1.00 73.54           H  
ATOM   1784  N   GLU A 108      -9.333   6.396 -20.632  1.00 79.13           N  
ATOM   1785  H   GLU A 108      -9.074   6.144 -21.575  1.00 79.13           H  
ATOM   1786  CA  GLU A 108      -8.806   7.660 -20.095  1.00 79.13           C  
ATOM   1787  HA  GLU A 108      -8.718   7.593 -19.011  1.00 79.13           H  
ATOM   1788  C   GLU A 108      -9.778   8.809 -20.400  1.00 79.13           C  
ATOM   1789  CB  GLU A 108      -7.404   7.952 -20.663  1.00 79.13           C  
ATOM   1790  HB2 GLU A 108      -7.105   8.960 -20.376  1.00 79.13           H  
ATOM   1791  HB3 GLU A 108      -7.455   7.925 -21.752  1.00 79.13           H  
ATOM   1792  O   GLU A 108     -10.242   9.477 -19.475  1.00 79.13           O  
ATOM   1793  CG  GLU A 108      -6.317   6.966 -20.206  1.00 79.13           C  
ATOM   1794  HG2 GLU A 108      -6.711   5.950 -20.192  1.00 79.13           H  
ATOM   1795  HG3 GLU A 108      -5.510   6.984 -20.938  1.00 79.13           H  
ATOM   1796  CD  GLU A 108      -5.746   7.303 -18.824  1.00 79.13           C  
ATOM   1797  OE1 GLU A 108      -6.359   6.877 -17.809  1.00 79.13           O  
ATOM   1798  OE2 GLU A 108      -4.657   7.909 -18.778  1.00 79.13           O  
ATOM   1799  N   PHE A 109     -10.169   8.977 -21.669  1.00 78.66           N  
ATOM   1800  H   PHE A 109      -9.768   8.385 -22.383  1.00 78.66           H  
ATOM   1801  CA  PHE A 109     -11.117  10.015 -22.092  1.00 78.66           C  
ATOM   1802  HA  PHE A 109     -10.703  10.993 -21.847  1.00 78.66           H  
ATOM   1803  C   PHE A 109     -12.471   9.911 -21.375  1.00 78.66           C  
ATOM   1804  CB  PHE A 109     -11.332   9.923 -23.608  1.00 78.66           C  
ATOM   1805  HB2 PHE A 109     -11.659   8.913 -23.858  1.00 78.66           H  
ATOM   1806  HB3 PHE A 109     -12.155  10.593 -23.858  1.00 78.66           H  
ATOM   1807  O   PHE A 109     -13.014  10.916 -20.922  1.00 78.66           O  
ATOM   1808  CG  PHE A 109     -10.146  10.303 -24.481  1.00 78.66           C  
ATOM   1809  CD1 PHE A 109      -9.522  11.556 -24.330  1.00 78.66           C  
ATOM   1810  HD1 PHE A 109      -9.838  12.235 -23.552  1.00 78.66           H  
ATOM   1811  CD2 PHE A 109      -9.702   9.431 -25.495  1.00 78.66           C  
ATOM   1812  HD2 PHE A 109     -10.175   8.468 -25.615  1.00 78.66           H  
ATOM   1813  CE1 PHE A 109      -8.479  11.940 -25.191  1.00 78.66           C  
ATOM   1814  HE1 PHE A 109      -8.012  12.906 -25.072  1.00 78.66           H  
ATOM   1815  CE2 PHE A 109      -8.655   9.810 -26.355  1.00 78.66           C  
ATOM   1816  HE2 PHE A 109      -8.323   9.141 -27.135  1.00 78.66           H  
ATOM   1817  CZ  PHE A 109      -8.048  11.070 -26.207  1.00 78.66           C  
ATOM   1818  HZ  PHE A 109      -7.251  11.374 -26.870  1.00 78.66           H  
ATOM   1819  N   GLU A 110     -12.994   8.697 -21.198  1.00 77.89           N  
ATOM   1820  H   GLU A 110     -12.540   7.913 -21.646  1.00 77.89           H  
ATOM   1821  CA  GLU A 110     -14.253   8.441 -20.490  1.00 77.89           C  
ATOM   1822  HA  GLU A 110     -15.057   8.980 -20.991  1.00 77.89           H  
ATOM   1823  C   GLU A 110     -14.218   8.918 -19.022  1.00 77.89           C  
ATOM   1824  CB  GLU A 110     -14.535   6.937 -20.606  1.00 77.89           C  
ATOM   1825  HB2 GLU A 110     -13.738   6.394 -20.099  1.00 77.89           H  
ATOM   1826  HB3 GLU A 110     -14.522   6.663 -21.660  1.00 77.89           H  
ATOM   1827  O   GLU A 110     -15.206   9.468 -18.529  1.00 77.89           O  
ATOM   1828  CG  GLU A 110     -15.885   6.507 -20.028  1.00 77.89           C  
ATOM   1829  HG2 GLU A 110     -15.920   6.749 -18.966  1.00 77.89           H  
ATOM   1830  HG3 GLU A 110     -16.681   7.054 -20.533  1.00 77.89           H  
ATOM   1831  CD  GLU A 110     -16.064   4.995 -20.207  1.00 77.89           C  
ATOM   1832  OE1 GLU A 110     -16.972   4.606 -20.969  1.00 77.89           O  
ATOM   1833  OE2 GLU A 110     -15.278   4.247 -19.567  1.00 77.89           O  
ATOM   1834  N   LYS A 111     -13.067   8.808 -18.332  1.00 80.30           N  
ATOM   1835  H   LYS A 111     -12.258   8.454 -18.822  1.00 80.30           H  
ATOM   1836  CA  LYS A 111     -12.892   9.386 -16.984  1.00 80.30           C  
ATOM   1837  HA  LYS A 111     -13.693   9.039 -16.331  1.00 80.30           H  
ATOM   1838  C   LYS A 111     -12.970  10.911 -17.022  1.00 80.30           C  
ATOM   1839  CB  LYS A 111     -11.530   9.042 -16.368  1.00 80.30           C  
ATOM   1840  HB2 LYS A 111     -10.763   9.428 -17.040  1.00 80.30           H  
ATOM   1841  HB3 LYS A 111     -11.434   9.601 -15.437  1.00 80.30           H  
ATOM   1842  O   LYS A 111     -13.648  11.502 -16.185  1.00 80.30           O  
ATOM   1843  CG  LYS A 111     -11.228   7.573 -16.048  1.00 80.30           C  
ATOM   1844  HG2 LYS A 111     -11.517   6.939 -16.887  1.00 80.30           H  
ATOM   1845  HG3 LYS A 111     -11.768   7.262 -15.154  1.00 80.30           H  
ATOM   1846  CD  LYS A 111      -9.709   7.504 -15.814  1.00 80.30           C  
ATOM   1847  HD2 LYS A 111      -9.212   7.897 -16.701  1.00 80.30           H  
ATOM   1848  HD3 LYS A 111      -9.453   8.148 -14.974  1.00 80.30           H  
ATOM   1849  CE  LYS A 111      -9.139   6.112 -15.561  1.00 80.30           C  
ATOM   1850  HE2 LYS A 111      -9.518   5.734 -14.611  1.00 80.30           H  
ATOM   1851  HE3 LYS A 111      -9.466   5.462 -16.372  1.00 80.30           H  
ATOM   1852  NZ  LYS A 111      -7.655   6.192 -15.550  1.00 80.30           N  
ATOM   1853  HZ1 LYS A 111      -7.314   6.880 -14.893  1.00 80.30           H  
ATOM   1854  HZ2 LYS A 111      -7.203   5.304 -15.386  1.00 80.30           H  
ATOM   1855  HZ3 LYS A 111      -7.309   6.508 -16.445  1.00 80.30           H  
ATOM   1856  N   GLU A 112     -12.268  11.551 -17.958  1.00 80.19           N  
ATOM   1857  H   GLU A 112     -11.741  11.004 -18.624  1.00 80.19           H  
ATOM   1858  CA  GLU A 112     -12.205  13.016 -18.046  1.00 80.19           C  
ATOM   1859  HA  GLU A 112     -11.946  13.410 -17.063  1.00 80.19           H  
ATOM   1860  C   GLU A 112     -13.565  13.619 -18.431  1.00 80.19           C  
ATOM   1861  CB  GLU A 112     -11.093  13.426 -19.026  1.00 80.19           C  
ATOM   1862  HB2 GLU A 112     -11.358  13.117 -20.037  1.00 80.19           H  
ATOM   1863  HB3 GLU A 112     -10.166  12.934 -18.731  1.00 80.19           H  
ATOM   1864  O   GLU A 112     -14.000  14.624 -17.858  1.00 80.19           O  
ATOM   1865  CG  GLU A 112     -10.891  14.948 -18.981  1.00 80.19           C  
ATOM   1866  HG2 GLU A 112     -11.797  15.436 -19.338  1.00 80.19           H  
ATOM   1867  HG3 GLU A 112     -10.739  15.247 -17.943  1.00 80.19           H  
ATOM   1868  CD  GLU A 112      -9.714  15.460 -19.817  1.00 80.19           C  
ATOM   1869  OE1 GLU A 112      -9.479  16.690 -19.741  1.00 80.19           O  
ATOM   1870  OE2 GLU A 112      -9.087  14.684 -20.562  1.00 80.19           O  
ATOM   1871  N   ILE A 113     -14.294  12.955 -19.330  1.00 81.92           N  
ATOM   1872  H   ILE A 113     -13.866  12.165 -19.791  1.00 81.92           H  
ATOM   1873  CA  ILE A 113     -15.678  13.290 -19.679  1.00 81.92           C  
ATOM   1874  HA  ILE A 113     -15.721  14.338 -19.975  1.00 81.92           H  
ATOM   1875  C   ILE A 113     -16.588  13.132 -18.455  1.00 81.92           C  
ATOM   1876  CB  ILE A 113     -16.130  12.439 -20.888  1.00 81.92           C  
ATOM   1877  HB  ILE A 113     -15.893  11.394 -20.691  1.00 81.92           H  
ATOM   1878  O   ILE A 113     -17.381  14.029 -18.170  1.00 81.92           O  
ATOM   1879  CG1 ILE A 113     -15.362  12.908 -22.142  1.00 81.92           C  
ATOM   1880 HG12 ILE A 113     -14.300  12.974 -21.906  1.00 81.92           H  
ATOM   1881 HG13 ILE A 113     -15.706  13.901 -22.429  1.00 81.92           H  
ATOM   1882  CG2 ILE A 113     -17.644  12.557 -21.129  1.00 81.92           C  
ATOM   1883 HG21 ILE A 113     -17.907  13.604 -21.280  1.00 81.92           H  
ATOM   1884 HG22 ILE A 113     -18.188  12.144 -20.279  1.00 81.92           H  
ATOM   1885 HG23 ILE A 113     -17.926  11.989 -22.015  1.00 81.92           H  
ATOM   1886  CD1 ILE A 113     -15.476  11.975 -23.348  1.00 81.92           C  
ATOM   1887 HD11 ILE A 113     -15.153  10.972 -23.072  1.00 81.92           H  
ATOM   1888 HD12 ILE A 113     -14.832  12.350 -24.144  1.00 81.92           H  
ATOM   1889 HD13 ILE A 113     -16.500  11.942 -23.720  1.00 81.92           H  
ATOM   1890  N   SER A 114     -16.453  12.052 -17.679  1.00 82.38           N  
ATOM   1891  H   SER A 114     -15.823  11.318 -17.970  1.00 82.38           H  
ATOM   1892  CA  SER A 114     -17.228  11.868 -16.444  1.00 82.38           C  
ATOM   1893  HA  SER A 114     -18.287  11.936 -16.692  1.00 82.38           H  
ATOM   1894  C   SER A 114     -16.923  12.947 -15.393  1.00 82.38           C  
ATOM   1895  CB  SER A 114     -16.973  10.474 -15.866  1.00 82.38           C  
ATOM   1896  HB2 SER A 114     -15.952  10.406 -15.491  1.00 82.38           H  
ATOM   1897  HB3 SER A 114     -17.109   9.728 -16.650  1.00 82.38           H  
ATOM   1898  O   SER A 114     -17.848  13.490 -14.791  1.00 82.38           O  
ATOM   1899  OG  SER A 114     -17.886  10.203 -14.821  1.00 82.38           O  
ATOM   1900  HG  SER A 114     -17.893  10.929 -14.193  1.00 82.38           H  
ATOM   1901  N   ALA A 115     -15.651  13.297 -15.184  1.00 85.45           N  
ATOM   1902  H   ALA A 115     -14.930  12.804 -15.692  1.00 85.45           H  
ATOM   1903  CA  ALA A 115     -15.237  14.312 -14.213  1.00 85.45           C  
ATOM   1904  HA  ALA A 115     -15.691  14.084 -13.248  1.00 85.45           H  
ATOM   1905  C   ALA A 115     -15.696  15.727 -14.615  1.00 85.45           C  
ATOM   1906  CB  ALA A 115     -13.713  14.233 -14.059  1.00 85.45           C  
ATOM   1907  HB1 ALA A 115     -13.381  14.957 -13.315  1.00 85.45           H  
ATOM   1908  HB2 ALA A 115     -13.228  14.450 -15.011  1.00 85.45           H  
ATOM   1909  HB3 ALA A 115     -13.425  13.234 -13.732  1.00 85.45           H  
ATOM   1910  O   ALA A 115     -16.192  16.493 -13.782  1.00 85.45           O  
ATOM   1911  N   THR A 116     -15.602  16.069 -15.904  1.00 80.90           N  
ATOM   1912  H   THR A 116     -15.172  15.419 -16.546  1.00 80.90           H  
ATOM   1913  CA  THR A 116     -16.111  17.353 -16.412  1.00 80.90           C  
ATOM   1914  HA  THR A 116     -15.768  18.137 -15.737  1.00 80.90           H  
ATOM   1915  C   THR A 116     -17.640  17.416 -16.376  1.00 80.90           C  
ATOM   1916  CB  THR A 116     -15.575  17.710 -17.807  1.00 80.90           C  
ATOM   1917  HB  THR A 116     -16.128  18.575 -18.175  1.00 80.90           H  
ATOM   1918  O   THR A 116     -18.174  18.433 -15.944  1.00 80.90           O  
ATOM   1919  CG2 THR A 116     -14.092  18.076 -17.782  1.00 80.90           C  
ATOM   1920 HG21 THR A 116     -13.943  18.963 -17.166  1.00 80.90           H  
ATOM   1921 HG22 THR A 116     -13.501  17.254 -17.378  1.00 80.90           H  
ATOM   1922 HG23 THR A 116     -13.757  18.287 -18.797  1.00 80.90           H  
ATOM   1923  OG1 THR A 116     -15.727  16.656 -18.728  1.00 80.90           O  
ATOM   1924  HG1 THR A 116     -15.089  15.978 -18.494  1.00 80.90           H  
ATOM   1925  N   LYS A 117     -18.364  16.334 -16.703  1.00 83.41           N  
ATOM   1926  H   LYS A 117     -17.883  15.535 -17.091  1.00 83.41           H  
ATOM   1927  CA  LYS A 117     -19.832  16.263 -16.544  1.00 83.41           C  
ATOM   1928  HA  LYS A 117     -20.280  17.114 -17.058  1.00 83.41           H  
ATOM   1929  C   LYS A 117     -20.275  16.398 -15.083  1.00 83.41           C  
ATOM   1930  CB  LYS A 117     -20.383  14.974 -17.177  1.00 83.41           C  
ATOM   1931  HB2 LYS A 117     -21.403  14.813 -16.827  1.00 83.41           H  
ATOM   1932  HB3 LYS A 117     -19.777  14.124 -16.863  1.00 83.41           H  
ATOM   1933  O   LYS A 117     -21.180  17.178 -14.805  1.00 83.41           O  
ATOM   1934  CG  LYS A 117     -20.411  15.070 -18.710  1.00 83.41           C  
ATOM   1935  HG2 LYS A 117     -19.425  15.355 -19.076  1.00 83.41           H  
ATOM   1936  HG3 LYS A 117     -21.123  15.840 -19.005  1.00 83.41           H  
ATOM   1937  CD  LYS A 117     -20.811  13.735 -19.353  1.00 83.41           C  
ATOM   1938  HD2 LYS A 117     -21.800  13.438 -19.004  1.00 83.41           H  
ATOM   1939  HD3 LYS A 117     -20.086  12.975 -19.060  1.00 83.41           H  
ATOM   1940  CE  LYS A 117     -20.822  13.884 -20.879  1.00 83.41           C  
ATOM   1941  HE2 LYS A 117     -19.889  14.353 -21.193  1.00 83.41           H  
ATOM   1942  HE3 LYS A 117     -21.631  14.553 -21.174  1.00 83.41           H  
ATOM   1943  NZ  LYS A 117     -20.954  12.586 -21.583  1.00 83.41           N  
ATOM   1944  HZ1 LYS A 117     -20.812  12.758 -22.568  1.00 83.41           H  
ATOM   1945  HZ2 LYS A 117     -20.206  11.953 -21.337  1.00 83.41           H  
ATOM   1946  HZ3 LYS A 117     -21.857  12.153 -21.458  1.00 83.41           H  
ATOM   1947  N   ALA A 118     -19.604  15.735 -14.140  1.00 87.14           N  
ATOM   1948  H   ALA A 118     -18.897  15.070 -14.419  1.00 87.14           H  
ATOM   1949  CA  ALA A 118     -19.877  15.911 -12.709  1.00 87.14           C  
ATOM   1950  HA  ALA A 118     -20.921  15.663 -12.516  1.00 87.14           H  
ATOM   1951  C   ALA A 118     -19.663  17.369 -12.255  1.00 87.14           C  
ATOM   1952  CB  ALA A 118     -18.994  14.933 -11.924  1.00 87.14           C  
ATOM   1953  HB1 ALA A 118     -17.940  15.151 -12.097  1.00 87.14           H  
ATOM   1954  HB2 ALA A 118     -19.206  13.911 -12.240  1.00 87.14           H  
ATOM   1955  HB3 ALA A 118     -19.207  15.023 -10.859  1.00 87.14           H  
ATOM   1956  O   ALA A 118     -20.476  17.917 -11.509  1.00 87.14           O  
ATOM   1957  N   THR A 119     -18.622  18.031 -12.774  1.00 82.79           N  
ATOM   1958  H   THR A 119     -17.977  17.516 -13.357  1.00 82.79           H  
ATOM   1959  CA  THR A 119     -18.380  19.463 -12.535  1.00 82.79           C  
ATOM   1960  HA  THR A 119     -18.350  19.629 -11.459  1.00 82.79           H  
ATOM   1961  C   THR A 119     -19.510  20.336 -13.101  1.00 82.79           C  
ATOM   1962  CB  THR A 119     -17.026  19.898 -13.121  1.00 82.79           C  
ATOM   1963  HB  THR A 119     -17.056  19.827 -14.208  1.00 82.79           H  
ATOM   1964  O   THR A 119     -19.957  21.259 -12.420  1.00 82.79           O  
ATOM   1965  CG2 THR A 119     -16.650  21.330 -12.736  1.00 82.79           C  
ATOM   1966 HG21 THR A 119     -15.659  21.559 -13.129  1.00 82.79           H  
ATOM   1967 HG22 THR A 119     -17.364  22.032 -13.166  1.00 82.79           H  
ATOM   1968 HG23 THR A 119     -16.643  21.435 -11.651  1.00 82.79           H  
ATOM   1969  OG1 THR A 119     -15.986  19.075 -12.641  1.00 82.79           O  
ATOM   1970  HG1 THR A 119     -16.107  18.183 -12.975  1.00 82.79           H  
ATOM   1971  N   VAL A 120     -20.016  20.027 -14.303  1.00 83.85           N  
ATOM   1972  H   VAL A 120     -19.593  19.268 -14.818  1.00 83.85           H  
ATOM   1973  CA  VAL A 120     -21.152  20.732 -14.929  1.00 83.85           C  
ATOM   1974  HA  VAL A 120     -20.907  21.793 -14.972  1.00 83.85           H  
ATOM   1975  C   VAL A 120     -22.428  20.614 -14.092  1.00 83.85           C  
ATOM   1976  CB  VAL A 120     -21.391  20.235 -16.376  1.00 83.85           C  
ATOM   1977  HB  VAL A 120     -21.357  19.145 -16.389  1.00 83.85           H  
ATOM   1978  O   VAL A 120     -23.096  21.625 -13.866  1.00 83.85           O  
ATOM   1979  CG1 VAL A 120     -22.742  20.646 -16.979  1.00 83.85           C  
ATOM   1980 HG11 VAL A 120     -23.551  20.160 -16.434  1.00 83.85           H  
ATOM   1981 HG12 VAL A 120     -22.797  20.318 -18.017  1.00 83.85           H  
ATOM   1982 HG13 VAL A 120     -22.859  21.729 -16.938  1.00 83.85           H  
ATOM   1983  CG2 VAL A 120     -20.300  20.749 -17.320  1.00 83.85           C  
ATOM   1984 HG21 VAL A 120     -20.471  20.384 -18.332  1.00 83.85           H  
ATOM   1985 HG22 VAL A 120     -20.292  21.839 -17.323  1.00 83.85           H  
ATOM   1986 HG23 VAL A 120     -19.328  20.387 -16.984  1.00 83.85           H  
ATOM   1987  N   GLU A 121     -22.778  19.419 -13.604  1.00 84.98           N  
ATOM   1988  H   GLU A 121     -22.218  18.613 -13.845  1.00 84.98           H  
ATOM   1989  CA  GLU A 121     -23.988  19.228 -12.788  1.00 84.98           C  
ATOM   1990  HA  GLU A 121     -24.827  19.710 -13.291  1.00 84.98           H  
ATOM   1991  C   GLU A 121     -23.877  19.916 -11.419  1.00 84.98           C  
ATOM   1992  CB  GLU A 121     -24.338  17.739 -12.623  1.00 84.98           C  
ATOM   1993  HB2 GLU A 121     -25.210  17.667 -11.974  1.00 84.98           H  
ATOM   1994  HB3 GLU A 121     -23.511  17.230 -12.127  1.00 84.98           H  
ATOM   1995  O   GLU A 121     -24.794  20.638 -11.025  1.00 84.98           O  
ATOM   1996  CG  GLU A 121     -24.659  16.996 -13.932  1.00 84.98           C  
ATOM   1997  HG2 GLU A 121     -23.729  16.834 -14.477  1.00 84.98           H  
ATOM   1998  HG3 GLU A 121     -25.062  16.014 -13.684  1.00 84.98           H  
ATOM   1999  CD  GLU A 121     -25.651  17.733 -14.843  1.00 84.98           C  
ATOM   2000  OE1 GLU A 121     -25.393  17.846 -16.064  1.00 84.98           O  
ATOM   2001  OE2 GLU A 121     -26.679  18.275 -14.375  1.00 84.98           O  
ATOM   2002  N   TYR A 122     -22.729  19.804 -10.737  1.00 84.89           N  
ATOM   2003  H   TYR A 122     -22.002  19.204 -11.100  1.00 84.89           H  
ATOM   2004  CA  TYR A 122     -22.472  20.550  -9.498  1.00 84.89           C  
ATOM   2005  HA  TYR A 122     -23.193  20.237  -8.742  1.00 84.89           H  
ATOM   2006  C   TYR A 122     -22.649  22.063  -9.702  1.00 84.89           C  
ATOM   2007  CB  TYR A 122     -21.057  20.231  -8.994  1.00 84.89           C  
ATOM   2008  HB2 TYR A 122     -21.009  19.177  -8.720  1.00 84.89           H  
ATOM   2009  HB3 TYR A 122     -20.346  20.390  -9.805  1.00 84.89           H  
ATOM   2010  O   TYR A 122     -23.293  22.747  -8.903  1.00 84.89           O  
ATOM   2011  CG  TYR A 122     -20.637  21.067  -7.798  1.00 84.89           C  
ATOM   2012  CD1 TYR A 122     -19.674  22.086  -7.946  1.00 84.89           C  
ATOM   2013  HD1 TYR A 122     -19.207  22.248  -8.906  1.00 84.89           H  
ATOM   2014  CD2 TYR A 122     -21.243  20.850  -6.545  1.00 84.89           C  
ATOM   2015  HD2 TYR A 122     -21.983  20.072  -6.434  1.00 84.89           H  
ATOM   2016  CE1 TYR A 122     -19.321  22.888  -6.843  1.00 84.89           C  
ATOM   2017  HE1 TYR A 122     -18.578  23.666  -6.939  1.00 84.89           H  
ATOM   2018  CE2 TYR A 122     -20.891  21.647  -5.439  1.00 84.89           C  
ATOM   2019  HE2 TYR A 122     -21.360  21.474  -4.482  1.00 84.89           H  
ATOM   2020  OH  TYR A 122     -19.589  23.450  -4.529  1.00 84.89           O  
ATOM   2021  HH  TYR A 122     -20.011  23.143  -3.723  1.00 84.89           H  
ATOM   2022  CZ  TYR A 122     -19.930  22.670  -5.588  1.00 84.89           C  
ATOM   2023  N   GLN A 123     -22.141  22.600 -10.814  1.00 82.11           N  
ATOM   2024  H   GLN A 123     -21.621  22.009 -11.447  1.00 82.11           H  
ATOM   2025  CA  GLN A 123     -22.278  24.019 -11.121  1.00 82.11           C  
ATOM   2026  HA  GLN A 123     -22.053  24.581 -10.214  1.00 82.11           H  
ATOM   2027  C   GLN A 123     -23.707  24.423 -11.519  1.00 82.11           C  
ATOM   2028  CB  GLN A 123     -21.246  24.419 -12.176  1.00 82.11           C  
ATOM   2029  HB2 GLN A 123     -21.308  23.746 -13.032  1.00 82.11           H  
ATOM   2030  HB3 GLN A 123     -21.469  25.435 -12.503  1.00 82.11           H  
ATOM   2031  O   GLN A 123     -24.112  25.537 -11.185  1.00 82.11           O  
ATOM   2032  CG  GLN A 123     -19.826  24.412 -11.588  1.00 82.11           C  
ATOM   2033  HG2 GLN A 123     -19.771  25.139 -10.778  1.00 82.11           H  
ATOM   2034  HG3 GLN A 123     -19.595  23.432 -11.171  1.00 82.11           H  
ATOM   2035  CD  GLN A 123     -18.757  24.755 -12.614  1.00 82.11           C  
ATOM   2036  NE2 GLN A 123     -17.506  24.821 -12.221  1.00 82.11           N  
ATOM   2037 HE21 GLN A 123     -17.245  24.549 -11.284  1.00 82.11           H  
ATOM   2038 HE22 GLN A 123     -16.852  25.013 -12.967  1.00 82.11           H  
ATOM   2039  OE1 GLN A 123     -19.002  24.991 -13.779  1.00 82.11           O  
ATOM   2040  N   LYS A 124     -24.516  23.547 -12.142  1.00 84.95           N  
ATOM   2041  H   LYS A 124     -24.145  22.638 -12.380  1.00 84.95           H  
ATOM   2042  CA  LYS A 124     -25.962  23.808 -12.315  1.00 84.95           C  
ATOM   2043  HA  LYS A 124     -26.099  24.744 -12.857  1.00 84.95           H  
ATOM   2044  C   LYS A 124     -26.653  23.986 -10.967  1.00 84.95           C  
ATOM   2045  CB  LYS A 124     -26.698  22.682 -13.056  1.00 84.95           C  
ATOM   2046  HB2 LYS A 124     -27.768  22.874 -12.979  1.00 84.95           H  
ATOM   2047  HB3 LYS A 124     -26.502  21.732 -12.557  1.00 84.95           H  
ATOM   2048  O   LYS A 124     -27.456  24.906 -10.829  1.00 84.95           O  
ATOM   2049  CG  LYS A 124     -26.361  22.546 -14.542  1.00 84.95           C  
ATOM   2050  HG2 LYS A 124     -25.326  22.220 -14.637  1.00 84.95           H  
ATOM   2051  HG3 LYS A 124     -26.500  23.498 -15.055  1.00 84.95           H  
ATOM   2052  CD  LYS A 124     -27.264  21.481 -15.167  1.00 84.95           C  
ATOM   2053  HD2 LYS A 124     -28.259  21.889 -15.347  1.00 84.95           H  
ATOM   2054  HD3 LYS A 124     -27.358  20.660 -14.456  1.00 84.95           H  
ATOM   2055  CE  LYS A 124     -26.666  20.943 -16.468  1.00 84.95           C  
ATOM   2056  HE2 LYS A 124     -26.846  21.631 -17.294  1.00 84.95           H  
ATOM   2057  HE3 LYS A 124     -25.591  20.845 -16.322  1.00 84.95           H  
ATOM   2058  NZ  LYS A 124     -27.207  19.596 -16.744  1.00 84.95           N  
ATOM   2059  HZ1 LYS A 124     -27.184  19.071 -15.881  1.00 84.95           H  
ATOM   2060  HZ2 LYS A 124     -26.548  19.028 -17.257  1.00 84.95           H  
ATOM   2061  HZ3 LYS A 124     -28.144  19.567 -17.120  1.00 84.95           H  
ATOM   2062  N   GLU A 125     -26.328  23.152  -9.982  1.00 80.20           N  
ATOM   2063  H   GLU A 125     -25.696  22.388 -10.176  1.00 80.20           H  
ATOM   2064  CA  GLU A 125     -26.955  23.225  -8.662  1.00 80.20           C  
ATOM   2065  HA  GLU A 125     -28.032  23.284  -8.821  1.00 80.20           H  
ATOM   2066  C   GLU A 125     -26.554  24.498  -7.905  1.00 80.20           C  
ATOM   2067  CB  GLU A 125     -26.651  21.941  -7.872  1.00 80.20           C  
ATOM   2068  HB2 GLU A 125     -25.577  21.868  -7.697  1.00 80.20           H  
ATOM   2069  HB3 GLU A 125     -26.954  21.081  -8.469  1.00 80.20           H  
ATOM   2070  O   GLU A 125     -27.414  25.209  -7.387  1.00 80.20           O  
ATOM   2071  CG  GLU A 125     -27.375  21.882  -6.517  1.00 80.20           C  
ATOM   2072  HG2 GLU A 125     -26.933  22.627  -5.855  1.00 80.20           H  
ATOM   2073  HG3 GLU A 125     -27.204  20.902  -6.073  1.00 80.20           H  
ATOM   2074  CD  GLU A 125     -28.884  22.132  -6.632  1.00 80.20           C  
ATOM   2075  OE1 GLU A 125     -29.485  22.708  -5.701  1.00 80.20           O  
ATOM   2076  OE2 GLU A 125     -29.498  21.809  -7.671  1.00 80.20           O  
ATOM   2077  N   VAL A 126     -25.273  24.881  -7.945  1.00 83.46           N  
ATOM   2078  H   VAL A 126     -24.599  24.246  -8.348  1.00 83.46           H  
ATOM   2079  CA  VAL A 126     -24.821  26.171  -7.392  1.00 83.46           C  
ATOM   2080  HA  VAL A 126     -25.121  26.209  -6.344  1.00 83.46           H  
ATOM   2081  C   VAL A 126     -25.518  27.353  -8.089  1.00 83.46           C  
ATOM   2082  CB  VAL A 126     -23.283  26.285  -7.446  1.00 83.46           C  
ATOM   2083  HB  VAL A 126     -22.950  26.156  -8.476  1.00 83.46           H  
ATOM   2084  O   VAL A 126     -25.926  28.304  -7.422  1.00 83.46           O  
ATOM   2085  CG1 VAL A 126     -22.778  27.641  -6.933  1.00 83.46           C  
ATOM   2086 HG11 VAL A 126     -23.126  28.439  -7.589  1.00 83.46           H  
ATOM   2087 HG12 VAL A 126     -21.688  27.651  -6.928  1.00 83.46           H  
ATOM   2088 HG13 VAL A 126     -23.152  27.817  -5.924  1.00 83.46           H  
ATOM   2089  CG2 VAL A 126     -22.615  25.217  -6.568  1.00 83.46           C  
ATOM   2090 HG21 VAL A 126     -22.907  25.345  -5.526  1.00 83.46           H  
ATOM   2091 HG22 VAL A 126     -21.530  25.284  -6.652  1.00 83.46           H  
ATOM   2092 HG23 VAL A 126     -22.910  24.217  -6.886  1.00 83.46           H  
ATOM   2093  N   ILE A 127     -25.733  27.295  -9.410  1.00 84.39           N  
ATOM   2094  H   ILE A 127     -25.368  26.500  -9.914  1.00 84.39           H  
ATOM   2095  CA  ILE A 127     -26.515  28.302 -10.155  1.00 84.39           C  
ATOM   2096  HA  ILE A 127     -26.116  29.288  -9.917  1.00 84.39           H  
ATOM   2097  C   ILE A 127     -27.988  28.318  -9.713  1.00 84.39           C  
ATOM   2098  CB  ILE A 127     -26.363  28.078 -11.682  1.00 84.39           C  
ATOM   2099  HB  ILE A 127     -26.501  27.018 -11.894  1.00 84.39           H  
ATOM   2100  O   ILE A 127     -28.562  29.401  -9.580  1.00 84.39           O  
ATOM   2101  CG1 ILE A 127     -24.937  28.480 -12.113  1.00 84.39           C  
ATOM   2102 HG12 ILE A 127     -24.815  29.560 -12.021  1.00 84.39           H  
ATOM   2103 HG13 ILE A 127     -24.224  28.016 -11.431  1.00 84.39           H  
ATOM   2104  CG2 ILE A 127     -27.402  28.858 -12.513  1.00 84.39           C  
ATOM   2105 HG21 ILE A 127     -28.408  28.509 -12.277  1.00 84.39           H  
ATOM   2106 HG22 ILE A 127     -27.242  28.689 -13.578  1.00 84.39           H  
ATOM   2107 HG23 ILE A 127     -27.325  29.923 -12.294  1.00 84.39           H  
ATOM   2108  CD1 ILE A 127     -24.549  28.043 -13.530  1.00 84.39           C  
ATOM   2109 HD11 ILE A 127     -23.493  28.261 -13.688  1.00 84.39           H  
ATOM   2110 HD12 ILE A 127     -24.708  26.971 -13.645  1.00 84.39           H  
ATOM   2111 HD13 ILE A 127     -25.128  28.584 -14.278  1.00 84.39           H  
ATOM   2112  N   ARG A 128     -28.603  27.151  -9.469  1.00 88.31           N  
ATOM   2113  H   ARG A 128     -28.073  26.303  -9.608  1.00 88.31           H  
ATOM   2114  CA  ARG A 128     -29.991  27.024  -8.989  1.00 88.31           C  
ATOM   2115  HA  ARG A 128     -30.650  27.560  -9.673  1.00 88.31           H  
ATOM   2116  C   ARG A 128     -30.158  27.688  -7.622  1.00 88.31           C  
ATOM   2117  CB  ARG A 128     -30.402  25.535  -8.966  1.00 88.31           C  
ATOM   2118  HB2 ARG A 128     -29.829  25.003  -8.207  1.00 88.31           H  
ATOM   2119  HB3 ARG A 128     -30.175  25.090  -9.935  1.00 88.31           H  
ATOM   2120  O   ARG A 128     -30.997  28.576  -7.480  1.00 88.31           O  
ATOM   2121  CG  ARG A 128     -31.902  25.347  -8.682  1.00 88.31           C  
ATOM   2122  HG2 ARG A 128     -32.466  25.862  -9.460  1.00 88.31           H  
ATOM   2123  HG3 ARG A 128     -32.161  25.793  -7.722  1.00 88.31           H  
ATOM   2124  CD  ARG A 128     -32.333  23.871  -8.676  1.00 88.31           C  
ATOM   2125  HD2 ARG A 128     -33.420  23.844  -8.752  1.00 88.31           H  
ATOM   2126  HD3 ARG A 128     -31.915  23.369  -9.549  1.00 88.31           H  
ATOM   2127  NE  ARG A 128     -31.900  23.163  -7.458  1.00 88.31           N  
ATOM   2128  HE  ARG A 128     -30.911  23.134  -7.258  1.00 88.31           H  
ATOM   2129  NH1 ARG A 128     -33.784  21.913  -7.006  1.00 88.31           N  
ATOM   2130 HH11 ARG A 128     -34.248  21.246  -6.407  1.00 88.31           H  
ATOM   2131 HH12 ARG A 128     -34.216  22.255  -7.853  1.00 88.31           H  
ATOM   2132  NH2 ARG A 128     -32.022  21.801  -5.658  1.00 88.31           N  
ATOM   2133 HH21 ARG A 128     -31.057  22.060  -5.505  1.00 88.31           H  
ATOM   2134 HH22 ARG A 128     -32.454  21.084  -5.093  1.00 88.31           H  
ATOM   2135  CZ  ARG A 128     -32.572  22.299  -6.721  1.00 88.31           C  
ATOM   2136  N   LEU A 129     -29.311  27.324  -6.659  1.00 88.58           N  
ATOM   2137  H   LEU A 129     -28.658  26.582  -6.870  1.00 88.58           H  
ATOM   2138  CA  LEU A 129     -29.329  27.864  -5.297  1.00 88.58           C  
ATOM   2139  HA  LEU A 129     -30.319  27.710  -4.867  1.00 88.58           H  
ATOM   2140  C   LEU A 129     -29.073  29.376  -5.267  1.00 88.58           C  
ATOM   2141  CB  LEU A 129     -28.283  27.116  -4.450  1.00 88.58           C  
ATOM   2142  HB2 LEU A 129     -28.174  27.622  -3.491  1.00 88.58           H  
ATOM   2143  HB3 LEU A 129     -27.324  27.167  -4.965  1.00 88.58           H  
ATOM   2144  O   LEU A 129     -29.779  30.108  -4.576  1.00 88.58           O  
ATOM   2145  CG  LEU A 129     -28.632  25.639  -4.187  1.00 88.58           C  
ATOM   2146  HG  LEU A 129     -28.883  25.156  -5.131  1.00 88.58           H  
ATOM   2147  CD1 LEU A 129     -27.423  24.926  -3.581  1.00 88.58           C  
ATOM   2148 HD11 LEU A 129     -27.150  25.377  -2.627  1.00 88.58           H  
ATOM   2149 HD12 LEU A 129     -26.583  24.979  -4.275  1.00 88.58           H  
ATOM   2150 HD13 LEU A 129     -27.669  23.876  -3.430  1.00 88.58           H  
ATOM   2151  CD2 LEU A 129     -29.812  25.493  -3.223  1.00 88.58           C  
ATOM   2152 HD21 LEU A 129     -30.714  25.921  -3.659  1.00 88.58           H  
ATOM   2153 HD22 LEU A 129     -29.995  24.433  -3.048  1.00 88.58           H  
ATOM   2154 HD23 LEU A 129     -29.591  25.981  -2.273  1.00 88.58           H  
ATOM   2155  N   LEU A 130     -28.111  29.875  -6.052  1.00 83.83           N  
ATOM   2156  H   LEU A 130     -27.537  29.235  -6.581  1.00 83.83           H  
ATOM   2157  CA  LEU A 130     -27.832  31.312  -6.117  1.00 83.83           C  
ATOM   2158  HA  LEU A 130     -27.722  31.691  -5.101  1.00 83.83           H  
ATOM   2159  C   LEU A 130     -28.982  32.114  -6.747  1.00 83.83           C  
ATOM   2160  CB  LEU A 130     -26.526  31.553  -6.883  1.00 83.83           C  
ATOM   2161  HB2 LEU A 130     -26.577  31.024  -7.834  1.00 83.83           H  
ATOM   2162  HB3 LEU A 130     -26.461  32.623  -7.085  1.00 83.83           H  
ATOM   2163  O   LEU A 130     -29.262  33.221  -6.289  1.00 83.83           O  
ATOM   2164  CG  LEU A 130     -25.244  31.153  -6.135  1.00 83.83           C  
ATOM   2165  HG  LEU A 130     -25.335  30.145  -5.732  1.00 83.83           H  
ATOM   2166  CD1 LEU A 130     -24.070  31.194  -7.113  1.00 83.83           C  
ATOM   2167 HD11 LEU A 130     -23.161  30.884  -6.598  1.00 83.83           H  
ATOM   2168 HD12 LEU A 130     -24.262  30.503  -7.934  1.00 83.83           H  
ATOM   2169 HD13 LEU A 130     -23.949  32.199  -7.517  1.00 83.83           H  
ATOM   2170  CD2 LEU A 130     -24.927  32.114  -4.985  1.00 83.83           C  
ATOM   2171 HD21 LEU A 130     -24.834  33.134  -5.356  1.00 83.83           H  
ATOM   2172 HD22 LEU A 130     -24.000  31.815  -4.497  1.00 83.83           H  
ATOM   2173 HD23 LEU A 130     -25.724  32.079  -4.242  1.00 83.83           H  
ATOM   2174  N   ARG A 131     -29.673  31.570  -7.760  1.00 83.28           N  
ATOM   2175  H   ARG A 131     -29.399  30.654  -8.085  1.00 83.28           H  
ATOM   2176  CA  ARG A 131     -30.878  32.199  -8.336  1.00 83.28           C  
ATOM   2177  HA  ARG A 131     -30.663  33.241  -8.572  1.00 83.28           H  
ATOM   2178  C   ARG A 131     -32.030  32.245  -7.336  1.00 83.28           C  
ATOM   2179  CB  ARG A 131     -31.315  31.464  -9.612  1.00 83.28           C  
ATOM   2180  HB2 ARG A 131     -32.339  31.750  -9.852  1.00 83.28           H  
ATOM   2181  HB3 ARG A 131     -31.295  30.388  -9.436  1.00 83.28           H  
ATOM   2182  O   ARG A 131     -32.681  33.279  -7.227  1.00 83.28           O  
ATOM   2183  CG  ARG A 131     -30.427  31.816 -10.809  1.00 83.28           C  
ATOM   2184  HG2 ARG A 131     -29.381  31.635 -10.559  1.00 83.28           H  
ATOM   2185  HG3 ARG A 131     -30.556  32.871 -11.052  1.00 83.28           H  
ATOM   2186  CD  ARG A 131     -30.810  30.958 -12.017  1.00 83.28           C  
ATOM   2187  HD2 ARG A 131     -30.651  29.911 -11.759  1.00 83.28           H  
ATOM   2188  HD3 ARG A 131     -31.867  31.113 -12.234  1.00 83.28           H  
ATOM   2189  NE  ARG A 131     -30.002  31.303 -13.202  1.00 83.28           N  
ATOM   2190  HE  ARG A 131     -29.264  31.977 -13.059  1.00 83.28           H  
ATOM   2191  NH1 ARG A 131     -31.046  29.897 -14.686  1.00 83.28           N  
ATOM   2192 HH11 ARG A 131     -31.658  29.592 -13.943  1.00 83.28           H  
ATOM   2193 HH12 ARG A 131     -31.143  29.512 -15.615  1.00 83.28           H  
ATOM   2194  NH2 ARG A 131     -29.350  31.169 -15.381  1.00 83.28           N  
ATOM   2195 HH21 ARG A 131     -28.618  31.844 -15.206  1.00 83.28           H  
ATOM   2196 HH22 ARG A 131     -29.452  30.766 -16.301  1.00 83.28           H  
ATOM   2197  CZ  ARG A 131     -30.136  30.790 -14.412  1.00 83.28           C  
ATOM   2198  N   GLU A 132     -32.260  31.163  -6.597  1.00 80.91           N  
ATOM   2199  H   GLU A 132     -31.711  30.332  -6.762  1.00 80.91           H  
ATOM   2200  CA  GLU A 132     -33.335  31.102  -5.602  1.00 80.91           C  
ATOM   2201  HA  GLU A 132     -34.246  31.480  -6.067  1.00 80.91           H  
ATOM   2202  C   GLU A 132     -33.058  32.003  -4.388  1.00 80.91           C  
ATOM   2203  CB  GLU A 132     -33.565  29.633  -5.208  1.00 80.91           C  
ATOM   2204  HB2 GLU A 132     -32.635  29.222  -4.815  1.00 80.91           H  
ATOM   2205  HB3 GLU A 132     -33.824  29.070  -6.105  1.00 80.91           H  
ATOM   2206  O   GLU A 132     -33.959  32.680  -3.898  1.00 80.91           O  
ATOM   2207  CG  GLU A 132     -34.667  29.421  -4.158  1.00 80.91           C  
ATOM   2208  HG2 GLU A 132     -34.814  28.348  -4.028  1.00 80.91           H  
ATOM   2209  HG3 GLU A 132     -34.317  29.818  -3.206  1.00 80.91           H  
ATOM   2210  CD  GLU A 132     -36.013  30.072  -4.515  1.00 80.91           C  
ATOM   2211  OE1 GLU A 132     -36.774  30.391  -3.577  1.00 80.91           O  
ATOM   2212  OE2 GLU A 132     -36.298  30.313  -5.710  1.00 80.91           O  
ATOM   2213  N   ASN A 133     -31.803  32.103  -3.942  1.00 83.06           N  
ATOM   2214  H   ASN A 133     -31.101  31.483  -4.320  1.00 83.06           H  
ATOM   2215  CA  ASN A 133     -31.422  33.060  -2.901  1.00 83.06           C  
ATOM   2216  HA  ASN A 133     -32.081  32.928  -2.043  1.00 83.06           H  
ATOM   2217  C   ASN A 133     -31.627  34.510  -3.367  1.00 83.06           C  
ATOM   2218  CB  ASN A 133     -29.978  32.783  -2.452  1.00 83.06           C  
ATOM   2219  HB2 ASN A 133     -29.646  33.602  -1.814  1.00 83.06           H  
ATOM   2220  HB3 ASN A 133     -29.322  32.738  -3.321  1.00 83.06           H  
ATOM   2221  O   ASN A 133     -32.196  35.305  -2.624  1.00 83.06           O  
ATOM   2222  CG  ASN A 133     -29.842  31.498  -1.651  1.00 83.06           C  
ATOM   2223  ND2 ASN A 133     -28.636  31.136  -1.282  1.00 83.06           N  
ATOM   2224 HD21 ASN A 133     -27.839  31.716  -1.501  1.00 83.06           H  
ATOM   2225 HD22 ASN A 133     -28.566  30.292  -0.731  1.00 83.06           H  
ATOM   2226  OD1 ASN A 133     -30.802  30.823  -1.309  1.00 83.06           O  
ATOM   2227  N   LEU A 134     -31.255  34.837  -4.611  1.00 80.02           N  
ATOM   2228  H   LEU A 134     -30.785  34.144  -5.176  1.00 80.02           H  
ATOM   2229  CA  LEU A 134     -31.476  36.169  -5.184  1.00 80.02           C  
ATOM   2230  HA  LEU A 134     -31.018  36.900  -4.517  1.00 80.02           H  
ATOM   2231  C   LEU A 134     -32.976  36.513  -5.266  1.00 80.02           C  
ATOM   2232  CB  LEU A 134     -30.787  36.225  -6.561  1.00 80.02           C  
ATOM   2233  HB2 LEU A 134     -29.779  35.819  -6.469  1.00 80.02           H  
ATOM   2234  HB3 LEU A 134     -31.342  35.587  -7.249  1.00 80.02           H  
ATOM   2235  O   LEU A 134     -33.373  37.621  -4.912  1.00 80.02           O  
ATOM   2236  CG  LEU A 134     -30.681  37.637  -7.165  1.00 80.02           C  
ATOM   2237  HG  LEU A 134     -31.654  38.126  -7.149  1.00 80.02           H  
ATOM   2238  CD1 LEU A 134     -29.663  38.494  -6.412  1.00 80.02           C  
ATOM   2239 HD11 LEU A 134     -29.580  39.476  -6.877  1.00 80.02           H  
ATOM   2240 HD12 LEU A 134     -28.689  38.004  -6.406  1.00 80.02           H  
ATOM   2241 HD13 LEU A 134     -29.994  38.652  -5.385  1.00 80.02           H  
ATOM   2242  CD2 LEU A 134     -30.210  37.537  -8.619  1.00 80.02           C  
ATOM   2243 HD21 LEU A 134     -30.142  38.538  -9.046  1.00 80.02           H  
ATOM   2244 HD22 LEU A 134     -29.235  37.050  -8.660  1.00 80.02           H  
ATOM   2245 HD23 LEU A 134     -30.934  36.960  -9.192  1.00 80.02           H  
ATOM   2246  N   ARG A 135     -33.813  35.543  -5.661  1.00 82.24           N  
ATOM   2247  H   ARG A 135     -33.405  34.667  -5.955  1.00 82.24           H  
ATOM   2248  CA  ARG A 135     -35.279  35.672  -5.707  1.00 82.24           C  
ATOM   2249  HA  ARG A 135     -35.536  36.537  -6.319  1.00 82.24           H  
ATOM   2250  C   ARG A 135     -35.884  35.920  -4.318  1.00 82.24           C  
ATOM   2251  CB  ARG A 135     -35.859  34.395  -6.342  1.00 82.24           C  
ATOM   2252  HB2 ARG A 135     -35.755  33.573  -5.634  1.00 82.24           H  
ATOM   2253  HB3 ARG A 135     -35.288  34.142  -7.235  1.00 82.24           H  
ATOM   2254  O   ARG A 135     -36.781  36.749  -4.184  1.00 82.24           O  
ATOM   2255  CG  ARG A 135     -37.333  34.545  -6.749  1.00 82.24           C  
ATOM   2256  HG2 ARG A 135     -37.896  35.036  -5.956  1.00 82.24           H  
ATOM   2257  HG3 ARG A 135     -37.385  35.173  -7.638  1.00 82.24           H  
ATOM   2258  CD  ARG A 135     -37.974  33.180  -7.058  1.00 82.24           C  
ATOM   2259  HD2 ARG A 135     -38.936  33.337  -7.545  1.00 82.24           H  
ATOM   2260  HD3 ARG A 135     -37.334  32.633  -7.750  1.00 82.24           H  
ATOM   2261  NE  ARG A 135     -38.165  32.369  -5.839  1.00 82.24           N  
ATOM   2262  HE  ARG A 135     -37.521  31.605  -5.691  1.00 82.24           H  
ATOM   2263  NH1 ARG A 135     -39.959  33.489  -4.982  1.00 82.24           N  
ATOM   2264 HH11 ARG A 135     -40.437  33.816  -4.155  1.00 82.24           H  
ATOM   2265 HH12 ARG A 135     -40.003  34.044  -5.825  1.00 82.24           H  
ATOM   2266  NH2 ARG A 135     -38.996  31.906  -3.770  1.00 82.24           N  
ATOM   2267 HH21 ARG A 135     -39.670  32.068  -3.036  1.00 82.24           H  
ATOM   2268 HH22 ARG A 135     -38.242  31.244  -3.653  1.00 82.24           H  
ATOM   2269  CZ  ARG A 135     -39.038  32.580  -4.874  1.00 82.24           C  
ATOM   2270  N   ARG A 136     -35.388  35.231  -3.282  1.00 78.16           N  
ATOM   2271  H   ARG A 136     -34.682  34.535  -3.476  1.00 78.16           H  
ATOM   2272  CA  ARG A 136     -35.847  35.415  -1.893  1.00 78.16           C  
ATOM   2273  HA  ARG A 136     -36.936  35.445  -1.890  1.00 78.16           H  
ATOM   2274  C   ARG A 136     -35.433  36.767  -1.309  1.00 78.16           C  
ATOM   2275  CB  ARG A 136     -35.396  34.243  -1.006  1.00 78.16           C  
ATOM   2276  HB2 ARG A 136     -34.331  34.057  -1.145  1.00 78.16           H  
ATOM   2277  HB3 ARG A 136     -35.569  34.512   0.036  1.00 78.16           H  
ATOM   2278  O   ARG A 136     -36.275  37.419  -0.702  1.00 78.16           O  
ATOM   2279  CG  ARG A 136     -36.207  32.975  -1.321  1.00 78.16           C  
ATOM   2280  HG2 ARG A 136     -37.268  33.224  -1.288  1.00 78.16           H  
ATOM   2281  HG3 ARG A 136     -35.978  32.621  -2.326  1.00 78.16           H  
ATOM   2282  CD  ARG A 136     -35.966  31.848  -0.310  1.00 78.16           C  
ATOM   2283  HD2 ARG A 136     -36.161  32.237   0.689  1.00 78.16           H  
ATOM   2284  HD3 ARG A 136     -36.683  31.054  -0.518  1.00 78.16           H  
ATOM   2285  NE  ARG A 136     -34.604  31.281  -0.385  1.00 78.16           N  
ATOM   2286  HE  ARG A 136     -34.123  31.380  -1.268  1.00 78.16           H  
ATOM   2287  NH1 ARG A 136     -34.596  30.292   1.692  1.00 78.16           N  
ATOM   2288 HH11 ARG A 136     -35.513  30.678   1.866  1.00 78.16           H  
ATOM   2289 HH12 ARG A 136     -34.138  29.731   2.395  1.00 78.16           H  
ATOM   2290  NH2 ARG A 136     -32.846  30.023   0.359  1.00 78.16           N  
ATOM   2291 HH21 ARG A 136     -32.419  29.454   1.077  1.00 78.16           H  
ATOM   2292 HH22 ARG A 136     -32.293  30.276  -0.448  1.00 78.16           H  
ATOM   2293  CZ  ARG A 136     -34.024  30.540   0.545  1.00 78.16           C  
ATOM   2294  N   SER A 137     -34.201  37.228  -1.550  1.00 70.77           N  
ATOM   2295  H   SER A 137     -33.528  36.627  -2.004  1.00 70.77           H  
ATOM   2296  CA  SER A 137     -33.776  38.581  -1.151  1.00 70.77           C  
ATOM   2297  HA  SER A 137     -33.888  38.686  -0.072  1.00 70.77           H  
ATOM   2298  C   SER A 137     -34.634  39.677  -1.792  1.00 70.77           C  
ATOM   2299  CB  SER A 137     -32.307  38.827  -1.508  1.00 70.77           C  
ATOM   2300  HB2 SER A 137     -32.142  38.593  -2.560  1.00 70.77           H  
ATOM   2301  HB3 SER A 137     -32.066  39.876  -1.338  1.00 70.77           H  
ATOM   2302  O   SER A 137     -34.920  40.670  -1.138  1.00 70.77           O  
ATOM   2303  OG  SER A 137     -31.462  38.030  -0.703  1.00 70.77           O  
ATOM   2304  HG  SER A 137     -31.498  38.385   0.189  1.00 70.77           H  
ATOM   2305  N   GLN A 138     -35.095  39.487  -3.034  1.00 68.68           N  
ATOM   2306  H   GLN A 138     -34.799  38.667  -3.544  1.00 68.68           H  
ATOM   2307  CA  GLN A 138     -35.996  40.437  -3.697  1.00 68.68           C  
ATOM   2308  HA  GLN A 138     -35.586  41.440  -3.582  1.00 68.68           H  
ATOM   2309  C   GLN A 138     -37.384  40.479  -3.030  1.00 68.68           C  
ATOM   2310  CB  GLN A 138     -36.054  40.116  -5.202  1.00 68.68           C  
ATOM   2311  HB2 GLN A 138     -36.871  40.672  -5.661  1.00 68.68           H  
ATOM   2312  HB3 GLN A 138     -36.234  39.050  -5.344  1.00 68.68           H  
ATOM   2313  O   GLN A 138     -37.819  41.546  -2.609  1.00 68.68           O  
ATOM   2314  CG  GLN A 138     -34.736  40.526  -5.883  1.00 68.68           C  
ATOM   2315  HG2 GLN A 138     -33.886  40.145  -5.317  1.00 68.68           H  
ATOM   2316  HG3 GLN A 138     -34.673  41.614  -5.871  1.00 68.68           H  
ATOM   2317  CD  GLN A 138     -34.579  40.043  -7.324  1.00 68.68           C  
ATOM   2318  NE2 GLN A 138     -33.706  40.669  -8.084  1.00 68.68           N  
ATOM   2319 HE21 GLN A 138     -33.202  41.461  -7.712  1.00 68.68           H  
ATOM   2320 HE22 GLN A 138     -33.653  40.348  -9.040  1.00 68.68           H  
ATOM   2321  OE1 GLN A 138     -35.187  39.101  -7.809  1.00 68.68           O  
ATOM   2322  N   GLN A 139     -38.044  39.331  -2.827  1.00 66.45           N  
ATOM   2323  H   GLN A 139     -37.635  38.468  -3.156  1.00 66.45           H  
ATOM   2324  CA  GLN A 139     -39.379  39.301  -2.199  1.00 66.45           C  
ATOM   2325  HA  GLN A 139     -40.036  39.973  -2.751  1.00 66.45           H  
ATOM   2326  C   GLN A 139     -39.395  39.793  -0.741  1.00 66.45           C  
ATOM   2327  CB  GLN A 139     -39.961  37.881  -2.258  1.00 66.45           C  
ATOM   2328  HB2 GLN A 139     -40.851  37.847  -1.630  1.00 66.45           H  
ATOM   2329  HB3 GLN A 139     -39.237  37.165  -1.868  1.00 66.45           H  
ATOM   2330  O   GLN A 139     -40.399  40.346  -0.285  1.00 66.45           O  
ATOM   2331  CG  GLN A 139     -40.372  37.495  -3.681  1.00 66.45           C  
ATOM   2332  HG2 GLN A 139     -39.488  37.365  -4.305  1.00 66.45           H  
ATOM   2333  HG3 GLN A 139     -40.971  38.303  -4.101  1.00 66.45           H  
ATOM   2334  CD  GLN A 139     -41.190  36.210  -3.709  1.00 66.45           C  
ATOM   2335  NE2 GLN A 139     -42.247  36.159  -4.488  1.00 66.45           N  
ATOM   2336 HE21 GLN A 139     -42.564  37.014  -4.923  1.00 66.45           H  
ATOM   2337 HE22 GLN A 139     -42.869  35.373  -4.361  1.00 66.45           H  
ATOM   2338  OE1 GLN A 139     -40.881  35.202  -3.087  1.00 66.45           O  
ATOM   2339  N   ALA A 140     -38.293  39.623  -0.005  1.00 63.73           N  
ATOM   2340  H   ALA A 140     -37.506  39.132  -0.403  1.00 63.73           H  
ATOM   2341  CA  ALA A 140     -38.174  40.133   1.360  1.00 63.73           C  
ATOM   2342  HA  ALA A 140     -39.012  39.757   1.946  1.00 63.73           H  
ATOM   2343  C   ALA A 140     -38.227  41.673   1.433  1.00 63.73           C  
ATOM   2344  CB  ALA A 140     -36.878  39.582   1.965  1.00 63.73           C  
ATOM   2345  HB1 ALA A 140     -36.891  38.493   1.940  1.00 63.73           H  
ATOM   2346  HB2 ALA A 140     -36.794  39.912   3.001  1.00 63.73           H  
ATOM   2347  HB3 ALA A 140     -36.020  39.948   1.402  1.00 63.73           H  
ATOM   2348  O   ALA A 140     -38.660  42.206   2.452  1.00 63.73           O  
ATOM   2349  N   GLN A 141     -37.832  42.384   0.368  1.00 52.47           N  
ATOM   2350  H   GLN A 141     -37.516  41.897  -0.459  1.00 52.47           H  
ATOM   2351  CA  GLN A 141     -37.939  43.847   0.299  1.00 52.47           C  
ATOM   2352  HA  GLN A 141     -37.700  44.261   1.279  1.00 52.47           H  
ATOM   2353  C   GLN A 141     -39.366  44.317  -0.029  1.00 52.47           C  
ATOM   2354  CB  GLN A 141     -36.927  44.415  -0.713  1.00 52.47           C  
ATOM   2355  HB2 GLN A 141     -37.070  45.494  -0.770  1.00 52.47           H  
ATOM   2356  HB3 GLN A 141     -37.115  43.994  -1.701  1.00 52.47           H  
ATOM   2357  O   GLN A 141     -39.802  45.327   0.514  1.00 52.47           O  
ATOM   2358  CG  GLN A 141     -35.471  44.140  -0.305  1.00 52.47           C  
ATOM   2359  HG2 GLN A 141     -35.268  43.070  -0.355  1.00 52.47           H  
ATOM   2360  HG3 GLN A 141     -35.328  44.460   0.727  1.00 52.47           H  
ATOM   2361  CD  GLN A 141     -34.466  44.866  -1.196  1.00 52.47           C  
ATOM   2362  NE2 GLN A 141     -33.923  45.981  -0.752  1.00 52.47           N  
ATOM   2363 HE21 GLN A 141     -33.231  46.417  -1.344  1.00 52.47           H  
ATOM   2364 HE22 GLN A 141     -34.172  46.356   0.152  1.00 52.47           H  
ATOM   2365  OE1 GLN A 141     -34.137  44.457  -2.301  1.00 52.47           O  
ATOM   2366  N   ASP A 142     -40.108  43.580  -0.863  1.00 48.84           N  
ATOM   2367  H   ASP A 142     -39.671  42.802  -1.337  1.00 48.84           H  
ATOM   2368  CA  ASP A 142     -41.481  43.945  -1.252  1.00 48.84           C  
ATOM   2369  HA  ASP A 142     -41.499  44.986  -1.574  1.00 48.84           H  
ATOM   2370  C   ASP A 142     -42.492  43.793  -0.095  1.00 48.84           C  
ATOM   2371  CB  ASP A 142     -41.939  43.062  -2.431  1.00 48.84           C  
ATOM   2372  HB2 ASP A 142     -42.986  43.284  -2.640  1.00 48.84           H  
ATOM   2373  HB3 ASP A 142     -41.881  42.017  -2.126  1.00 48.84           H  
ATOM   2374  O   ASP A 142     -43.487  44.515  -0.020  1.00 48.84           O  
ATOM   2375  CG  ASP A 142     -41.156  43.250  -3.738  1.00 48.84           C  
ATOM   2376  OD1 ASP A 142     -40.759  44.397  -4.043  1.00 48.84           O  
ATOM   2377  OD2 ASP A 142     -40.993  42.230  -4.451  1.00 48.84           O  
ATOM   2378  N   THR A 143     -42.263  42.835   0.811  1.00 43.09           N  
ATOM   2379  H   THR A 143     -41.415  42.297   0.704  1.00 43.09           H  
ATOM   2380  CA  THR A 143     -43.301  42.367   1.751  1.00 43.09           C  
ATOM   2381  HA  THR A 143     -44.234  42.280   1.194  1.00 43.09           H  
ATOM   2382  C   THR A 143     -43.588  43.342   2.905  1.00 43.09           C  
ATOM   2383  CB  THR A 143     -42.962  40.960   2.280  1.00 43.09           C  
ATOM   2384  HB  THR A 143     -42.064  41.011   2.896  1.00 43.09           H  
ATOM   2385  O   THR A 143     -44.705  43.354   3.420  1.00 43.09           O  
ATOM   2386  CG2 THR A 143     -44.093  40.322   3.090  1.00 43.09           C  
ATOM   2387 HG21 THR A 143     -45.021  40.349   2.519  1.00 43.09           H  
ATOM   2388 HG22 THR A 143     -43.840  39.287   3.319  1.00 43.09           H  
ATOM   2389 HG23 THR A 143     -44.232  40.857   4.030  1.00 43.09           H  
ATOM   2390  OG1 THR A 143     -42.730  40.061   1.212  1.00 43.09           O  
ATOM   2391  HG1 THR A 143     -41.944  40.328   0.730  1.00 43.09           H  
ATOM   2392  N   SER A 144     -42.636  44.195   3.308  1.00 36.94           N  
ATOM   2393  H   SER A 144     -41.765  44.244   2.800  1.00 36.94           H  
ATOM   2394  CA  SER A 144     -42.829  45.118   4.446  1.00 36.94           C  
ATOM   2395  HA  SER A 144     -43.218  44.545   5.288  1.00 36.94           H  
ATOM   2396  C   SER A 144     -43.840  46.241   4.180  1.00 36.94           C  
ATOM   2397  CB  SER A 144     -41.496  45.731   4.882  1.00 36.94           C  
ATOM   2398  HB2 SER A 144     -40.807  44.934   5.164  1.00 36.94           H  
ATOM   2399  HB3 SER A 144     -41.663  46.376   5.744  1.00 36.94           H  
ATOM   2400  O   SER A 144     -44.377  46.815   5.123  1.00 36.94           O  
ATOM   2401  OG  SER A 144     -40.933  46.488   3.829  1.00 36.94           O  
ATOM   2402  HG  SER A 144     -40.157  46.950   4.155  1.00 36.94           H  
ATOM   2403  N   VAL A 145     -44.132  46.539   2.909  1.00 32.23           N  
ATOM   2404  H   VAL A 145     -43.647  46.021   2.190  1.00 32.23           H  
ATOM   2405  CA  VAL A 145     -45.001  47.655   2.491  1.00 32.23           C  
ATOM   2406  HA  VAL A 145     -44.739  48.537   3.075  1.00 32.23           H  
ATOM   2407  C   VAL A 145     -46.490  47.378   2.751  1.00 32.23           C  
ATOM   2408  CB  VAL A 145     -44.746  47.968   0.997  1.00 32.23           C  
ATOM   2409  HB  VAL A 145     -45.021  47.097   0.402  1.00 32.23           H  
ATOM   2410  O   VAL A 145     -47.285  48.306   2.847  1.00 32.23           O  
ATOM   2411  CG1 VAL A 145     -45.546  49.172   0.478  1.00 32.23           C  
ATOM   2412 HG11 VAL A 145     -46.612  48.945   0.481  1.00 32.23           H  
ATOM   2413 HG12 VAL A 145     -45.257  49.403  -0.547  1.00 32.23           H  
ATOM   2414 HG13 VAL A 145     -45.366  50.040   1.112  1.00 32.23           H  
ATOM   2415  CG2 VAL A 145     -43.262  48.280   0.737  1.00 32.23           C  
ATOM   2416 HG21 VAL A 145     -42.643  47.411   0.960  1.00 32.23           H  
ATOM   2417 HG22 VAL A 145     -43.111  48.528  -0.314  1.00 32.23           H  
ATOM   2418 HG23 VAL A 145     -42.943  49.117   1.359  1.00 32.23           H  
ATOM   2419  N   ILE A 146     -46.894  46.109   2.863  1.00 32.12           N  
ATOM   2420  H   ILE A 146     -46.185  45.390   2.858  1.00 32.12           H  
ATOM   2421  CA  ILE A 146     -48.309  45.693   2.788  1.00 32.12           C  
ATOM   2422  HA  ILE A 146     -48.811  46.350   2.077  1.00 32.12           H  
ATOM   2423  C   ILE A 146     -49.070  45.890   4.122  1.00 32.12           C  
ATOM   2424  CB  ILE A 146     -48.380  44.249   2.202  1.00 32.12           C  
ATOM   2425  HB  ILE A 146     -47.834  43.584   2.871  1.00 32.12           H  
ATOM   2426  O   ILE A 146     -50.284  45.729   4.169  1.00 32.12           O  
ATOM   2427  CG1 ILE A 146     -47.690  44.210   0.810  1.00 32.12           C  
ATOM   2428 HG12 ILE A 146     -46.657  44.543   0.908  1.00 32.12           H  
ATOM   2429 HG13 ILE A 146     -48.199  44.901   0.138  1.00 32.12           H  
ATOM   2430  CG2 ILE A 146     -49.821  43.712   2.074  1.00 32.12           C  
ATOM   2431 HG21 ILE A 146     -50.266  43.583   3.061  1.00 32.12           H  
ATOM   2432 HG22 ILE A 146     -49.838  42.727   1.608  1.00 32.12           H  
ATOM   2433 HG23 ILE A 146     -50.431  44.406   1.495  1.00 32.12           H  
ATOM   2434  CD1 ILE A 146     -47.626  42.832   0.136  1.00 32.12           C  
ATOM   2435 HD11 ILE A 146     -47.237  42.094   0.837  1.00 32.12           H  
ATOM   2436 HD12 ILE A 146     -46.957  42.887  -0.723  1.00 32.12           H  
ATOM   2437 HD13 ILE A 146     -48.611  42.528  -0.218  1.00 32.12           H  
ATOM   2438  N   SER A 147     -48.389  46.242   5.218  1.00 23.74           N  
ATOM   2439  H   SER A 147     -47.410  46.471   5.113  1.00 23.74           H  
ATOM   2440  CA  SER A 147     -48.929  46.079   6.579  1.00 23.74           C  
ATOM   2441  HA  SER A 147     -49.492  45.145   6.594  1.00 23.74           H  
ATOM   2442  C   SER A 147     -49.895  47.165   7.096  1.00 23.74           C  
ATOM   2443  CB  SER A 147     -47.766  45.921   7.565  1.00 23.74           C  
ATOM   2444  HB2 SER A 147     -47.286  46.888   7.721  1.00 23.74           H  
ATOM   2445  HB3 SER A 147     -47.032  45.223   7.162  1.00 23.74           H  
ATOM   2446  O   SER A 147     -50.389  47.010   8.214  1.00 23.74           O  
ATOM   2447  OG  SER A 147     -48.243  45.418   8.797  1.00 23.74           O  
ATOM   2448  HG  SER A 147     -49.033  45.921   9.009  1.00 23.74           H  
ATOM   2449  N   GLU A 148     -50.122  48.274   6.385  1.00 23.85           N  
ATOM   2450  H   GLU A 148     -49.762  48.342   5.444  1.00 23.85           H  
ATOM   2451  CA  GLU A 148     -50.816  49.439   6.968  1.00 23.85           C  
ATOM   2452  HA  GLU A 148     -50.533  49.456   8.020  1.00 23.85           H  
ATOM   2453  C   GLU A 148     -52.363  49.367   7.033  1.00 23.85           C  
ATOM   2454  CB  GLU A 148     -50.300  50.774   6.380  1.00 23.85           C  
ATOM   2455  HB2 GLU A 148     -51.081  51.528   6.479  1.00 23.85           H  
ATOM   2456  HB3 GLU A 148     -50.076  50.658   5.320  1.00 23.85           H  
ATOM   2457  O   GLU A 148     -53.035  48.554   6.402  1.00 23.85           O  
ATOM   2458  CG  GLU A 148     -49.054  51.283   7.138  1.00 23.85           C  
ATOM   2459  HG2 GLU A 148     -49.230  51.166   8.207  1.00 23.85           H  
ATOM   2460  HG3 GLU A 148     -48.204  50.657   6.871  1.00 23.85           H  
ATOM   2461  CD  GLU A 148     -48.708  52.765   6.884  1.00 23.85           C  
ATOM   2462  OE1 GLU A 148     -47.821  53.273   7.607  1.00 23.85           O  
ATOM   2463  OE2 GLU A 148     -49.324  53.392   5.992  1.00 23.85           O  
ATOM   2464  N   HIS A 149     -52.878  50.256   7.886  1.00 24.24           N  
ATOM   2465  H   HIS A 149     -52.193  50.876   8.294  1.00 24.24           H  
ATOM   2466  CA  HIS A 149     -54.246  50.513   8.355  1.00 24.24           C  
ATOM   2467  HA  HIS A 149     -54.566  49.670   8.966  1.00 24.24           H  
ATOM   2468  C   HIS A 149     -55.341  50.772   7.290  1.00 24.24           C  
ATOM   2469  CB  HIS A 149     -54.079  51.785   9.217  1.00 24.24           C  
ATOM   2470  HB2 HIS A 149     -53.376  52.461   8.729  1.00 24.24           H  
ATOM   2471  HB3 HIS A 149     -55.010  52.352   9.252  1.00 24.24           H  
ATOM   2472  O   HIS A 149     -55.033  51.137   6.160  1.00 24.24           O  
ATOM   2473  CG  HIS A 149     -53.606  51.550  10.633  1.00 24.24           C  
ATOM   2474  CD2 HIS A 149     -52.928  52.446  11.415  1.00 24.24           C  
ATOM   2475  HD2 HIS A 149     -52.600  53.429  11.110  1.00 24.24           H  
ATOM   2476  ND1 HIS A 149     -53.866  50.454  11.423  1.00 24.24           N  
ATOM   2477  HD1 HIS A 149     -54.462  49.679  11.170  1.00 24.24           H  
ATOM   2478  CE1 HIS A 149     -53.360  50.684  12.644  1.00 24.24           C  
ATOM   2479  HE1 HIS A 149     -53.445  50.015  13.488  1.00 24.24           H  
ATOM   2480  NE2 HIS A 149     -52.771  51.887  12.688  1.00 24.24           N  
ATOM   2481  N   THR A 150     -56.656  50.797   7.589  1.00 21.82           N  
ATOM   2482  H   THR A 150     -57.161  51.239   6.835  1.00 21.82           H  
ATOM   2483  CA  THR A 150     -57.554  50.003   8.487  1.00 21.82           C  
ATOM   2484  HA  THR A 150     -57.501  48.950   8.210  1.00 21.82           H  
ATOM   2485  C   THR A 150     -59.009  50.455   8.276  1.00 21.82           C  
ATOM   2486  CB  THR A 150     -57.391  50.124  10.026  1.00 21.82           C  
ATOM   2487  HB  THR A 150     -58.387  50.096  10.469  1.00 21.82           H  
ATOM   2488  O   THR A 150     -59.861  49.626   7.974  1.00 21.82           O  
ATOM   2489  CG2 THR A 150     -56.685  48.955  10.710  1.00 21.82           C  
ATOM   2490 HG21 THR A 150     -55.786  48.647  10.176  1.00 21.82           H  
ATOM   2491 HG22 THR A 150     -57.367  48.105  10.728  1.00 21.82           H  
ATOM   2492 HG23 THR A 150     -56.449  49.224  11.739  1.00 21.82           H  
ATOM   2493  OG1 THR A 150     -56.831  51.343  10.420  1.00 21.82           O  
ATOM   2494  HG1 THR A 150     -57.375  51.682  11.134  1.00 21.82           H  
ATOM   2495  N   ASP A 151     -59.290  51.747   8.518  1.00 22.25           N  
ATOM   2496  H   ASP A 151     -58.488  52.321   8.736  1.00 22.25           H  
ATOM   2497  CA  ASP A 151     -60.560  52.175   9.143  1.00 22.25           C  
ATOM   2498  HA  ASP A 151     -61.065  51.263   9.462  1.00 22.25           H  
ATOM   2499  C   ASP A 151     -61.627  52.829   8.200  1.00 22.25           C  
ATOM   2500  CB  ASP A 151     -60.258  52.911  10.469  1.00 22.25           C  
ATOM   2501  HB2 ASP A 151     -59.497  53.671  10.293  1.00 22.25           H  
ATOM   2502  HB3 ASP A 151     -61.174  53.374  10.836  1.00 22.25           H  
ATOM   2503  O   ASP A 151     -62.183  52.108   7.372  1.00 22.25           O  
ATOM   2504  CG  ASP A 151     -59.755  52.026  11.600  1.00 22.25           C  
ATOM   2505  OD1 ASP A 151     -60.512  51.123  12.005  1.00 22.25           O  
ATOM   2506  OD2 ASP A 151     -58.615  52.273  12.052  1.00 22.25           O  
ATOM   2507  N   PRO A 152     -62.084  54.104   8.333  1.00 24.07           N  
ATOM   2508  CA  PRO A 152     -63.533  54.354   8.398  1.00 24.07           C  
ATOM   2509  HA  PRO A 152     -64.097  53.431   8.261  1.00 24.07           H  
ATOM   2510  C   PRO A 152     -64.043  55.416   7.392  1.00 24.07           C  
ATOM   2511  CB  PRO A 152     -63.687  54.843   9.842  1.00 24.07           C  
ATOM   2512  HB2 PRO A 152     -64.598  55.419  10.005  1.00 24.07           H  
ATOM   2513  HB3 PRO A 152     -63.657  53.986  10.514  1.00 24.07           H  
ATOM   2514  O   PRO A 152     -63.289  56.160   6.778  1.00 24.07           O  
ATOM   2515  CG  PRO A 152     -62.441  55.711  10.068  1.00 24.07           C  
ATOM   2516  HG2 PRO A 152     -62.680  56.768   9.946  1.00 24.07           H  
ATOM   2517  HG3 PRO A 152     -62.024  55.532  11.058  1.00 24.07           H  
ATOM   2518  CD  PRO A 152     -61.470  55.271   8.966  1.00 24.07           C  
ATOM   2519  HD2 PRO A 152     -60.462  55.110   9.348  1.00 24.07           H  
ATOM   2520  HD3 PRO A 152     -61.377  56.068   8.228  1.00 24.07           H  
ATOM   2521  N   GLN A 153     -65.338  55.667   7.203  1.00 24.95           N  
ATOM   2522  H   GLN A 153     -65.457  56.427   6.549  1.00 24.95           H  
ATOM   2523  CA  GLN A 153     -66.535  54.861   7.457  1.00 24.95           C  
ATOM   2524  HA  GLN A 153     -66.244  53.852   7.750  1.00 24.95           H  
ATOM   2525  C   GLN A 153     -67.216  54.750   6.073  1.00 24.95           C  
ATOM   2526  CB  GLN A 153     -67.338  55.506   8.620  1.00 24.95           C  
ATOM   2527  HB2 GLN A 153     -66.676  55.531   9.485  1.00 24.95           H  
ATOM   2528  HB3 GLN A 153     -67.539  56.548   8.369  1.00 24.95           H  
ATOM   2529  O   GLN A 153     -66.996  53.754   5.394  1.00 24.95           O  
ATOM   2530  CG  GLN A 153     -68.655  54.880   9.128  1.00 24.95           C  
ATOM   2531  HG2 GLN A 153     -68.702  55.009  10.209  1.00 24.95           H  
ATOM   2532  HG3 GLN A 153     -69.500  55.434   8.719  1.00 24.95           H  
ATOM   2533  CD  GLN A 153     -68.853  53.403   8.813  1.00 24.95           C  
ATOM   2534  NE2 GLN A 153     -68.243  52.497   9.542  1.00 24.95           N  
ATOM   2535 HE21 GLN A 153     -68.383  51.538   9.256  1.00 24.95           H  
ATOM   2536 HE22 GLN A 153     -67.627  52.745  10.303  1.00 24.95           H  
ATOM   2537  OE1 GLN A 153     -69.571  53.051   7.897  1.00 24.95           O  
ATOM   2538  N   PRO A 154     -67.845  55.834   5.561  1.00 23.85           N  
ATOM   2539  CA  PRO A 154     -67.822  56.109   4.110  1.00 23.85           C  
ATOM   2540  HA  PRO A 154     -67.022  55.556   3.620  1.00 23.85           H  
ATOM   2541  C   PRO A 154     -67.663  57.614   3.754  1.00 23.85           C  
ATOM   2542  CB  PRO A 154     -69.181  55.580   3.641  1.00 23.85           C  
ATOM   2543  HB2 PRO A 154     -69.464  55.931   2.649  1.00 23.85           H  
ATOM   2544  HB3 PRO A 154     -69.183  54.490   3.668  1.00 23.85           H  
ATOM   2545  O   PRO A 154     -68.090  58.050   2.689  1.00 23.85           O  
ATOM   2546  CG  PRO A 154     -70.098  56.129   4.733  1.00 23.85           C  
ATOM   2547  HG2 PRO A 154     -70.364  57.163   4.516  1.00 23.85           H  
ATOM   2548  HG3 PRO A 154     -70.995  55.518   4.840  1.00 23.85           H  
ATOM   2549  CD  PRO A 154     -69.224  56.068   5.990  1.00 23.85           C  
ATOM   2550  HD2 PRO A 154     -69.577  55.226   6.585  1.00 23.85           H  
ATOM   2551  HD3 PRO A 154     -69.306  56.994   6.560  1.00 23.85           H  
ATOM   2552  N   SER A 155     -67.214  58.450   4.701  1.00 24.80           N  
ATOM   2553  H   SER A 155     -66.793  58.023   5.514  1.00 24.80           H  
ATOM   2554  CA  SER A 155     -67.727  59.830   4.839  1.00 24.80           C  
ATOM   2555  HA  SER A 155     -68.746  59.816   4.450  1.00 24.80           H  
ATOM   2556  C   SER A 155     -67.019  60.966   4.064  1.00 24.80           C  
ATOM   2557  CB  SER A 155     -67.856  60.171   6.326  1.00 24.80           C  
ATOM   2558  HB2 SER A 155     -68.200  59.296   6.878  1.00 24.80           H  
ATOM   2559  HB3 SER A 155     -68.595  60.962   6.451  1.00 24.80           H  
ATOM   2560  O   SER A 155     -65.940  60.818   3.505  1.00 24.80           O  
ATOM   2561  OG  SER A 155     -66.624  60.618   6.856  1.00 24.80           O  
ATOM   2562  HG  SER A 155     -65.917  60.047   6.547  1.00 24.80           H  
ATOM   2563  N   ASN A 156     -67.653  62.145   4.089  1.00 23.87           N  
ATOM   2564  H   ASN A 156     -68.532  62.132   4.586  1.00 23.87           H  
ATOM   2565  CA  ASN A 156     -67.576  63.195   3.067  1.00 23.87           C  
ATOM   2566  HA  ASN A 156     -67.822  62.745   2.106  1.00 23.87           H  
ATOM   2567  C   ASN A 156     -66.257  63.975   2.870  1.00 23.87           C  
ATOM   2568  CB  ASN A 156     -68.636  64.281   3.400  1.00 23.87           C  
ATOM   2569  HB2 ASN A 156     -68.699  64.957   2.548  1.00 23.87           H  
ATOM   2570  HB3 ASN A 156     -68.286  64.863   4.253  1.00 23.87           H  
ATOM   2571  O   ASN A 156     -66.113  64.555   1.801  1.00 23.87           O  
ATOM   2572  CG  ASN A 156     -70.051  63.833   3.726  1.00 23.87           C  
ATOM   2573  ND2 ASN A 156     -70.952  64.770   3.907  1.00 23.87           N  
ATOM   2574 HD21 ASN A 156     -71.889  64.436   4.085  1.00 23.87           H  
ATOM   2575 HD22 ASN A 156     -70.746  65.734   3.690  1.00 23.87           H  
ATOM   2576  OD1 ASN A 156     -70.367  62.672   3.898  1.00 23.87           O  
ATOM   2577  N   LYS A 157     -65.449  64.216   3.921  1.00 23.82           N  
ATOM   2578  H   LYS A 157     -65.521  63.583   4.705  1.00 23.82           H  
ATOM   2579  CA  LYS A 157     -64.849  65.564   4.133  1.00 23.82           C  
ATOM   2580  HA  LYS A 157     -65.562  66.239   3.662  1.00 23.82           H  
ATOM   2581  C   LYS A 157     -63.588  65.951   3.296  1.00 23.82           C  
ATOM   2582  CB  LYS A 157     -64.881  65.997   5.615  1.00 23.82           C  
ATOM   2583  HB2 LYS A 157     -64.488  65.190   6.233  1.00 23.82           H  
ATOM   2584  HB3 LYS A 157     -64.245  66.875   5.724  1.00 23.82           H  
ATOM   2585  O   LYS A 157     -63.771  66.211   2.112  1.00 23.82           O  
ATOM   2586  CG  LYS A 157     -66.264  66.392   6.158  1.00 23.82           C  
ATOM   2587  HG2 LYS A 157     -66.710  67.146   5.510  1.00 23.82           H  
ATOM   2588  HG3 LYS A 157     -66.910  65.514   6.190  1.00 23.82           H  
ATOM   2589  CD  LYS A 157     -66.100  66.971   7.576  1.00 23.82           C  
ATOM   2590  HD2 LYS A 157     -65.426  67.827   7.533  1.00 23.82           H  
ATOM   2591  HD3 LYS A 157     -65.655  66.208   8.214  1.00 23.82           H  
ATOM   2592  CE  LYS A 157     -67.439  67.417   8.176  1.00 23.82           C  
ATOM   2593  HE2 LYS A 157     -67.877  68.175   7.528  1.00 23.82           H  
ATOM   2594  HE3 LYS A 157     -68.113  66.560   8.192  1.00 23.82           H  
ATOM   2595  NZ  LYS A 157     -67.265  67.954   9.552  1.00 23.82           N  
ATOM   2596  HZ1 LYS A 157     -68.153  68.237   9.940  1.00 23.82           H  
ATOM   2597  HZ2 LYS A 157     -66.648  68.754   9.550  1.00 23.82           H  
ATOM   2598  HZ3 LYS A 157     -66.869  67.250  10.159  1.00 23.82           H  
ATOM   2599  N   PRO A 158     -62.381  66.244   3.838  1.00 22.44           N  
ATOM   2600  CA  PRO A 158     -61.575  67.340   3.284  1.00 22.44           C  
ATOM   2601  HA  PRO A 158     -62.168  67.940   2.594  1.00 22.44           H  
ATOM   2602  C   PRO A 158     -60.312  66.886   2.528  1.00 22.44           C  
ATOM   2603  CB  PRO A 158     -61.248  68.209   4.502  1.00 22.44           C  
ATOM   2604  HB2 PRO A 158     -62.041  68.945   4.641  1.00 22.44           H  
ATOM   2605  HB3 PRO A 158     -60.289  68.715   4.397  1.00 22.44           H  
ATOM   2606  O   PRO A 158     -59.807  65.789   2.725  1.00 22.44           O  
ATOM   2607  CG  PRO A 158     -61.249  67.238   5.691  1.00 22.44           C  
ATOM   2608  HG2 PRO A 158     -60.240  67.098   6.080  1.00 22.44           H  
ATOM   2609  HG3 PRO A 158     -61.906  67.611   6.477  1.00 22.44           H  
ATOM   2610  CD  PRO A 158     -61.783  65.916   5.128  1.00 22.44           C  
ATOM   2611  HD2 PRO A 158     -60.943  65.242   4.957  1.00 22.44           H  
ATOM   2612  HD3 PRO A 158     -62.456  65.424   5.831  1.00 22.44           H  
ATOM   2613  N   LEU A 159     -59.745  67.790   1.719  1.00 23.53           N  
ATOM   2614  H   LEU A 159     -60.218  68.677   1.624  1.00 23.53           H  
ATOM   2615  CA  LEU A 159     -58.533  67.599   0.891  1.00 23.53           C  
ATOM   2616  HA  LEU A 159     -58.659  66.692   0.300  1.00 23.53           H  
ATOM   2617  C   LEU A 159     -57.205  67.418   1.678  1.00 23.53           C  
ATOM   2618  CB  LEU A 159     -58.410  68.818  -0.056  1.00 23.53           C  
ATOM   2619  HB2 LEU A 159     -58.346  69.714   0.561  1.00 23.53           H  
ATOM   2620  HB3 LEU A 159     -57.474  68.746  -0.611  1.00 23.53           H  
ATOM   2621  O   LEU A 159     -56.126  67.588   1.118  1.00 23.53           O  
ATOM   2622  CG  LEU A 159     -59.533  69.006  -1.090  1.00 23.53           C  
ATOM   2623  HG  LEU A 159     -60.503  68.969  -0.595  1.00 23.53           H  
ATOM   2624  CD1 LEU A 159     -59.388  70.377  -1.754  1.00 23.53           C  
ATOM   2625 HD11 LEU A 159     -60.187  70.519  -2.482  1.00 23.53           H  
ATOM   2626 HD12 LEU A 159     -58.425  70.447  -2.260  1.00 23.53           H  
ATOM   2627 HD13 LEU A 159     -59.456  71.163  -1.002  1.00 23.53           H  
ATOM   2628  CD2 LEU A 159     -59.482  67.939  -2.184  1.00 23.53           C  
ATOM   2629 HD21 LEU A 159     -59.643  66.953  -1.747  1.00 23.53           H  
ATOM   2630 HD22 LEU A 159     -58.514  67.956  -2.684  1.00 23.53           H  
ATOM   2631 HD23 LEU A 159     -60.270  68.122  -2.915  1.00 23.53           H  
ATOM   2632  N   THR A 160     -57.252  67.180   2.988  1.00 24.19           N  
ATOM   2633  H   THR A 160     -58.131  66.863   3.372  1.00 24.19           H  
ATOM   2634  CA  THR A 160     -56.101  67.277   3.908  1.00 24.19           C  
ATOM   2635  HA  THR A 160     -55.552  68.188   3.669  1.00 24.19           H  
ATOM   2636  C   THR A 160     -55.141  66.079   3.820  1.00 24.19           C  
ATOM   2637  CB  THR A 160     -56.603  67.374   5.355  1.00 24.19           C  
ATOM   2638  HB  THR A 160     -55.770  67.231   6.043  1.00 24.19           H  
ATOM   2639  O   THR A 160     -55.602  64.956   3.670  1.00 24.19           O  
ATOM   2640  CG2 THR A 160     -57.250  68.728   5.645  1.00 24.19           C  
ATOM   2641 HG21 THR A 160     -58.073  68.911   4.955  1.00 24.19           H  
ATOM   2642 HG22 THR A 160     -57.627  68.736   6.668  1.00 24.19           H  
ATOM   2643 HG23 THR A 160     -56.507  69.518   5.536  1.00 24.19           H  
ATOM   2644  OG1 THR A 160     -57.575  66.385   5.606  1.00 24.19           O  
ATOM   2645  HG1 THR A 160     -57.265  65.563   5.219  1.00 24.19           H  
ATOM   2646  N   CYS A 161     -53.822  66.202   4.019  1.00 22.22           N  
ATOM   2647  H   CYS A 161     -53.325  65.325   3.960  1.00 22.22           H  
ATOM   2648  CA  CYS A 161     -52.996  67.417   4.077  1.00 22.22           C  
ATOM   2649  HA  CYS A 161     -53.504  68.221   3.545  1.00 22.22           H  
ATOM   2650  C   CYS A 161     -51.672  67.241   3.293  1.00 22.22           C  
ATOM   2651  CB  CYS A 161     -52.819  67.882   5.537  1.00 22.22           C  
ATOM   2652  HB2 CYS A 161     -53.789  68.152   5.955  1.00 22.22           H  
ATOM   2653  HB3 CYS A 161     -52.397  67.085   6.149  1.00 22.22           H  
ATOM   2654  O   CYS A 161     -51.463  67.978   2.339  1.00 22.22           O  
ATOM   2655  SG  CYS A 161     -51.733  69.335   5.608  1.00 22.22           S  
ATOM   2656  HG  CYS A 161     -51.616  69.410   6.937  1.00 22.22           H  
ATOM   2657  N   GLY A 162     -50.769  66.283   3.536  1.00 22.37           N  
ATOM   2658  H   GLY A 162     -49.985  66.339   2.901  1.00 22.37           H  
ATOM   2659  CA  GLY A 162     -50.578  65.343   4.650  1.00 22.37           C  
ATOM   2660  HA2 GLY A 162     -51.127  65.646   5.541  1.00 22.37           H  
ATOM   2661  HA3 GLY A 162     -50.918  64.353   4.346  1.00 22.37           H  
ATOM   2662  C   GLY A 162     -49.081  65.276   5.010  1.00 22.37           C  
ATOM   2663  O   GLY A 162     -48.428  66.313   5.094  1.00 22.37           O  
ATOM   2664  N   GLY A 163     -48.519  64.074   5.190  1.00 21.35           N  
ATOM   2665  H   GLY A 163     -49.095  63.251   5.087  1.00 21.35           H  
ATOM   2666  CA  GLY A 163     -47.058  63.877   5.273  1.00 21.35           C  
ATOM   2667  HA2 GLY A 163     -46.846  62.856   5.590  1.00 21.35           H  
ATOM   2668  HA3 GLY A 163     -46.649  64.558   6.018  1.00 21.35           H  
ATOM   2669  C   GLY A 163     -46.348  64.127   3.928  1.00 21.35           C  
ATOM   2670  O   GLY A 163     -46.982  64.034   2.879  1.00 21.35           O  
ATOM   2671  N   GLY A 164     -45.048  64.469   3.940  1.00 24.04           N  
ATOM   2672  H   GLY A 164     -44.587  64.535   4.837  1.00 24.04           H  
ATOM   2673  CA  GLY A 164     -44.427  65.155   2.787  1.00 24.04           C  
ATOM   2674  HA2 GLY A 164     -45.177  65.325   2.014  1.00 24.04           H  
ATOM   2675  HA3 GLY A 164     -44.123  66.144   3.130  1.00 24.04           H  
ATOM   2676  C   GLY A 164     -43.202  64.554   2.071  1.00 24.04           C  
ATOM   2677  O   GLY A 164     -42.857  65.067   1.009  1.00 24.04           O  
ATOM   2678  N   SER A 165     -42.482  63.557   2.608  1.00 24.53           N  
ATOM   2679  H   SER A 165     -42.840  63.078   3.422  1.00 24.53           H  
ATOM   2680  CA  SER A 165     -41.081  63.315   2.175  1.00 24.53           C  
ATOM   2681  HA  SER A 165     -40.676  64.301   1.949  1.00 24.53           H  
ATOM   2682  C   SER A 165     -40.879  62.503   0.871  1.00 24.53           C  
ATOM   2683  CB  SER A 165     -40.218  62.801   3.330  1.00 24.53           C  
ATOM   2684  HB2 SER A 165     -40.329  61.721   3.430  1.00 24.53           H  
ATOM   2685  HB3 SER A 165     -40.531  63.282   4.257  1.00 24.53           H  
ATOM   2686  O   SER A 165     -41.769  61.824   0.367  1.00 24.53           O  
ATOM   2687  OG  SER A 165     -38.866  63.143   3.077  1.00 24.53           O  
ATOM   2688  HG  SER A 165     -38.351  62.939   3.861  1.00 24.53           H  
ATOM   2689  N   GLY A 166     -39.684  62.620   0.277  1.00 25.33           N  
ATOM   2690  H   GLY A 166     -38.972  63.069   0.836  1.00 25.33           H  
ATOM   2691  CA  GLY A 166     -39.495  62.631  -1.186  1.00 25.33           C  
ATOM   2692  HA2 GLY A 166     -40.456  62.855  -1.647  1.00 25.33           H  
ATOM   2693  HA3 GLY A 166     -38.828  63.459  -1.427  1.00 25.33           H  
ATOM   2694  C   GLY A 166     -38.942  61.383  -1.899  1.00 25.33           C  
ATOM   2695  O   GLY A 166     -38.342  61.540  -2.962  1.00 25.33           O  
ATOM   2696  N   ILE A 167     -39.113  60.162  -1.377  1.00 27.40           N  
ATOM   2697  H   ILE A 167     -39.640  60.100  -0.517  1.00 27.40           H  
ATOM   2698  CA  ILE A 167     -38.443  58.931  -1.884  1.00 27.40           C  
ATOM   2699  HA  ILE A 167     -37.367  59.093  -1.828  1.00 27.40           H  
ATOM   2700  C   ILE A 167     -38.753  58.605  -3.372  1.00 27.40           C  
ATOM   2701  CB  ILE A 167     -38.782  57.729  -0.952  1.00 27.40           C  
ATOM   2702  HB  ILE A 167     -39.862  57.581  -0.968  1.00 27.40           H  
ATOM   2703  O   ILE A 167     -37.940  58.001  -4.073  1.00 27.40           O  
ATOM   2704  CG1 ILE A 167     -38.355  58.027   0.510  1.00 27.40           C  
ATOM   2705 HG12 ILE A 167     -37.277  58.182   0.547  1.00 27.40           H  
ATOM   2706 HG13 ILE A 167     -38.835  58.945   0.849  1.00 27.40           H  
ATOM   2707  CG2 ILE A 167     -38.118  56.421  -1.431  1.00 27.40           C  
ATOM   2708 HG21 ILE A 167     -38.380  55.593  -0.773  1.00 27.40           H  
ATOM   2709 HG22 ILE A 167     -37.033  56.533  -1.451  1.00 27.40           H  
ATOM   2710 HG23 ILE A 167     -38.473  56.145  -2.424  1.00 27.40           H  
ATOM   2711  CD1 ILE A 167     -38.729  56.942   1.530  1.00 27.40           C  
ATOM   2712 HD11 ILE A 167     -38.549  57.319   2.536  1.00 27.40           H  
ATOM   2713 HD12 ILE A 167     -39.784  56.685   1.433  1.00 27.40           H  
ATOM   2714 HD13 ILE A 167     -38.117  56.051   1.388  1.00 27.40           H  
ATOM   2715  N   VAL A 168     -39.907  59.040  -3.889  1.00 30.26           N  
ATOM   2716  H   VAL A 168     -40.481  59.583  -3.260  1.00 30.26           H  
ATOM   2717  CA  VAL A 168     -40.551  58.577  -5.143  1.00 30.26           C  
ATOM   2718  HA  VAL A 168     -40.707  57.502  -5.046  1.00 30.26           H  
ATOM   2719  C   VAL A 168     -39.734  58.784  -6.444  1.00 30.26           C  
ATOM   2720  CB  VAL A 168     -41.950  59.245  -5.264  1.00 30.26           C  
ATOM   2721  HB  VAL A 168     -41.814  60.292  -5.532  1.00 30.26           H  
ATOM   2722  O   VAL A 168     -40.067  58.224  -7.488  1.00 30.26           O  
ATOM   2723  CG1 VAL A 168     -42.854  58.590  -6.320  1.00 30.26           C  
ATOM   2724 HG11 VAL A 168     -42.938  57.521  -6.128  1.00 30.26           H  
ATOM   2725 HG12 VAL A 168     -43.849  59.034  -6.291  1.00 30.26           H  
ATOM   2726 HG13 VAL A 168     -42.456  58.750  -7.322  1.00 30.26           H  
ATOM   2727  CG2 VAL A 168     -42.743  59.197  -3.943  1.00 30.26           C  
ATOM   2728 HG21 VAL A 168     -43.748  59.591  -4.091  1.00 30.26           H  
ATOM   2729 HG22 VAL A 168     -42.818  58.170  -3.586  1.00 30.26           H  
ATOM   2730 HG23 VAL A 168     -42.273  59.815  -3.177  1.00 30.26           H  
ATOM   2731  N   GLN A 169     -38.659  59.580  -6.437  1.00 31.36           N  
ATOM   2732  H   GLN A 169     -38.352  59.930  -5.541  1.00 31.36           H  
ATOM   2733  CA  GLN A 169     -38.029  60.104  -7.664  1.00 31.36           C  
ATOM   2734  HA  GLN A 169     -38.794  60.627  -8.237  1.00 31.36           H  
ATOM   2735  C   GLN A 169     -37.407  59.059  -8.618  1.00 31.36           C  
ATOM   2736  CB  GLN A 169     -36.938  61.121  -7.286  1.00 31.36           C  
ATOM   2737  HB2 GLN A 169     -36.464  61.459  -8.207  1.00 31.36           H  
ATOM   2738  HB3 GLN A 169     -36.181  60.630  -6.675  1.00 31.36           H  
ATOM   2739  O   GLN A 169     -37.421  59.256  -9.836  1.00 31.36           O  
ATOM   2740  CG  GLN A 169     -37.466  62.356  -6.537  1.00 31.36           C  
ATOM   2741  HG2 GLN A 169     -38.293  62.791  -7.099  1.00 31.36           H  
ATOM   2742  HG3 GLN A 169     -37.837  62.058  -5.556  1.00 31.36           H  
ATOM   2743  CD  GLN A 169     -36.399  63.433  -6.346  1.00 31.36           C  
ATOM   2744  NE2 GLN A 169     -36.730  64.535  -5.713  1.00 31.36           N  
ATOM   2745 HE21 GLN A 169     -37.631  64.617  -5.263  1.00 31.36           H  
ATOM   2746 HE22 GLN A 169     -35.984  65.198  -5.558  1.00 31.36           H  
ATOM   2747  OE1 GLN A 169     -35.264  63.330  -6.784  1.00 31.36           O  
ATOM   2748  N   ASN A 170     -36.811  57.982  -8.096  1.00 35.55           N  
ATOM   2749  H   ASN A 170     -36.895  57.847  -7.098  1.00 35.55           H  
ATOM   2750  CA  ASN A 170     -35.784  57.212  -8.821  1.00 35.55           C  
ATOM   2751  HA  ASN A 170     -35.056  57.916  -9.223  1.00 35.55           H  
ATOM   2752  C   ASN A 170     -36.323  56.401 -10.025  1.00 35.55           C  
ATOM   2753  CB  ASN A 170     -35.066  56.328  -7.780  1.00 35.55           C  
ATOM   2754  HB2 ASN A 170     -34.810  56.933  -6.911  1.00 35.55           H  
ATOM   2755  HB3 ASN A 170     -35.738  55.536  -7.450  1.00 35.55           H  
ATOM   2756  O   ASN A 170     -35.766  56.436 -11.126  1.00 35.55           O  
ATOM   2757  CG  ASN A 170     -33.773  55.696  -8.272  1.00 35.55           C  
ATOM   2758  ND2 ASN A 170     -33.198  54.816  -7.487  1.00 35.55           N  
ATOM   2759 HD21 ASN A 170     -33.600  54.585  -6.590  1.00 35.55           H  
ATOM   2760 HD22 ASN A 170     -32.318  54.431  -7.799  1.00 35.55           H  
ATOM   2761  OD1 ASN A 170     -33.252  55.986  -9.335  1.00 35.55           O  
ATOM   2762  N   THR A 171     -37.441  55.691  -9.845  1.00 41.49           N  
ATOM   2763  H   THR A 171     -37.870  55.715  -8.931  1.00 41.49           H  
ATOM   2764  CA  THR A 171     -37.909  54.615 -10.744  1.00 41.49           C  
ATOM   2765  HA  THR A 171     -37.165  53.818 -10.737  1.00 41.49           H  
ATOM   2766  C   THR A 171     -38.104  55.051 -12.202  1.00 41.49           C  
ATOM   2767  CB  THR A 171     -39.226  54.036 -10.193  1.00 41.49           C  
ATOM   2768  HB  THR A 171     -40.031  54.756 -10.345  1.00 41.49           H  
ATOM   2769  O   THR A 171     -37.830  54.292 -13.134  1.00 41.49           O  
ATOM   2770  CG2 THR A 171     -39.615  52.702 -10.825  1.00 41.49           C  
ATOM   2771 HG21 THR A 171     -38.817  51.974 -10.676  1.00 41.49           H  
ATOM   2772 HG22 THR A 171     -40.528  52.328 -10.362  1.00 41.49           H  
ATOM   2773 HG23 THR A 171     -39.794  52.826 -11.893  1.00 41.49           H  
ATOM   2774  OG1 THR A 171     -39.074  53.814  -8.812  1.00 41.49           O  
ATOM   2775  HG1 THR A 171     -39.862  53.382  -8.475  1.00 41.49           H  
ATOM   2776  N   LYS A 172     -38.522  56.302 -12.434  1.00 45.03           N  
ATOM   2777  H   LYS A 172     -38.645  56.901 -11.630  1.00 45.03           H  
ATOM   2778  CA  LYS A 172     -38.825  56.828 -13.777  1.00 45.03           C  
ATOM   2779  HA  LYS A 172     -39.487  56.116 -14.271  1.00 45.03           H  
ATOM   2780  C   LYS A 172     -37.586  56.955 -14.677  1.00 45.03           C  
ATOM   2781  CB  LYS A 172     -39.573  58.158 -13.603  1.00 45.03           C  
ATOM   2782  HB2 LYS A 172     -40.332  58.020 -12.833  1.00 45.03           H  
ATOM   2783  HB3 LYS A 172     -38.880  58.926 -13.258  1.00 45.03           H  
ATOM   2784  O   LYS A 172     -37.705  56.837 -15.897  1.00 45.03           O  
ATOM   2785  CG  LYS A 172     -40.274  58.631 -14.887  1.00 45.03           C  
ATOM   2786  HG2 LYS A 172     -39.533  58.928 -15.629  1.00 45.03           H  
ATOM   2787  HG3 LYS A 172     -40.876  57.815 -15.287  1.00 45.03           H  
ATOM   2788  CD  LYS A 172     -41.191  59.820 -14.566  1.00 45.03           C  
ATOM   2789  HD2 LYS A 172     -40.586  60.659 -14.222  1.00 45.03           H  
ATOM   2790  HD3 LYS A 172     -41.869  59.527 -13.764  1.00 45.03           H  
ATOM   2791  CE  LYS A 172     -42.016  60.236 -15.787  1.00 45.03           C  
ATOM   2792  HE2 LYS A 172     -42.500  59.348 -16.193  1.00 45.03           H  
ATOM   2793  HE3 LYS A 172     -41.344  60.630 -16.550  1.00 45.03           H  
ATOM   2794  NZ  LYS A 172     -43.043  61.244 -15.415  1.00 45.03           N  
ATOM   2795  HZ1 LYS A 172     -42.614  62.072 -15.029  1.00 45.03           H  
ATOM   2796  HZ2 LYS A 172     -43.604  61.504 -16.214  1.00 45.03           H  
ATOM   2797  HZ3 LYS A 172     -43.663  60.864 -14.714  1.00 45.03           H  
ATOM   2798  N   ALA A 173     -36.399  57.154 -14.099  1.00 50.16           N  
ATOM   2799  H   ALA A 173     -36.351  57.183 -13.090  1.00 50.16           H  
ATOM   2800  CA  ALA A 173     -35.145  57.240 -14.853  1.00 50.16           C  
ATOM   2801  HA  ALA A 173     -35.289  57.906 -15.704  1.00 50.16           H  
ATOM   2802  C   ALA A 173     -34.694  55.874 -15.408  1.00 50.16           C  
ATOM   2803  CB  ALA A 173     -34.082  57.854 -13.934  1.00 50.16           C  
ATOM   2804  HB1 ALA A 173     -33.912  57.209 -13.072  1.00 50.16           H  
ATOM   2805  HB2 ALA A 173     -33.146  57.968 -14.481  1.00 50.16           H  
ATOM   2806  HB3 ALA A 173     -34.411  58.832 -13.584  1.00 50.16           H  
ATOM   2807  O   ALA A 173     -34.111  55.800 -16.492  1.00 50.16           O  
ATOM   2808  N   LEU A 174     -35.004  54.790 -14.689  1.00 59.30           N  
ATOM   2809  H   LEU A 174     -35.501  54.928 -13.821  1.00 59.30           H  
ATOM   2810  CA  LEU A 174     -34.662  53.415 -15.061  1.00 59.30           C  
ATOM   2811  HA  LEU A 174     -33.594  53.376 -15.279  1.00 59.30           H  
ATOM   2812  C   LEU A 174     -35.383  52.962 -16.342  1.00 59.30           C  
ATOM   2813  CB  LEU A 174     -34.970  52.503 -13.849  1.00 59.30           C  
ATOM   2814  HB2 LEU A 174     -35.488  53.078 -13.081  1.00 59.30           H  
ATOM   2815  HB3 LEU A 174     -35.643  51.699 -14.143  1.00 59.30           H  
ATOM   2816  O   LEU A 174     -34.764  52.349 -17.211  1.00 59.30           O  
ATOM   2817  CG  LEU A 174     -33.701  51.899 -13.223  1.00 59.30           C  
ATOM   2818  HG  LEU A 174     -32.908  52.647 -13.216  1.00 59.30           H  
ATOM   2819  CD1 LEU A 174     -33.958  51.473 -11.779  1.00 59.30           C  
ATOM   2820 HD11 LEU A 174     -34.237  52.341 -11.181  1.00 59.30           H  
ATOM   2821 HD12 LEU A 174     -34.763  50.739 -11.738  1.00 59.30           H  
ATOM   2822 HD13 LEU A 174     -33.055  51.037 -11.352  1.00 59.30           H  
ATOM   2823  CD2 LEU A 174     -33.233  50.680 -14.020  1.00 59.30           C  
ATOM   2824 HD21 LEU A 174     -33.044  50.961 -15.056  1.00 59.30           H  
ATOM   2825 HD22 LEU A 174     -32.315  50.288 -13.582  1.00 59.30           H  
ATOM   2826 HD23 LEU A 174     -33.997  49.903 -13.994  1.00 59.30           H  
ATOM   2827  N   ILE A 175     -36.660  53.333 -16.491  1.00 59.63           N  
ATOM   2828  H   ILE A 175     -37.095  53.818 -15.719  1.00 59.63           H  
ATOM   2829  CA  ILE A 175     -37.487  53.003 -17.664  1.00 59.63           C  
ATOM   2830  HA  ILE A 175     -37.407  51.932 -17.853  1.00 59.63           H  
ATOM   2831  C   ILE A 175     -36.962  53.712 -18.924  1.00 59.63           C  
ATOM   2832  CB  ILE A 175     -38.976  53.326 -17.383  1.00 59.63           C  
ATOM   2833  HB  ILE A 175     -39.063  54.393 -17.175  1.00 59.63           H  
ATOM   2834  O   ILE A 175     -36.730  53.070 -19.945  1.00 59.63           O  
ATOM   2835  CG1 ILE A 175     -39.483  52.543 -16.145  1.00 59.63           C  
ATOM   2836 HG12 ILE A 175     -39.439  51.473 -16.351  1.00 59.63           H  
ATOM   2837 HG13 ILE A 175     -38.833  52.744 -15.293  1.00 59.63           H  
ATOM   2838  CG2 ILE A 175     -39.841  53.002 -18.617  1.00 59.63           C  
ATOM   2839 HG21 ILE A 175     -39.782  51.939 -18.850  1.00 59.63           H  
ATOM   2840 HG22 ILE A 175     -39.512  53.569 -19.488  1.00 59.63           H  
ATOM   2841 HG23 ILE A 175     -40.883  53.270 -18.439  1.00 59.63           H  
ATOM   2842  CD1 ILE A 175     -40.906  52.903 -15.700  1.00 59.63           C  
ATOM   2843 HD11 ILE A 175     -41.636  52.566 -16.436  1.00 59.63           H  
ATOM   2844 HD12 ILE A 175     -41.121  52.408 -14.753  1.00 59.63           H  
ATOM   2845 HD13 ILE A 175     -40.991  53.981 -15.563  1.00 59.63           H  
ATOM   2846  N   LEU A 176     -36.673  55.017 -18.847  1.00 64.23           N  
ATOM   2847  H   LEU A 176     -36.866  55.504 -17.983  1.00 64.23           H  
ATOM   2848  CA  LEU A 176     -36.104  55.764 -19.980  1.00 64.23           C  
ATOM   2849  HA  LEU A 176     -36.783  55.685 -20.829  1.00 64.23           H  
ATOM   2850  C   LEU A 176     -34.760  55.180 -20.452  1.00 64.23           C  
ATOM   2851  CB  LEU A 176     -35.942  57.243 -19.580  1.00 64.23           C  
ATOM   2852  HB2 LEU A 176     -35.272  57.729 -20.288  1.00 64.23           H  
ATOM   2853  HB3 LEU A 176     -35.470  57.286 -18.598  1.00 64.23           H  
ATOM   2854  O   LEU A 176     -34.475  55.153 -21.650  1.00 64.23           O  
ATOM   2855  CG  LEU A 176     -37.265  58.028 -19.549  1.00 64.23           C  
ATOM   2856  HG  LEU A 176     -38.013  57.472 -18.985  1.00 64.23           H  
ATOM   2857  CD1 LEU A 176     -37.047  59.376 -18.859  1.00 64.23           C  
ATOM   2858 HD11 LEU A 176     -37.985  59.932 -18.836  1.00 64.23           H  
ATOM   2859 HD12 LEU A 176     -36.294  59.953 -19.395  1.00 64.23           H  
ATOM   2860 HD13 LEU A 176     -36.716  59.207 -17.835  1.00 64.23           H  
ATOM   2861  CD2 LEU A 176     -37.797  58.306 -20.959  1.00 64.23           C  
ATOM   2862 HD21 LEU A 176     -37.054  58.842 -21.549  1.00 64.23           H  
ATOM   2863 HD22 LEU A 176     -38.039  57.369 -21.461  1.00 64.23           H  
ATOM   2864 HD23 LEU A 176     -38.711  58.896 -20.901  1.00 64.23           H  
ATOM   2865  N   LYS A 177     -33.942  54.671 -19.521  1.00 61.98           N  
ATOM   2866  H   LYS A 177     -34.229  54.730 -18.554  1.00 61.98           H  
ATOM   2867  CA  LYS A 177     -32.654  54.045 -19.845  1.00 61.98           C  
ATOM   2868  HA  LYS A 177     -32.153  54.680 -20.576  1.00 61.98           H  
ATOM   2869  C   LYS A 177     -32.809  52.675 -20.519  1.00 61.98           C  
ATOM   2870  CB  LYS A 177     -31.791  53.994 -18.575  1.00 61.98           C  
ATOM   2871  HB2 LYS A 177     -31.830  54.970 -18.090  1.00 61.98           H  
ATOM   2872  HB3 LYS A 177     -32.191  53.251 -17.886  1.00 61.98           H  
ATOM   2873  O   LYS A 177     -31.992  52.342 -21.377  1.00 61.98           O  
ATOM   2874  CG  LYS A 177     -30.324  53.670 -18.899  1.00 61.98           C  
ATOM   2875  HG2 LYS A 177     -30.252  52.652 -19.284  1.00 61.98           H  
ATOM   2876  HG3 LYS A 177     -29.969  54.361 -19.664  1.00 61.98           H  
ATOM   2877  CD  LYS A 177     -29.434  53.802 -17.658  1.00 61.98           C  
ATOM   2878  HD2 LYS A 177     -29.755  53.080 -16.907  1.00 61.98           H  
ATOM   2879  HD3 LYS A 177     -29.533  54.809 -17.253  1.00 61.98           H  
ATOM   2880  CE  LYS A 177     -27.973  53.543 -18.047  1.00 61.98           C  
ATOM   2881  HE2 LYS A 177     -27.896  52.537 -18.459  1.00 61.98           H  
ATOM   2882  HE3 LYS A 177     -27.697  54.242 -18.837  1.00 61.98           H  
ATOM   2883  NZ  LYS A 177     -27.057  53.696 -16.888  1.00 61.98           N  
ATOM   2884  HZ1 LYS A 177     -27.112  54.632 -16.513  1.00 61.98           H  
ATOM   2885  HZ2 LYS A 177     -26.102  53.523 -17.167  1.00 61.98           H  
ATOM   2886  HZ3 LYS A 177     -27.298  53.044 -16.156  1.00 61.98           H  
ATOM   2887  N   SER A 178     -33.834  51.888 -20.181  1.00 65.82           N  
ATOM   2888  H   SER A 178     -34.507  52.213 -19.501  1.00 65.82           H  
ATOM   2889  CA  SER A 178     -34.070  50.593 -20.837  1.00 65.82           C  
ATOM   2890  HA  SER A 178     -33.108  50.091 -20.939  1.00 65.82           H  
ATOM   2891  C   SER A 178     -34.626  50.753 -22.258  1.00 65.82           C  
ATOM   2892  CB  SER A 178     -34.944  49.682 -19.966  1.00 65.82           C  
ATOM   2893  HB2 SER A 178     -34.943  48.678 -20.391  1.00 65.82           H  
ATOM   2894  HB3 SER A 178     -34.522  49.637 -18.962  1.00 65.82           H  
ATOM   2895  O   SER A 178     -34.215  50.013 -23.157  1.00 65.82           O  
ATOM   2896  OG  SER A 178     -36.272  50.145 -19.894  1.00 65.82           O  
ATOM   2897  HG  SER A 178     -36.736  49.692 -19.186  1.00 65.82           H  
ATOM   2898  N   GLU A 179     -35.467  51.764 -22.510  1.00 67.37           N  
ATOM   2899  H   GLU A 179     -35.847  52.280 -21.730  1.00 67.37           H  
ATOM   2900  CA  GLU A 179     -35.942  52.072 -23.866  1.00 67.37           C  
ATOM   2901  HA  GLU A 179     -36.293  51.144 -24.318  1.00 67.37           H  
ATOM   2902  C   GLU A 179     -34.819  52.584 -24.782  1.00 67.37           C  
ATOM   2903  CB  GLU A 179     -37.136  53.040 -23.845  1.00 67.37           C  
ATOM   2904  HB2 GLU A 179     -37.401  53.257 -24.880  1.00 67.37           H  
ATOM   2905  HB3 GLU A 179     -36.856  53.973 -23.356  1.00 67.37           H  
ATOM   2906  O   GLU A 179     -34.740  52.147 -25.932  1.00 67.37           O  
ATOM   2907  CG  GLU A 179     -38.355  52.422 -23.140  1.00 67.37           C  
ATOM   2908  HG2 GLU A 179     -38.320  52.659 -22.077  1.00 67.37           H  
ATOM   2909  HG3 GLU A 179     -38.312  51.337 -23.236  1.00 67.37           H  
ATOM   2910  CD  GLU A 179     -39.673  52.911 -23.748  1.00 67.37           C  
ATOM   2911  OE1 GLU A 179     -40.267  52.110 -24.515  1.00 67.37           O  
ATOM   2912  OE2 GLU A 179     -40.067  54.059 -23.474  1.00 67.37           O  
ATOM   2913  N   HIS A 180     -33.887  53.404 -24.276  1.00 68.76           N  
ATOM   2914  H   HIS A 180     -34.024  53.762 -23.341  1.00 68.76           H  
ATOM   2915  CA  HIS A 180     -32.703  53.846 -25.031  1.00 68.76           C  
ATOM   2916  HA  HIS A 180     -33.034  54.448 -25.877  1.00 68.76           H  
ATOM   2917  C   HIS A 180     -31.901  52.655 -25.591  1.00 68.76           C  
ATOM   2918  CB  HIS A 180     -31.827  54.724 -24.123  1.00 68.76           C  
ATOM   2919  HB2 HIS A 180     -31.370  54.112 -23.346  1.00 68.76           H  
ATOM   2920  HB3 HIS A 180     -32.465  55.458 -23.630  1.00 68.76           H  
ATOM   2921  O   HIS A 180     -31.671  52.559 -26.798  1.00 68.76           O  
ATOM   2922  CG  HIS A 180     -30.740  55.473 -24.856  1.00 68.76           C  
ATOM   2923  CD2 HIS A 180     -30.760  56.809 -25.157  1.00 68.76           C  
ATOM   2924  HD2 HIS A 180     -31.556  57.500 -24.924  1.00 68.76           H  
ATOM   2925  ND1 HIS A 180     -29.534  54.982 -25.315  1.00 68.76           N  
ATOM   2926  HD1 HIS A 180     -29.200  54.029 -25.340  1.00 68.76           H  
ATOM   2927  CE1 HIS A 180     -28.854  55.997 -25.873  1.00 68.76           C  
ATOM   2928  HE1 HIS A 180     -27.880  55.906 -26.330  1.00 68.76           H  
ATOM   2929  NE2 HIS A 180     -29.568  57.131 -25.810  1.00 68.76           N  
ATOM   2930  N   ILE A 181     -31.580  51.680 -24.731  1.00 75.25           N  
ATOM   2931  H   ILE A 181     -31.820  51.821 -23.760  1.00 75.25           H  
ATOM   2932  CA  ILE A 181     -30.825  50.468 -25.096  1.00 75.25           C  
ATOM   2933  HA  ILE A 181     -29.889  50.775 -25.562  1.00 75.25           H  
ATOM   2934  C   ILE A 181     -31.590  49.613 -26.128  1.00 75.25           C  
ATOM   2935  CB  ILE A 181     -30.494  49.670 -23.808  1.00 75.25           C  
ATOM   2936  HB  ILE A 181     -31.428  49.480 -23.280  1.00 75.25           H  
ATOM   2937  O   ILE A 181     -30.982  48.984 -27.002  1.00 75.25           O  
ATOM   2938  CG1 ILE A 181     -29.561  50.487 -22.879  1.00 75.25           C  
ATOM   2939 HG12 ILE A 181     -29.920  51.514 -22.801  1.00 75.25           H  
ATOM   2940 HG13 ILE A 181     -28.562  50.529 -23.313  1.00 75.25           H  
ATOM   2941  CG2 ILE A 181     -29.842  48.309 -24.130  1.00 75.25           C  
ATOM   2942 HG21 ILE A 181     -30.532  47.682 -24.694  1.00 75.25           H  
ATOM   2943 HG22 ILE A 181     -29.590  47.779 -23.211  1.00 75.25           H  
ATOM   2944 HG23 ILE A 181     -28.936  48.469 -24.715  1.00 75.25           H  
ATOM   2945  CD1 ILE A 181     -29.469  49.938 -21.448  1.00 75.25           C  
ATOM   2946 HD11 ILE A 181     -28.895  50.633 -20.836  1.00 75.25           H  
ATOM   2947 HD12 ILE A 181     -30.469  49.838 -21.024  1.00 75.25           H  
ATOM   2948 HD13 ILE A 181     -28.967  48.971 -21.436  1.00 75.25           H  
ATOM   2949  N   ARG A 182     -32.931  49.593 -26.067  1.00 72.22           N  
ATOM   2950  H   ARG A 182     -33.373  50.126 -25.332  1.00 72.22           H  
ATOM   2951  CA  ARG A 182     -33.781  48.918 -27.065  1.00 72.22           C  
ATOM   2952  HA  ARG A 182     -33.415  47.900 -27.198  1.00 72.22           H  
ATOM   2953  C   ARG A 182     -33.684  49.599 -28.436  1.00 72.22           C  
ATOM   2954  CB  ARG A 182     -35.232  48.867 -26.547  1.00 72.22           C  
ATOM   2955  HB2 ARG A 182     -35.642  49.876 -26.536  1.00 72.22           H  
ATOM   2956  HB3 ARG A 182     -35.231  48.493 -25.522  1.00 72.22           H  
ATOM   2957  O   ARG A 182     -33.550  48.906 -29.446  1.00 72.22           O  
ATOM   2958  CG  ARG A 182     -36.144  47.961 -27.394  1.00 72.22           C  
ATOM   2959  HG2 ARG A 182     -36.073  48.233 -28.447  1.00 72.22           H  
ATOM   2960  HG3 ARG A 182     -35.810  46.929 -27.283  1.00 72.22           H  
ATOM   2961  CD  ARG A 182     -37.615  48.057 -26.956  1.00 72.22           C  
ATOM   2962  HD2 ARG A 182     -37.671  47.876 -25.883  1.00 72.22           H  
ATOM   2963  HD3 ARG A 182     -38.183  47.278 -27.465  1.00 72.22           H  
ATOM   2964  NE  ARG A 182     -38.199  49.374 -27.294  1.00 72.22           N  
ATOM   2965  HE  ARG A 182     -37.858  49.826 -28.131  1.00 72.22           H  
ATOM   2966  NH1 ARG A 182     -39.596  49.670 -25.476  1.00 72.22           N  
ATOM   2967 HH11 ARG A 182     -40.093  50.372 -24.947  1.00 72.22           H  
ATOM   2968 HH12 ARG A 182     -39.422  48.750 -25.098  1.00 72.22           H  
ATOM   2969  NH2 ARG A 182     -39.345  51.307 -26.910  1.00 72.22           N  
ATOM   2970 HH21 ARG A 182     -38.917  51.802 -27.680  1.00 72.22           H  
ATOM   2971 HH22 ARG A 182     -39.869  51.832 -26.225  1.00 72.22           H  
ATOM   2972  CZ  ARG A 182     -39.042  50.092 -26.571  1.00 72.22           C  
ATOM   2973  N   LEU A 183     -33.723  50.932 -28.474  1.00 76.45           N  
ATOM   2974  H   LEU A 183     -33.809  51.426 -27.597  1.00 76.45           H  
ATOM   2975  CA  LEU A 183     -33.624  51.723 -29.707  1.00 76.45           C  
ATOM   2976  HA  LEU A 183     -34.346  51.342 -30.428  1.00 76.45           H  
ATOM   2977  C   LEU A 183     -32.238  51.580 -30.362  1.00 76.45           C  
ATOM   2978  CB  LEU A 183     -33.959  53.197 -29.400  1.00 76.45           C  
ATOM   2979  HB2 LEU A 183     -33.287  53.544 -28.615  1.00 76.45           H  
ATOM   2980  HB3 LEU A 183     -33.759  53.796 -30.289  1.00 76.45           H  
ATOM   2981  O   LEU A 183     -32.156  51.355 -31.568  1.00 76.45           O  
ATOM   2982  CG  LEU A 183     -35.413  53.457 -28.954  1.00 76.45           C  
ATOM   2983  HG  LEU A 183     -35.699  52.749 -28.176  1.00 76.45           H  
ATOM   2984  CD1 LEU A 183     -35.535  54.872 -28.397  1.00 76.45           C  
ATOM   2985 HD11 LEU A 183     -35.265  55.611 -29.151  1.00 76.45           H  
ATOM   2986 HD12 LEU A 183     -34.887  54.984 -27.527  1.00 76.45           H  
ATOM   2987 HD13 LEU A 183     -36.562  55.052 -28.078  1.00 76.45           H  
ATOM   2988  CD2 LEU A 183     -36.419  53.323 -30.098  1.00 76.45           C  
ATOM   2989 HD21 LEU A 183     -36.230  54.101 -30.838  1.00 76.45           H  
ATOM   2990 HD22 LEU A 183     -37.427  53.467 -29.709  1.00 76.45           H  
ATOM   2991 HD23 LEU A 183     -36.351  52.338 -30.559  1.00 76.45           H  
ATOM   2992  N   GLU A 184     -31.153  51.620 -29.584  1.00 78.80           N  
ATOM   2993  H   GLU A 184     -31.274  51.853 -28.608  1.00 78.80           H  
ATOM   2994  CA  GLU A 184     -29.779  51.445 -30.088  1.00 78.80           C  
ATOM   2995  HA  GLU A 184     -29.578  52.198 -30.851  1.00 78.80           H  
ATOM   2996  C   GLU A 184     -29.545  50.069 -30.733  1.00 78.80           C  
ATOM   2997  CB  GLU A 184     -28.782  51.642 -28.940  1.00 78.80           C  
ATOM   2998  HB2 GLU A 184     -29.083  51.020 -28.096  1.00 78.80           H  
ATOM   2999  HB3 GLU A 184     -27.794  51.322 -29.269  1.00 78.80           H  
ATOM   3000  O   GLU A 184     -28.907  49.969 -31.789  1.00 78.80           O  
ATOM   3001  CG  GLU A 184     -28.695  53.108 -28.510  1.00 78.80           C  
ATOM   3002  HG2 GLU A 184     -28.323  53.697 -29.348  1.00 78.80           H  
ATOM   3003  HG3 GLU A 184     -29.686  53.485 -28.257  1.00 78.80           H  
ATOM   3004  CD  GLU A 184     -27.772  53.258 -27.300  1.00 78.80           C  
ATOM   3005  OE1 GLU A 184     -26.729  53.926 -27.454  1.00 78.80           O  
ATOM   3006  OE2 GLU A 184     -28.143  52.745 -26.215  1.00 78.80           O  
ATOM   3007  N   LYS A 185     -30.108  49.000 -30.149  1.00 79.87           N  
ATOM   3008  H   LYS A 185     -30.593  49.142 -29.275  1.00 79.87           H  
ATOM   3009  CA  LYS A 185     -30.068  47.656 -30.748  1.00 79.87           C  
ATOM   3010  HA  LYS A 185     -29.031  47.412 -30.980  1.00 79.87           H  
ATOM   3011  C   LYS A 185     -30.808  47.597 -32.084  1.00 79.87           C  
ATOM   3012  CB  LYS A 185     -30.618  46.607 -29.769  1.00 79.87           C  
ATOM   3013  HB2 LYS A 185     -30.915  45.725 -30.336  1.00 79.87           H  
ATOM   3014  HB3 LYS A 185     -31.497  46.997 -29.256  1.00 79.87           H  
ATOM   3015  O   LYS A 185     -30.270  47.039 -33.041  1.00 79.87           O  
ATOM   3016  CG  LYS A 185     -29.554  46.181 -28.747  1.00 79.87           C  
ATOM   3017  HG2 LYS A 185     -28.670  45.833 -29.282  1.00 79.87           H  
ATOM   3018  HG3 LYS A 185     -29.275  47.034 -28.129  1.00 79.87           H  
ATOM   3019  CD  LYS A 185     -30.071  45.046 -27.853  1.00 79.87           C  
ATOM   3020  HD2 LYS A 185     -30.894  45.422 -27.245  1.00 79.87           H  
ATOM   3021  HD3 LYS A 185     -30.430  44.230 -28.480  1.00 79.87           H  
ATOM   3022  CE  LYS A 185     -28.935  44.545 -26.955  1.00 79.87           C  
ATOM   3023  HE2 LYS A 185     -28.107  44.227 -27.587  1.00 79.87           H  
ATOM   3024  HE3 LYS A 185     -28.585  45.381 -26.349  1.00 79.87           H  
ATOM   3025  NZ  LYS A 185     -29.370  43.426 -26.081  1.00 79.87           N  
ATOM   3026  HZ1 LYS A 185     -28.605  43.120 -25.497  1.00 79.87           H  
ATOM   3027  HZ2 LYS A 185     -30.125  43.724 -25.479  1.00 79.87           H  
ATOM   3028  HZ3 LYS A 185     -29.685  42.641 -26.633  1.00 79.87           H  
ATOM   3029  N   GLU A 186     -31.998  48.192 -32.182  1.00 78.58           N  
ATOM   3030  H   GLU A 186     -32.390  48.639 -31.366  1.00 78.58           H  
ATOM   3031  CA  GLU A 186     -32.766  48.187 -33.434  1.00 78.58           C  
ATOM   3032  HA  GLU A 186     -32.756  47.167 -33.818  1.00 78.58           H  
ATOM   3033  C   GLU A 186     -32.106  49.063 -34.515  1.00 78.58           C  
ATOM   3034  CB  GLU A 186     -34.234  48.560 -33.163  1.00 78.58           C  
ATOM   3035  HB2 GLU A 186     -34.603  47.964 -32.328  1.00 78.58           H  
ATOM   3036  HB3 GLU A 186     -34.278  49.608 -32.865  1.00 78.58           H  
ATOM   3037  O   GLU A 186     -32.053  48.650 -35.671  1.00 78.58           O  
ATOM   3038  CG  GLU A 186     -35.180  48.351 -34.365  1.00 78.58           C  
ATOM   3039  HG2 GLU A 186     -34.835  48.970 -35.192  1.00 78.58           H  
ATOM   3040  HG3 GLU A 186     -36.165  48.722 -34.082  1.00 78.58           H  
ATOM   3041  CD  GLU A 186     -35.334  46.892 -34.852  1.00 78.58           C  
ATOM   3042  OE1 GLU A 186     -35.969  46.663 -35.907  1.00 78.58           O  
ATOM   3043  OE2 GLU A 186     -34.825  45.939 -34.220  1.00 78.58           O  
ATOM   3044  N   ILE A 187     -31.495  50.202 -34.157  1.00 81.27           N  
ATOM   3045  H   ILE A 187     -31.593  50.513 -33.202  1.00 81.27           H  
ATOM   3046  CA  ILE A 187     -30.650  50.996 -35.074  1.00 81.27           C  
ATOM   3047  HA  ILE A 187     -31.250  51.292 -35.935  1.00 81.27           H  
ATOM   3048  C   ILE A 187     -29.487  50.155 -35.606  1.00 81.27           C  
ATOM   3049  CB  ILE A 187     -30.128  52.278 -34.376  1.00 81.27           C  
ATOM   3050  HB  ILE A 187     -29.738  52.004 -33.395  1.00 81.27           H  
ATOM   3051  O   ILE A 187     -29.233  50.149 -36.810  1.00 81.27           O  
ATOM   3052  CG1 ILE A 187     -31.300  53.258 -34.189  1.00 81.27           C  
ATOM   3053 HG12 ILE A 187     -31.615  53.639 -35.161  1.00 81.27           H  
ATOM   3054 HG13 ILE A 187     -32.136  52.716 -33.746  1.00 81.27           H  
ATOM   3055  CG2 ILE A 187     -28.993  52.968 -35.165  1.00 81.27           C  
ATOM   3056 HG21 ILE A 187     -29.339  53.213 -36.169  1.00 81.27           H  
ATOM   3057 HG22 ILE A 187     -28.121  52.317 -35.221  1.00 81.27           H  
ATOM   3058 HG23 ILE A 187     -28.683  53.880 -34.655  1.00 81.27           H  
ATOM   3059  CD1 ILE A 187     -31.002  54.436 -33.262  1.00 81.27           C  
ATOM   3060 HD11 ILE A 187     -30.611  54.057 -32.317  1.00 81.27           H  
ATOM   3061 HD12 ILE A 187     -31.924  54.984 -33.072  1.00 81.27           H  
ATOM   3062 HD13 ILE A 187     -30.283  55.118 -33.716  1.00 81.27           H  
ATOM   3063  N   SER A 188     -28.792  49.425 -34.733  1.00 79.79           N  
ATOM   3064  H   SER A 188     -29.038  49.490 -33.756  1.00 79.79           H  
ATOM   3065  CA  SER A 188     -27.643  48.593 -35.116  1.00 79.79           C  
ATOM   3066  HA  SER A 188     -26.913  49.214 -35.636  1.00 79.79           H  
ATOM   3067  C   SER A 188     -28.052  47.463 -36.067  1.00 79.79           C  
ATOM   3068  CB  SER A 188     -26.969  48.026 -33.864  1.00 79.79           C  
ATOM   3069  HB2 SER A 188     -27.655  47.367 -33.332  1.00 79.79           H  
ATOM   3070  HB3 SER A 188     -26.090  47.454 -34.161  1.00 79.79           H  
ATOM   3071  O   SER A 188     -27.405  47.242 -37.092  1.00 79.79           O  
ATOM   3072  OG  SER A 188     -26.569  49.080 -33.009  1.00 79.79           O  
ATOM   3073  HG  SER A 188     -27.327  49.404 -32.516  1.00 79.79           H  
ATOM   3074  N   LYS A 189     -29.185  46.807 -35.790  1.00 79.95           N  
ATOM   3075  H   LYS A 189     -29.660  47.041 -34.930  1.00 79.95           H  
ATOM   3076  CA  LYS A 189     -29.802  45.801 -36.665  1.00 79.95           C  
ATOM   3077  HA  LYS A 189     -29.068  45.028 -36.893  1.00 79.95           H  
ATOM   3078  C   LYS A 189     -30.233  46.392 -38.009  1.00 79.95           C  
ATOM   3079  CB  LYS A 189     -30.962  45.161 -35.891  1.00 79.95           C  
ATOM   3080  HB2 LYS A 189     -30.545  44.597 -35.056  1.00 79.95           H  
ATOM   3081  HB3 LYS A 189     -31.591  45.951 -35.481  1.00 79.95           H  
ATOM   3082  O   LYS A 189     -29.919  45.811 -39.042  1.00 79.95           O  
ATOM   3083  CG  LYS A 189     -31.857  44.235 -36.727  1.00 79.95           C  
ATOM   3084  HG2 LYS A 189     -32.401  44.838 -37.454  1.00 79.95           H  
ATOM   3085  HG3 LYS A 189     -31.253  43.496 -37.255  1.00 79.95           H  
ATOM   3086  CD  LYS A 189     -32.857  43.522 -35.805  1.00 79.95           C  
ATOM   3087  HD2 LYS A 189     -33.092  44.163 -34.956  1.00 79.95           H  
ATOM   3088  HD3 LYS A 189     -32.388  42.620 -35.411  1.00 79.95           H  
ATOM   3089  CE  LYS A 189     -34.150  43.143 -36.539  1.00 79.95           C  
ATOM   3090  HE2 LYS A 189     -34.302  42.067 -36.449  1.00 79.95           H  
ATOM   3091  HE3 LYS A 189     -34.046  43.383 -37.598  1.00 79.95           H  
ATOM   3092  NZ  LYS A 189     -35.314  43.870 -35.969  1.00 79.95           N  
ATOM   3093  HZ1 LYS A 189     -35.232  44.871 -36.075  1.00 79.95           H  
ATOM   3094  HZ2 LYS A 189     -36.197  43.607 -36.381  1.00 79.95           H  
ATOM   3095  HZ3 LYS A 189     -35.353  43.801 -34.962  1.00 79.95           H  
ATOM   3096  N   LEU A 190     -30.881  47.559 -38.024  1.00 81.20           N  
ATOM   3097  H   LEU A 190     -31.136  47.969 -37.137  1.00 81.20           H  
ATOM   3098  CA  LEU A 190     -31.302  48.245 -39.253  1.00 81.20           C  
ATOM   3099  HA  LEU A 190     -31.828  47.527 -39.883  1.00 81.20           H  
ATOM   3100  C   LEU A 190     -30.124  48.775 -40.082  1.00 81.20           C  
ATOM   3101  CB  LEU A 190     -32.260  49.394 -38.901  1.00 81.20           C  
ATOM   3102  HB2 LEU A 190     -32.366  50.042 -39.771  1.00 81.20           H  
ATOM   3103  HB3 LEU A 190     -31.813  49.985 -38.102  1.00 81.20           H  
ATOM   3104  O   LEU A 190     -30.255  48.867 -41.304  1.00 81.20           O  
ATOM   3105  CG  LEU A 190     -33.668  48.938 -38.480  1.00 81.20           C  
ATOM   3106  HG  LEU A 190     -33.603  48.145 -37.735  1.00 81.20           H  
ATOM   3107  CD1 LEU A 190     -34.411  50.128 -37.875  1.00 81.20           C  
ATOM   3108 HD11 LEU A 190     -33.871  50.477 -36.995  1.00 81.20           H  
ATOM   3109 HD12 LEU A 190     -35.404  49.807 -37.562  1.00 81.20           H  
ATOM   3110 HD13 LEU A 190     -34.485  50.942 -38.597  1.00 81.20           H  
ATOM   3111  CD2 LEU A 190     -34.486  48.432 -39.673  1.00 81.20           C  
ATOM   3112 HD21 LEU A 190     -34.586  49.217 -40.423  1.00 81.20           H  
ATOM   3113 HD22 LEU A 190     -34.010  47.555 -40.111  1.00 81.20           H  
ATOM   3114 HD23 LEU A 190     -35.475  48.131 -39.326  1.00 81.20           H  
ATOM   3115  N   LYS A 191     -28.984  49.090 -39.450  1.00 82.78           N  
ATOM   3116  H   LYS A 191     -29.000  49.095 -38.440  1.00 82.78           H  
ATOM   3117  CA  LYS A 191     -27.713  49.400 -40.123  1.00 82.78           C  
ATOM   3118  HA  LYS A 191     -27.909  50.062 -40.966  1.00 82.78           H  
ATOM   3119  C   LYS A 191     -27.072  48.153 -40.725  1.00 82.78           C  
ATOM   3120  CB  LYS A 191     -26.738  50.115 -39.177  1.00 82.78           C  
ATOM   3121  HB2 LYS A 191     -26.726  49.614 -38.209  1.00 82.78           H  
ATOM   3122  HB3 LYS A 191     -25.736  50.058 -39.602  1.00 82.78           H  
ATOM   3123  O   LYS A 191     -26.792  48.183 -41.913  1.00 82.78           O  
ATOM   3124  CG  LYS A 191     -27.096  51.596 -38.998  1.00 82.78           C  
ATOM   3125  HG2 LYS A 191     -28.100  51.687 -38.584  1.00 82.78           H  
ATOM   3126  HG3 LYS A 191     -27.071  52.091 -39.969  1.00 82.78           H  
ATOM   3127  CD  LYS A 191     -26.095  52.277 -38.057  1.00 82.78           C  
ATOM   3128  HD2 LYS A 191     -26.137  51.791 -37.082  1.00 82.78           H  
ATOM   3129  HD3 LYS A 191     -25.091  52.169 -38.467  1.00 82.78           H  
ATOM   3130  CE  LYS A 191     -26.436  53.764 -37.911  1.00 82.78           C  
ATOM   3131  HE2 LYS A 191     -26.443  54.219 -38.901  1.00 82.78           H  
ATOM   3132  HE3 LYS A 191     -27.442  53.852 -37.500  1.00 82.78           H  
ATOM   3133  NZ  LYS A 191     -25.460  54.460 -37.035  1.00 82.78           N  
ATOM   3134  HZ1 LYS A 191     -25.458  54.054 -36.111  1.00 82.78           H  
ATOM   3135  HZ2 LYS A 191     -25.697  55.439 -36.954  1.00 82.78           H  
ATOM   3136  HZ3 LYS A 191     -24.528  54.387 -37.416  1.00 82.78           H  
ATOM   3137  N   GLN A 192     -26.928  47.048 -39.981  1.00 85.62           N  
ATOM   3138  H   GLN A 192     -27.149  47.086 -38.997  1.00 85.62           H  
ATOM   3139  CA  GLN A 192     -26.440  45.784 -40.563  1.00 85.62           C  
ATOM   3140  HA  GLN A 192     -25.460  45.968 -41.003  1.00 85.62           H  
ATOM   3141  C   GLN A 192     -27.366  45.304 -41.687  1.00 85.62           C  
ATOM   3142  CB  GLN A 192     -26.292  44.679 -39.498  1.00 85.62           C  
ATOM   3143  HB2 GLN A 192     -25.617  45.020 -38.714  1.00 85.62           H  
ATOM   3144  HB3 GLN A 192     -27.265  44.468 -39.054  1.00 85.62           H  
ATOM   3145  O   GLN A 192     -26.880  44.830 -42.711  1.00 85.62           O  
ATOM   3146  CG  GLN A 192     -25.726  43.386 -40.130  1.00 85.62           C  
ATOM   3147  HG2 GLN A 192     -24.738  43.596 -40.539  1.00 85.62           H  
ATOM   3148  HG3 GLN A 192     -26.362  43.055 -40.951  1.00 85.62           H  
ATOM   3149  CD  GLN A 192     -25.634  42.207 -39.171  1.00 85.62           C  
ATOM   3150  NE2 GLN A 192     -24.487  41.975 -38.573  1.00 85.62           N  
ATOM   3151 HE21 GLN A 192     -24.436  41.207 -37.919  1.00 85.62           H  
ATOM   3152 HE22 GLN A 192     -23.704  42.596 -38.723  1.00 85.62           H  
ATOM   3153  OE1 GLN A 192     -26.579  41.441 -38.988  1.00 85.62           O  
ATOM   3154  N   GLN A 193     -28.686  45.448 -41.525  1.00 82.65           N  
ATOM   3155  H   GLN A 193     -29.046  45.765 -40.636  1.00 82.65           H  
ATOM   3156  CA  GLN A 193     -29.618  45.201 -42.614  1.00 82.65           C  
ATOM   3157  HA  GLN A 193     -29.414  44.202 -43.002  1.00 82.65           H  
ATOM   3158  C   GLN A 193     -29.339  46.147 -43.769  1.00 82.65           C  
ATOM   3159  CB  GLN A 193     -31.087  45.230 -42.187  1.00 82.65           C  
ATOM   3160  HB2 GLN A 193     -31.280  46.081 -41.534  1.00 82.65           H  
ATOM   3161  HB3 GLN A 193     -31.706  45.331 -43.079  1.00 82.65           H  
ATOM   3162  O   GLN A 193     -29.100  45.603 -44.823  1.00 82.65           O  
ATOM   3163  CG  GLN A 193     -31.464  43.917 -41.491  1.00 82.65           C  
ATOM   3164  HG2 GLN A 193     -30.977  43.858 -40.518  1.00 82.65           H  
ATOM   3165  HG3 GLN A 193     -31.125  43.075 -42.095  1.00 82.65           H  
ATOM   3166  CD  GLN A 193     -32.967  43.803 -41.300  1.00 82.65           C  
ATOM   3167  NE2 GLN A 193     -33.638  42.991 -42.087  1.00 82.65           N  
ATOM   3168 HE21 GLN A 193     -34.642  42.961 -41.974  1.00 82.65           H  
ATOM   3169 HE22 GLN A 193     -33.179  42.530 -42.860  1.00 82.65           H  
ATOM   3170  OE1 GLN A 193     -33.558  44.448 -40.447  1.00 82.65           O  
ATOM   3171  N   ASN A 194     -29.244  47.475 -43.604  1.00 81.17           N  
ATOM   3172  H   ASN A 194     -29.423  47.871 -42.693  1.00 81.17           H  
ATOM   3173  CA  ASN A 194     -28.871  48.392 -44.699  1.00 81.17           C  
ATOM   3174  HA  ASN A 194     -29.620  48.324 -45.488  1.00 81.17           H  
ATOM   3175  C   ASN A 194     -27.525  48.040 -45.354  1.00 81.17           C  
ATOM   3176  CB  ASN A 194     -28.855  49.861 -44.236  1.00 81.17           C  
ATOM   3177  HB2 ASN A 194     -28.110  50.409 -44.812  1.00 81.17           H  
ATOM   3178  HB3 ASN A 194     -28.566  49.929 -43.187  1.00 81.17           H  
ATOM   3179  O   ASN A 194     -27.389  48.231 -46.551  1.00 81.17           O  
ATOM   3180  CG  ASN A 194     -30.175  50.575 -44.476  1.00 81.17           C  
ATOM   3181  ND2 ASN A 194     -30.936  50.801 -43.432  1.00 81.17           N  
ATOM   3182 HD21 ASN A 194     -30.684  50.371 -42.553  1.00 81.17           H  
ATOM   3183 HD22 ASN A 194     -31.841  51.219 -43.596  1.00 81.17           H  
ATOM   3184  OD1 ASN A 194     -30.526  50.942 -45.587  1.00 81.17           O  
ATOM   3185  N   GLU A 195     -26.546  47.523 -44.612  1.00 82.45           N  
ATOM   3186  H   GLU A 195     -26.693  47.473 -43.614  1.00 82.45           H  
ATOM   3187  CA  GLU A 195     -25.191  47.252 -45.102  1.00 82.45           C  
ATOM   3188  HA  GLU A 195     -24.923  48.037 -45.809  1.00 82.45           H  
ATOM   3189  C   GLU A 195     -25.062  45.896 -45.814  1.00 82.45           C  
ATOM   3190  CB  GLU A 195     -24.217  47.375 -43.936  1.00 82.45           C  
ATOM   3191  HB2 GLU A 195     -24.388  48.332 -43.443  1.00 82.45           H  
ATOM   3192  HB3 GLU A 195     -24.405  46.573 -43.221  1.00 82.45           H  
ATOM   3193  O   GLU A 195     -24.462  45.796 -46.883  1.00 82.45           O  
ATOM   3194  CG  GLU A 195     -22.763  47.325 -44.411  1.00 82.45           C  
ATOM   3195  HG2 GLU A 195     -22.524  46.319 -44.756  1.00 82.45           H  
ATOM   3196  HG3 GLU A 195     -22.635  48.017 -45.243  1.00 82.45           H  
ATOM   3197  CD  GLU A 195     -21.836  47.711 -43.259  1.00 82.45           C  
ATOM   3198  OE1 GLU A 195     -21.043  48.658 -43.450  1.00 82.45           O  
ATOM   3199  OE2 GLU A 195     -21.972  47.077 -42.186  1.00 82.45           O  
ATOM   3200  N   GLN A 196     -25.722  44.851 -45.308  1.00 84.30           N  
ATOM   3201  H   GLN A 196     -26.194  44.961 -44.422  1.00 84.30           H  
ATOM   3202  CA  GLN A 196     -25.977  43.656 -46.112  1.00 84.30           C  
ATOM   3203  HA  GLN A 196     -25.036  43.281 -46.513  1.00 84.30           H  
ATOM   3204  C   GLN A 196     -26.852  44.034 -47.292  1.00 84.30           C  
ATOM   3205  CB  GLN A 196     -26.649  42.562 -45.288  1.00 84.30           C  
ATOM   3206  HB2 GLN A 196     -27.499  42.967 -44.740  1.00 84.30           H  
ATOM   3207  HB3 GLN A 196     -27.003  41.782 -45.962  1.00 84.30           H  
ATOM   3208  O   GLN A 196     -26.517  43.751 -48.428  1.00 84.30           O  
ATOM   3209  CG  GLN A 196     -25.635  41.946 -44.325  1.00 84.30           C  
ATOM   3210  HG2 GLN A 196     -24.744  41.655 -44.882  1.00 84.30           H  
ATOM   3211  HG3 GLN A 196     -25.345  42.675 -43.568  1.00 84.30           H  
ATOM   3212  CD  GLN A 196     -26.195  40.719 -43.634  1.00 84.30           C  
ATOM   3213  NE2 GLN A 196     -25.347  39.810 -43.205  1.00 84.30           N  
ATOM   3214 HE21 GLN A 196     -25.728  38.977 -42.780  1.00 84.30           H  
ATOM   3215 HE22 GLN A 196     -24.356  39.942 -43.344  1.00 84.30           H  
ATOM   3216  OE1 GLN A 196     -27.391  40.544 -43.462  1.00 84.30           O  
ATOM   3217  N   LEU A 197     -27.890  44.829 -47.068  1.00 83.03           N  
ATOM   3218  H   LEU A 197     -28.086  45.069 -46.106  1.00 83.03           H  
ATOM   3219  CA  LEU A 197     -28.633  45.548 -48.084  1.00 83.03           C  
ATOM   3220  HA  LEU A 197     -28.884  44.774 -48.810  1.00 83.03           H  
ATOM   3221  C   LEU A 197     -27.777  46.618 -48.829  1.00 83.03           C  
ATOM   3222  CB  LEU A 197     -30.006  46.036 -47.551  1.00 83.03           C  
ATOM   3223  HB2 LEU A 197     -29.842  46.700 -46.703  1.00 83.03           H  
ATOM   3224  HB3 LEU A 197     -30.458  46.719 -48.270  1.00 83.03           H  
ATOM   3225  O   LEU A 197     -28.390  47.496 -49.424  1.00 83.03           O  
ATOM   3226  CG  LEU A 197     -31.021  44.927 -47.154  1.00 83.03           C  
ATOM   3227  HG  LEU A 197     -30.576  44.304 -46.377  1.00 83.03           H  
ATOM   3228  CD1 LEU A 197     -32.323  45.508 -46.603  1.00 83.03           C  
ATOM   3229 HD11 LEU A 197     -32.676  46.371 -47.167  1.00 83.03           H  
ATOM   3230 HD12 LEU A 197     -32.126  45.818 -45.577  1.00 83.03           H  
ATOM   3231 HD13 LEU A 197     -33.094  44.739 -46.543  1.00 83.03           H  
ATOM   3232  CD2 LEU A 197     -31.416  43.978 -48.289  1.00 83.03           C  
ATOM   3233 HD21 LEU A 197     -30.521  43.532 -48.723  1.00 83.03           H  
ATOM   3234 HD22 LEU A 197     -32.065  44.414 -49.048  1.00 83.03           H  
ATOM   3235 HD23 LEU A 197     -32.028  43.186 -47.858  1.00 83.03           H  
ATOM   3236  N   ILE A 198     -26.428  46.502 -48.864  1.00 84.24           N  
ATOM   3237  H   ILE A 198     -26.045  45.818 -48.228  1.00 84.24           H  
ATOM   3238  CA  ILE A 198     -25.368  47.210 -49.637  1.00 84.24           C  
ATOM   3239  HA  ILE A 198     -25.835  47.798 -50.427  1.00 84.24           H  
ATOM   3240  C   ILE A 198     -24.399  46.203 -50.405  1.00 84.24           C  
ATOM   3241  CB  ILE A 198     -24.782  48.419 -48.832  1.00 84.24           C  
ATOM   3242  HB  ILE A 198     -24.640  48.107 -47.797  1.00 84.24           H  
ATOM   3243  O   ILE A 198     -23.333  46.629 -50.827  1.00 84.24           O  
ATOM   3244  CG1 ILE A 198     -25.804  49.597 -48.870  1.00 84.24           C  
ATOM   3245 HG12 ILE A 198     -26.814  49.222 -48.705  1.00 84.24           H  
ATOM   3246 HG13 ILE A 198     -25.803  50.047 -49.863  1.00 84.24           H  
ATOM   3247  CG2 ILE A 198     -23.437  48.993 -49.312  1.00 84.24           C  
ATOM   3248 HG21 ILE A 198     -22.651  48.255 -49.152  1.00 84.24           H  
ATOM   3249 HG22 ILE A 198     -23.477  49.257 -50.369  1.00 84.24           H  
ATOM   3250 HG23 ILE A 198     -23.149  49.865 -48.724  1.00 84.24           H  
ATOM   3251  CD1 ILE A 198     -25.592  50.723 -47.851  1.00 84.24           C  
ATOM   3252 HD11 ILE A 198     -24.700  51.302 -48.091  1.00 84.24           H  
ATOM   3253 HD12 ILE A 198     -25.497  50.304 -46.850  1.00 84.24           H  
ATOM   3254 HD13 ILE A 198     -26.453  51.392 -47.873  1.00 84.24           H  
ATOM   3255  N   LYS A 199     -24.755  44.913 -50.714  1.00 86.02           N  
ATOM   3256  H   LYS A 199     -25.537  44.517 -50.212  1.00 86.02           H  
ATOM   3257  CA  LYS A 199     -23.882  43.950 -51.503  1.00 86.02           C  
ATOM   3258  HA  LYS A 199     -23.042  44.547 -51.860  1.00 86.02           H  
ATOM   3259  C   LYS A 199     -24.360  43.244 -52.844  1.00 86.02           C  
ATOM   3260  CB  LYS A 199     -23.276  42.952 -50.497  1.00 86.02           C  
ATOM   3261  HB2 LYS A 199     -23.056  43.465 -49.560  1.00 86.02           H  
ATOM   3262  HB3 LYS A 199     -23.995  42.159 -50.294  1.00 86.02           H  
ATOM   3263  O   LYS A 199     -23.752  43.450 -53.888  1.00 86.02           O  
ATOM   3264  CG  LYS A 199     -21.971  42.350 -51.029  1.00 86.02           C  
ATOM   3265  HG2 LYS A 199     -21.228  43.139 -51.148  1.00 86.02           H  
ATOM   3266  HG3 LYS A 199     -22.164  41.906 -52.005  1.00 86.02           H  
ATOM   3267  CD  LYS A 199     -21.416  41.266 -50.098  1.00 86.02           C  
ATOM   3268  HD2 LYS A 199     -22.204  40.540 -49.898  1.00 86.02           H  
ATOM   3269  HD3 LYS A 199     -21.077  41.713 -49.164  1.00 86.02           H  
ATOM   3270  CE  LYS A 199     -20.258  40.575 -50.824  1.00 86.02           C  
ATOM   3271  HE2 LYS A 199     -20.600  40.316 -51.826  1.00 86.02           H  
ATOM   3272  HE3 LYS A 199     -19.433  41.279 -50.929  1.00 86.02           H  
ATOM   3273  NZ  LYS A 199     -19.823  39.345 -50.124  1.00 86.02           N  
ATOM   3274  HZ1 LYS A 199     -20.596  38.696 -50.091  1.00 86.02           H  
ATOM   3275  HZ2 LYS A 199     -19.506  39.552 -49.188  1.00 86.02           H  
ATOM   3276  HZ3 LYS A 199     -19.079  38.904 -50.647  1.00 86.02           H  
ATOM   3277  N   GLN A 200     -25.428  42.422 -52.884  1.00 82.85           N  
ATOM   3278  H   GLN A 200     -25.730  42.133 -51.965  1.00 82.85           H  
ATOM   3279  CA  GLN A 200     -26.066  41.699 -54.041  1.00 82.85           C  
ATOM   3280  HA  GLN A 200     -25.312  41.014 -54.429  1.00 82.85           H  
ATOM   3281  C   GLN A 200     -26.618  42.451 -55.296  1.00 82.85           C  
ATOM   3282  CB  GLN A 200     -27.255  40.842 -53.563  1.00 82.85           C  
ATOM   3283  HB2 GLN A 200     -27.746  40.420 -54.440  1.00 82.85           H  
ATOM   3284  HB3 GLN A 200     -27.978  41.502 -53.083  1.00 82.85           H  
ATOM   3285  O   GLN A 200     -26.348  42.005 -56.393  1.00 82.85           O  
ATOM   3286  CG  GLN A 200     -26.955  39.663 -52.631  1.00 82.85           C  
ATOM   3287  HG2 GLN A 200     -26.330  38.948 -53.166  1.00 82.85           H  
ATOM   3288  HG3 GLN A 200     -26.395  39.995 -51.757  1.00 82.85           H  
ATOM   3289  CD  GLN A 200     -28.233  38.953 -52.163  1.00 82.85           C  
ATOM   3290  NE2 GLN A 200     -28.101  37.757 -51.638  1.00 82.85           N  
ATOM   3291 HE21 GLN A 200     -27.167  37.411 -51.475  1.00 82.85           H  
ATOM   3292 HE22 GLN A 200     -28.911  37.254 -51.302  1.00 82.85           H  
ATOM   3293  OE1 GLN A 200     -29.365  39.446 -52.253  1.00 82.85           O  
ATOM   3294  N   LYS A 201     -27.452  43.511 -55.253  1.00 77.14           N  
ATOM   3295  H   LYS A 201     -27.682  43.858 -54.332  1.00 77.14           H  
ATOM   3296  CA  LYS A 201     -27.592  44.502 -56.362  1.00 77.14           C  
ATOM   3297  HA  LYS A 201     -28.202  44.033 -57.133  1.00 77.14           H  
ATOM   3298  C   LYS A 201     -26.261  44.834 -57.041  1.00 77.14           C  
ATOM   3299  CB  LYS A 201     -28.340  45.823 -56.000  1.00 77.14           C  
ATOM   3300  HB2 LYS A 201     -29.395  45.685 -56.237  1.00 77.14           H  
ATOM   3301  HB3 LYS A 201     -28.293  46.001 -54.926  1.00 77.14           H  
ATOM   3302  O   LYS A 201     -26.316  44.972 -58.246  1.00 77.14           O  
ATOM   3303  CG  LYS A 201     -27.837  47.112 -56.726  1.00 77.14           C  
ATOM   3304  HG2 LYS A 201     -26.773  47.256 -56.537  1.00 77.14           H  
ATOM   3305  HG3 LYS A 201     -27.978  47.006 -57.802  1.00 77.14           H  
ATOM   3306  CD  LYS A 201     -28.525  48.395 -56.250  1.00 77.14           C  
ATOM   3307  HD2 LYS A 201     -28.075  48.623 -55.284  1.00 77.14           H  
ATOM   3308  HD3 LYS A 201     -29.595  48.211 -56.156  1.00 77.14           H  
ATOM   3309  CE  LYS A 201     -28.328  49.652 -57.095  1.00 77.14           C  
ATOM   3310  HE2 LYS A 201     -28.862  49.533 -58.038  1.00 77.14           H  
ATOM   3311  HE3 LYS A 201     -27.265  49.762 -57.313  1.00 77.14           H  
ATOM   3312  NZ  LYS A 201     -28.825  50.847 -56.354  1.00 77.14           N  
ATOM   3313  HZ1 LYS A 201     -28.366  50.954 -55.461  1.00 77.14           H  
ATOM   3314  HZ2 LYS A 201     -29.811  50.791 -56.142  1.00 77.14           H  
ATOM   3315  HZ3 LYS A 201     -28.690  51.700 -56.877  1.00 77.14           H  
ATOM   3316  N   ASN A 202     -25.116  44.996 -56.371  1.00 83.08           N  
ATOM   3317  H   ASN A 202     -25.110  44.932 -55.363  1.00 83.08           H  
ATOM   3318  CA  ASN A 202     -23.847  45.207 -57.082  1.00 83.08           C  
ATOM   3319  HA  ASN A 202     -23.954  46.069 -57.740  1.00 83.08           H  
ATOM   3320  C   ASN A 202     -23.540  44.001 -57.970  1.00 83.08           C  
ATOM   3321  CB  ASN A 202     -22.691  45.423 -56.087  1.00 83.08           C  
ATOM   3322  HB2 ASN A 202     -23.059  45.447 -55.061  1.00 83.08           H  
ATOM   3323  HB3 ASN A 202     -21.992  44.588 -56.137  1.00 83.08           H  
ATOM   3324  O   ASN A 202     -23.275  44.146 -59.160  1.00 83.08           O  
ATOM   3325  CG  ASN A 202     -21.908  46.694 -56.305  1.00 83.08           C  
ATOM   3326  ND2 ASN A 202     -20.785  46.821 -55.642  1.00 83.08           N  
ATOM   3327 HD21 ASN A 202     -20.528  46.116 -54.965  1.00 83.08           H  
ATOM   3328 HD22 ASN A 202     -20.212  47.638 -55.798  1.00 83.08           H  
ATOM   3329  OD1 ASN A 202     -22.300  47.597 -57.030  1.00 83.08           O  
ATOM   3330  N   GLU A 203     -23.669  42.811 -57.391  1.00 84.98           N  
ATOM   3331  H   GLU A 203     -23.864  42.789 -56.400  1.00 84.98           H  
ATOM   3332  CA  GLU A 203     -23.518  41.524 -58.066  1.00 84.98           C  
ATOM   3333  HA  GLU A 203     -22.528  41.487 -58.522  1.00 84.98           H  
ATOM   3334  C   GLU A 203     -24.545  41.408 -59.229  1.00 84.98           C  
ATOM   3335  CB  GLU A 203     -23.574  40.392 -56.999  1.00 84.98           C  
ATOM   3336  HB2 GLU A 203     -23.399  39.436 -57.492  1.00 84.98           H  
ATOM   3337  HB3 GLU A 203     -24.577  40.356 -56.573  1.00 84.98           H  
ATOM   3338  O   GLU A 203     -24.164  41.082 -60.347  1.00 84.98           O  
ATOM   3339  CG  GLU A 203     -22.527  40.558 -55.855  1.00 84.98           C  
ATOM   3340  HG2 GLU A 203     -22.447  41.610 -55.580  1.00 84.98           H  
ATOM   3341  HG3 GLU A 203     -21.554  40.263 -56.248  1.00 84.98           H  
ATOM   3342  CD  GLU A 203     -22.804  39.785 -54.542  1.00 84.98           C  
ATOM   3343  OE1 GLU A 203     -21.954  39.874 -53.620  1.00 84.98           O  
ATOM   3344  OE2 GLU A 203     -23.884  39.164 -54.418  1.00 84.98           O  
ATOM   3345  N   LEU A 204     -25.805  41.834 -59.048  1.00 82.24           N  
ATOM   3346  H   LEU A 204     -26.044  42.088 -58.100  1.00 82.24           H  
ATOM   3347  CA  LEU A 204     -26.870  41.906 -60.069  1.00 82.24           C  
ATOM   3348  HA  LEU A 204     -26.884  40.965 -60.619  1.00 82.24           H  
ATOM   3349  C   LEU A 204     -26.681  43.037 -61.098  1.00 82.24           C  
ATOM   3350  CB  LEU A 204     -28.244  42.116 -59.395  1.00 82.24           C  
ATOM   3351  HB2 LEU A 204     -28.989  42.316 -60.165  1.00 82.24           H  
ATOM   3352  HB3 LEU A 204     -28.173  43.032 -58.808  1.00 82.24           H  
ATOM   3353  O   LEU A 204     -27.203  42.924 -62.205  1.00 82.24           O  
ATOM   3354  CG  LEU A 204     -28.774  40.969 -58.513  1.00 82.24           C  
ATOM   3355  HG  LEU A 204     -27.964  40.538 -57.924  1.00 82.24           H  
ATOM   3356  CD1 LEU A 204     -29.865  41.469 -57.556  1.00 82.24           C  
ATOM   3357 HD11 LEU A 204     -30.251  40.628 -56.981  1.00 82.24           H  
ATOM   3358 HD12 LEU A 204     -30.678  41.929 -58.118  1.00 82.24           H  
ATOM   3359 HD13 LEU A 204     -29.440  42.195 -56.863  1.00 82.24           H  
ATOM   3360  CD2 LEU A 204     -29.400  39.878 -59.381  1.00 82.24           C  
ATOM   3361 HD21 LEU A 204     -29.703  39.039 -58.754  1.00 82.24           H  
ATOM   3362 HD22 LEU A 204     -30.267  40.262 -59.918  1.00 82.24           H  
ATOM   3363 HD23 LEU A 204     -28.664  39.512 -60.097  1.00 82.24           H  
ATOM   3364  N   LEU A 205     -26.007  44.137 -60.758  1.00 83.47           N  
ATOM   3365  H   LEU A 205     -25.664  44.186 -59.809  1.00 83.47           H  
ATOM   3366  CA  LEU A 205     -25.723  45.285 -61.629  1.00 83.47           C  
ATOM   3367  HA  LEU A 205     -26.603  45.502 -62.233  1.00 83.47           H  
ATOM   3368  C   LEU A 205     -24.573  44.918 -62.569  1.00 83.47           C  
ATOM   3369  CB  LEU A 205     -25.378  46.523 -60.768  1.00 83.47           C  
ATOM   3370  HB2 LEU A 205     -24.418  46.349 -60.282  1.00 83.47           H  
ATOM   3371  HB3 LEU A 205     -26.129  46.641 -59.986  1.00 83.47           H  
ATOM   3372  O   LEU A 205     -24.688  45.099 -63.778  1.00 83.47           O  
ATOM   3373  CG  LEU A 205     -25.317  47.850 -61.547  1.00 83.47           C  
ATOM   3374  HG  LEU A 205     -24.861  47.692 -62.524  1.00 83.47           H  
ATOM   3375  CD1 LEU A 205     -26.724  48.430 -61.728  1.00 83.47           C  
ATOM   3376 HD11 LEU A 205     -27.188  48.611 -60.759  1.00 83.47           H  
ATOM   3377 HD12 LEU A 205     -27.335  47.729 -62.297  1.00 83.47           H  
ATOM   3378 HD13 LEU A 205     -26.663  49.365 -62.285  1.00 83.47           H  
ATOM   3379  CD2 LEU A 205     -24.486  48.886 -60.788  1.00 83.47           C  
ATOM   3380 HD21 LEU A 205     -24.903  49.058 -59.796  1.00 83.47           H  
ATOM   3381 HD22 LEU A 205     -23.464  48.524 -60.679  1.00 83.47           H  
ATOM   3382 HD23 LEU A 205     -24.455  49.822 -61.346  1.00 83.47           H  
ATOM   3383  N   SER A 206     -23.531  44.302 -62.007  1.00 85.13           N  
ATOM   3384  H   SER A 206     -23.528  44.216 -61.000  1.00 85.13           H  
ATOM   3385  CA  SER A 206     -22.442  43.648 -62.730  1.00 85.13           C  
ATOM   3386  HA  SER A 206     -21.924  44.383 -63.346  1.00 85.13           H  
ATOM   3387  C   SER A 206     -22.978  42.542 -63.649  1.00 85.13           C  
ATOM   3388  CB  SER A 206     -21.450  43.087 -61.703  1.00 85.13           C  
ATOM   3389  HB2 SER A 206     -21.934  42.317 -61.103  1.00 85.13           H  
ATOM   3390  HB3 SER A 206     -21.121  43.892 -61.046  1.00 85.13           H  
ATOM   3391  O   SER A 206     -22.692  42.539 -64.845  1.00 85.13           O  
ATOM   3392  OG  SER A 206     -20.328  42.540 -62.357  1.00 85.13           O  
ATOM   3393  HG  SER A 206     -19.732  42.170 -61.701  1.00 85.13           H  
ATOM   3394  N   ASN A 207     -23.865  41.672 -63.149  1.00 82.86           N  
ATOM   3395  H   ASN A 207     -24.017  41.654 -62.151  1.00 82.86           H  
ATOM   3396  CA  ASN A 207     -24.475  40.611 -63.957  1.00 82.86           C  
ATOM   3397  HA  ASN A 207     -23.667  40.073 -64.453  1.00 82.86           H  
ATOM   3398  C   ASN A 207     -25.394  41.161 -65.072  1.00 82.86           C  
ATOM   3399  CB  ASN A 207     -25.178  39.621 -63.016  1.00 82.86           C  
ATOM   3400  HB2 ASN A 207     -26.134  40.022 -62.681  1.00 82.86           H  
ATOM   3401  HB3 ASN A 207     -24.548  39.434 -62.146  1.00 82.86           H  
ATOM   3402  O   ASN A 207     -25.356  40.660 -66.195  1.00 82.86           O  
ATOM   3403  CG  ASN A 207     -25.377  38.271 -63.670  1.00 82.86           C  
ATOM   3404  ND2 ASN A 207     -26.533  37.996 -64.216  1.00 82.86           N  
ATOM   3405 HD21 ASN A 207     -27.258  38.698 -64.263  1.00 82.86           H  
ATOM   3406 HD22 ASN A 207     -26.609  37.094 -64.663  1.00 82.86           H  
ATOM   3407  OD1 ASN A 207     -24.484  37.448 -63.713  1.00 82.86           O  
ATOM   3408  N   ASN A 208     -26.137  42.251 -64.821  1.00 78.80           N  
ATOM   3409  H   ASN A 208     -26.159  42.606 -63.875  1.00 78.80           H  
ATOM   3410  CA  ASN A 208     -26.868  42.986 -65.866  1.00 78.80           C  
ATOM   3411  HA  ASN A 208     -27.549  42.302 -66.373  1.00 78.80           H  
ATOM   3412  C   ASN A 208     -25.914  43.542 -66.938  1.00 78.80           C  
ATOM   3413  CB  ASN A 208     -27.681  44.151 -65.260  1.00 78.80           C  
ATOM   3414  HB2 ASN A 208     -27.733  44.961 -65.988  1.00 78.80           H  
ATOM   3415  HB3 ASN A 208     -27.177  44.547 -64.378  1.00 78.80           H  
ATOM   3416  O   ASN A 208     -26.195  43.415 -68.129  1.00 78.80           O  
ATOM   3417  CG  ASN A 208     -29.120  43.807 -64.931  1.00 78.80           C  
ATOM   3418  ND2 ASN A 208     -29.476  43.779 -63.674  1.00 78.80           N  
ATOM   3419 HD21 ASN A 208     -28.742  43.773 -62.981  1.00 78.80           H  
ATOM   3420 HD22 ASN A 208     -30.413  43.467 -63.463  1.00 78.80           H  
ATOM   3421  OD1 ASN A 208     -29.954  43.615 -65.796  1.00 78.80           O  
ATOM   3422  N   GLN A 209     -24.789  44.151 -66.542  1.00 80.48           N  
ATOM   3423  H   GLN A 209     -24.605  44.239 -65.553  1.00 80.48           H  
ATOM   3424  CA  GLN A 209     -23.790  44.668 -67.484  1.00 80.48           C  
ATOM   3425  HA  GLN A 209     -24.289  45.328 -68.194  1.00 80.48           H  
ATOM   3426  C   GLN A 209     -23.157  43.544 -68.316  1.00 80.48           C  
ATOM   3427  CB  GLN A 209     -22.716  45.482 -66.741  1.00 80.48           C  
ATOM   3428  HB2 GLN A 209     -21.851  45.602 -67.393  1.00 80.48           H  
ATOM   3429  HB3 GLN A 209     -22.396  44.946 -65.847  1.00 80.48           H  
ATOM   3430  O   GLN A 209     -23.033  43.692 -69.531  1.00 80.48           O  
ATOM   3431  CG  GLN A 209     -23.218  46.884 -66.359  1.00 80.48           C  
ATOM   3432  HG2 GLN A 209     -24.092  46.803 -65.713  1.00 80.48           H  
ATOM   3433  HG3 GLN A 209     -23.513  47.408 -67.268  1.00 80.48           H  
ATOM   3434  CD  GLN A 209     -22.158  47.708 -65.631  1.00 80.48           C  
ATOM   3435  NE2 GLN A 209     -22.073  48.998 -65.877  1.00 80.48           N  
ATOM   3436 HE21 GLN A 209     -21.341  49.473 -65.369  1.00 80.48           H  
ATOM   3437 HE22 GLN A 209     -22.683  49.443 -66.547  1.00 80.48           H  
ATOM   3438  OE1 GLN A 209     -21.383  47.230 -64.826  1.00 80.48           O  
ATOM   3439  N   HIS A 210     -22.829  42.404 -67.699  1.00 78.87           N  
ATOM   3440  H   HIS A 210     -22.918  42.360 -66.694  1.00 78.87           H  
ATOM   3441  CA  HIS A 210     -22.324  41.223 -68.399  1.00 78.87           C  
ATOM   3442  HA  HIS A 210     -21.411  41.497 -68.930  1.00 78.87           H  
ATOM   3443  C   HIS A 210     -23.323  40.712 -69.450  1.00 78.87           C  
ATOM   3444  CB  HIS A 210     -21.969  40.131 -67.379  1.00 78.87           C  
ATOM   3445  HB2 HIS A 210     -21.244  40.527 -66.667  1.00 78.87           H  
ATOM   3446  HB3 HIS A 210     -22.860  39.838 -66.823  1.00 78.87           H  
ATOM   3447  O   HIS A 210     -22.989  40.629 -70.633  1.00 78.87           O  
ATOM   3448  CG  HIS A 210     -21.386  38.906 -68.038  1.00 78.87           C  
ATOM   3449  CD2 HIS A 210     -20.056  38.634 -68.214  1.00 78.87           C  
ATOM   3450  HD2 HIS A 210     -19.232  39.238 -67.864  1.00 78.87           H  
ATOM   3451  ND1 HIS A 210     -22.089  37.902 -68.668  1.00 78.87           N  
ATOM   3452  HD1 HIS A 210     -23.093  37.816 -68.742  1.00 78.87           H  
ATOM   3453  CE1 HIS A 210     -21.205  37.058 -69.224  1.00 78.87           C  
ATOM   3454  HE1 HIS A 210     -21.465  36.188 -69.809  1.00 78.87           H  
ATOM   3455  NE2 HIS A 210     -19.951  37.463 -68.971  1.00 78.87           N  
ATOM   3456  N   LEU A 211     -24.568  40.428 -69.049  1.00 79.85           N  
ATOM   3457  H   LEU A 211     -24.798  40.536 -68.071  1.00 79.85           H  
ATOM   3458  CA  LEU A 211     -25.598  39.912 -69.959  1.00 79.85           C  
ATOM   3459  HA  LEU A 211     -25.213  39.023 -70.458  1.00 79.85           H  
ATOM   3460  C   LEU A 211     -25.949  40.909 -71.075  1.00 79.85           C  
ATOM   3461  CB  LEU A 211     -26.856  39.537 -69.158  1.00 79.85           C  
ATOM   3462  HB2 LEU A 211     -27.156  40.396 -68.558  1.00 79.85           H  
ATOM   3463  HB3 LEU A 211     -27.656  39.326 -69.868  1.00 79.85           H  
ATOM   3464  O   LEU A 211     -26.124  40.503 -72.220  1.00 79.85           O  
ATOM   3465  CG  LEU A 211     -26.713  38.305 -68.246  1.00 79.85           C  
ATOM   3466  HG  LEU A 211     -25.843  38.414 -67.599  1.00 79.85           H  
ATOM   3467  CD1 LEU A 211     -27.965  38.183 -67.376  1.00 79.85           C  
ATOM   3468 HD11 LEU A 211     -27.890  37.304 -66.737  1.00 79.85           H  
ATOM   3469 HD12 LEU A 211     -28.855  38.101 -68.000  1.00 79.85           H  
ATOM   3470 HD13 LEU A 211     -28.053  39.067 -66.744  1.00 79.85           H  
ATOM   3471  CD2 LEU A 211     -26.574  37.010 -69.051  1.00 79.85           C  
ATOM   3472 HD21 LEU A 211     -27.428  36.886 -69.717  1.00 79.85           H  
ATOM   3473 HD22 LEU A 211     -25.661  37.025 -69.646  1.00 79.85           H  
ATOM   3474 HD23 LEU A 211     -26.518  36.159 -68.372  1.00 79.85           H  
ATOM   3475  N   SER A 212     -25.999  42.211 -70.778  1.00 79.00           N  
ATOM   3476  H   SER A 212     -25.869  42.487 -69.815  1.00 79.00           H  
ATOM   3477  CA  SER A 212     -26.251  43.256 -71.782  1.00 79.00           C  
ATOM   3478  HA  SER A 212     -27.189  43.033 -72.291  1.00 79.00           H  
ATOM   3479  C   SER A 212     -25.146  43.312 -72.849  1.00 79.00           C  
ATOM   3480  CB  SER A 212     -26.408  44.599 -71.066  1.00 79.00           C  
ATOM   3481  HB2 SER A 212     -25.462  44.882 -70.604  1.00 79.00           H  
ATOM   3482  HB3 SER A 212     -27.164  44.497 -70.288  1.00 79.00           H  
ATOM   3483  O   SER A 212     -25.433  43.442 -74.043  1.00 79.00           O  
ATOM   3484  OG  SER A 212     -26.824  45.609 -71.962  1.00 79.00           O  
ATOM   3485  HG  SER A 212     -27.102  46.372 -71.450  1.00 79.00           H  
ATOM   3486  N   ASN A 213     -23.882  43.112 -72.455  1.00 83.41           N  
ATOM   3487  H   ASN A 213     -23.694  42.996 -71.470  1.00 83.41           H  
ATOM   3488  CA  ASN A 213     -22.765  42.982 -73.394  1.00 83.41           C  
ATOM   3489  HA  ASN A 213     -22.807  43.812 -74.099  1.00 83.41           H  
ATOM   3490  C   ASN A 213     -22.857  41.690 -74.238  1.00 83.41           C  
ATOM   3491  CB  ASN A 213     -21.441  43.077 -72.614  1.00 83.41           C  
ATOM   3492  HB2 ASN A 213     -20.619  42.802 -73.275  1.00 83.41           H  
ATOM   3493  HB3 ASN A 213     -21.454  42.366 -71.788  1.00 83.41           H  
ATOM   3494  O   ASN A 213     -22.604  41.736 -75.447  1.00 83.41           O  
ATOM   3495  CG  ASN A 213     -21.140  44.468 -72.075  1.00 83.41           C  
ATOM   3496  ND2 ASN A 213     -20.356  44.556 -71.026  1.00 83.41           N  
ATOM   3497 HD21 ASN A 213     -20.070  43.717 -70.543  1.00 83.41           H  
ATOM   3498 HD22 ASN A 213     -20.186  45.483 -70.663  1.00 83.41           H  
ATOM   3499  OD1 ASN A 213     -21.546  45.489 -72.610  1.00 83.41           O  
ATOM   3500  N   GLU A 214     -23.271  40.556 -73.655  1.00 81.47           N  
ATOM   3501  H   GLU A 214     -23.428  40.550 -72.657  1.00 81.47           H  
ATOM   3502  CA  GLU A 214     -23.498  39.310 -74.410  1.00 81.47           C  
ATOM   3503  HA  GLU A 214     -22.592  39.104 -74.981  1.00 81.47           H  
ATOM   3504  C   GLU A 214     -24.631  39.493 -75.444  1.00 81.47           C  
ATOM   3505  CB  GLU A 214     -23.708  38.100 -73.464  1.00 81.47           C  
ATOM   3506  HB2 GLU A 214     -22.936  38.129 -72.695  1.00 81.47           H  
ATOM   3507  HB3 GLU A 214     -24.682  38.179 -72.980  1.00 81.47           H  
ATOM   3508  O   GLU A 214     -24.424  39.218 -76.626  1.00 81.47           O  
ATOM   3509  CG  GLU A 214     -23.602  36.747 -74.213  1.00 81.47           C  
ATOM   3510  HG2 GLU A 214     -24.412  36.699 -74.941  1.00 81.47           H  
ATOM   3511  HG3 GLU A 214     -22.664  36.735 -74.768  1.00 81.47           H  
ATOM   3512  CD  GLU A 214     -23.665  35.469 -73.338  1.00 81.47           C  
ATOM   3513  OE1 GLU A 214     -23.634  34.343 -73.922  1.00 81.47           O  
ATOM   3514  OE2 GLU A 214     -23.778  35.588 -72.099  1.00 81.47           O  
ATOM   3515  N   VAL A 215     -25.780  40.073 -75.066  1.00 77.76           N  
ATOM   3516  H   VAL A 215     -25.903  40.287 -74.087  1.00 77.76           H  
ATOM   3517  CA  VAL A 215     -26.867  40.417 -76.011  1.00 77.76           C  
ATOM   3518  HA  VAL A 215     -27.221  39.499 -76.482  1.00 77.76           H  
ATOM   3519  C   VAL A 215     -26.371  41.332 -77.135  1.00 77.76           C  
ATOM   3520  CB  VAL A 215     -28.063  41.079 -75.290  1.00 77.76           C  
ATOM   3521  HB  VAL A 215     -27.702  41.912 -74.687  1.00 77.76           H  
ATOM   3522  O   VAL A 215     -26.642  41.070 -78.311  1.00 77.76           O  
ATOM   3523  CG1 VAL A 215     -29.117  41.619 -76.267  1.00 77.76           C  
ATOM   3524 HG11 VAL A 215     -29.959  42.021 -75.704  1.00 77.76           H  
ATOM   3525 HG12 VAL A 215     -29.469  40.821 -76.919  1.00 77.76           H  
ATOM   3526 HG13 VAL A 215     -28.709  42.433 -76.867  1.00 77.76           H  
ATOM   3527  CG2 VAL A 215     -28.777  40.085 -74.371  1.00 77.76           C  
ATOM   3528 HG21 VAL A 215     -29.112  39.215 -74.937  1.00 77.76           H  
ATOM   3529 HG22 VAL A 215     -28.100  39.766 -73.580  1.00 77.76           H  
ATOM   3530 HG23 VAL A 215     -29.640  40.559 -73.903  1.00 77.76           H  
ATOM   3531  N   LYS A 216     -25.630  42.398 -76.802  1.00 76.30           N  
ATOM   3532  H   LYS A 216     -25.461  42.566 -75.821  1.00 76.30           H  
ATOM   3533  CA  LYS A 216     -25.126  43.371 -77.784  1.00 76.30           C  
ATOM   3534  HA  LYS A 216     -25.979  43.806 -78.305  1.00 76.30           H  
ATOM   3535  C   LYS A 216     -24.259  42.702 -78.855  1.00 76.30           C  
ATOM   3536  CB  LYS A 216     -24.374  44.490 -77.044  1.00 76.30           C  
ATOM   3537  HB2 LYS A 216     -25.035  44.928 -76.296  1.00 76.30           H  
ATOM   3538  HB3 LYS A 216     -23.508  44.068 -76.534  1.00 76.30           H  
ATOM   3539  O   LYS A 216     -24.484  42.929 -80.045  1.00 76.30           O  
ATOM   3540  CG  LYS A 216     -23.912  45.596 -78.003  1.00 76.30           C  
ATOM   3541  HG2 LYS A 216     -24.783  46.054 -78.472  1.00 76.30           H  
ATOM   3542  HG3 LYS A 216     -23.282  45.164 -78.780  1.00 76.30           H  
ATOM   3543  CD  LYS A 216     -23.101  46.668 -77.270  1.00 76.30           C  
ATOM   3544  HD2 LYS A 216     -22.264  46.190 -76.762  1.00 76.30           H  
ATOM   3545  HD3 LYS A 216     -23.731  47.170 -76.535  1.00 76.30           H  
ATOM   3546  CE  LYS A 216     -22.577  47.671 -78.303  1.00 76.30           C  
ATOM   3547  HE2 LYS A 216     -22.089  47.114 -79.103  1.00 76.30           H  
ATOM   3548  HE3 LYS A 216     -23.422  48.203 -78.741  1.00 76.30           H  
ATOM   3549  NZ  LYS A 216     -21.613  48.620 -77.698  1.00 76.30           N  
ATOM   3550  HZ1 LYS A 216     -22.047  49.148 -76.954  1.00 76.30           H  
ATOM   3551  HZ2 LYS A 216     -21.261  49.251 -78.404  1.00 76.30           H  
ATOM   3552  HZ3 LYS A 216     -20.829  48.109 -77.321  1.00 76.30           H  
ATOM   3553  N   THR A 217     -23.318  41.849 -78.446  1.00 81.06           N  
ATOM   3554  H   THR A 217     -23.220  41.691 -77.453  1.00 81.06           H  
ATOM   3555  CA  THR A 217     -22.414  41.155 -79.381  1.00 81.06           C  
ATOM   3556  HA  THR A 217     -21.990  41.903 -80.051  1.00 81.06           H  
ATOM   3557  C   THR A 217     -23.146  40.152 -80.283  1.00 81.06           C  
ATOM   3558  CB  THR A 217     -21.236  40.479 -78.661  1.00 81.06           C  
ATOM   3559  HB  THR A 217     -20.672  39.903 -79.394  1.00 81.06           H  
ATOM   3560  O   THR A 217     -22.829  40.068 -81.471  1.00 81.06           O  
ATOM   3561  CG2 THR A 217     -20.284  41.487 -78.021  1.00 81.06           C  
ATOM   3562 HG21 THR A 217     -20.805  42.104 -77.289  1.00 81.06           H  
ATOM   3563 HG22 THR A 217     -19.471  40.955 -77.526  1.00 81.06           H  
ATOM   3564 HG23 THR A 217     -19.864  42.130 -78.794  1.00 81.06           H  
ATOM   3565  OG1 THR A 217     -21.669  39.605 -77.650  1.00 81.06           O  
ATOM   3566  HG1 THR A 217     -22.055  40.122 -76.939  1.00 81.06           H  
ATOM   3567  N   TRP A 218     -24.184  39.458 -79.796  1.00 74.78           N  
ATOM   3568  H   TRP A 218     -24.371  39.499 -78.804  1.00 74.78           H  
ATOM   3569  CA  TRP A 218     -25.041  38.604 -80.639  1.00 74.78           C  
ATOM   3570  HA  TRP A 218     -24.403  37.919 -81.198  1.00 74.78           H  
ATOM   3571  C   TRP A 218     -25.849  39.391 -81.685  1.00 74.78           C  
ATOM   3572  CB  TRP A 218     -25.974  37.763 -79.757  1.00 74.78           C  
ATOM   3573  HB2 TRP A 218     -26.801  37.408 -80.372  1.00 74.78           H  
ATOM   3574  HB3 TRP A 218     -26.398  38.385 -78.969  1.00 74.78           H  
ATOM   3575  O   TRP A 218     -25.965  38.956 -82.838  1.00 74.78           O  
ATOM   3576  CG  TRP A 218     -25.328  36.553 -79.157  1.00 74.78           C  
ATOM   3577  CD1 TRP A 218     -25.083  36.347 -77.844  1.00 74.78           C  
ATOM   3578  HD1 TRP A 218     -25.334  37.041 -77.056  1.00 74.78           H  
ATOM   3579  CD2 TRP A 218     -24.834  35.363 -79.842  1.00 74.78           C  
ATOM   3580  CE2 TRP A 218     -24.269  34.481 -78.871  1.00 74.78           C  
ATOM   3581  CE3 TRP A 218     -24.812  34.944 -81.190  1.00 74.78           C  
ATOM   3582  HE3 TRP A 218     -25.261  35.576 -81.942  1.00 74.78           H  
ATOM   3583  NE1 TRP A 218     -24.444  35.135 -77.668  1.00 74.78           N  
ATOM   3584  HE1 TRP A 218     -24.140  34.813 -76.760  1.00 74.78           H  
ATOM   3585  CH2 TRP A 218     -23.700  32.856 -80.578  1.00 74.78           C  
ATOM   3586  HH2 TRP A 218     -23.293  31.897 -80.863  1.00 74.78           H  
ATOM   3587  CZ2 TRP A 218     -23.701  33.247 -79.227  1.00 74.78           C  
ATOM   3588  HZ2 TRP A 218     -23.284  32.604 -78.466  1.00 74.78           H  
ATOM   3589  CZ3 TRP A 218     -24.252  33.704 -81.555  1.00 74.78           C  
ATOM   3590  HZ3 TRP A 218     -24.276  33.386 -82.587  1.00 74.78           H  
ATOM   3591  N   LYS A 219     -26.367  40.568 -81.311  1.00 71.91           N  
ATOM   3592  H   LYS A 219     -26.253  40.832 -80.343  1.00 71.91           H  
ATOM   3593  CA  LYS A 219     -27.131  41.468 -82.198  1.00 71.91           C  
ATOM   3594  HA  LYS A 219     -27.932  40.888 -82.656  1.00 71.91           H  
ATOM   3595  C   LYS A 219     -26.258  41.992 -83.344  1.00 71.91           C  
ATOM   3596  CB  LYS A 219     -27.739  42.605 -81.341  1.00 71.91           C  
ATOM   3597  HB2 LYS A 219     -27.194  43.536 -81.500  1.00 71.91           H  
ATOM   3598  HB3 LYS A 219     -27.615  42.349 -80.289  1.00 71.91           H  
ATOM   3599  O   LYS A 219     -26.619  41.871 -84.515  1.00 71.91           O  
ATOM   3600  CG  LYS A 219     -29.240  42.845 -81.592  1.00 71.91           C  
ATOM   3601  HG2 LYS A 219     -29.729  41.886 -81.764  1.00 71.91           H  
ATOM   3602  HG3 LYS A 219     -29.375  43.473 -82.473  1.00 71.91           H  
ATOM   3603  CD  LYS A 219     -29.895  43.497 -80.358  1.00 71.91           C  
ATOM   3604  HD2 LYS A 219     -29.648  42.888 -79.488  1.00 71.91           H  
ATOM   3605  HD3 LYS A 219     -29.486  44.495 -80.205  1.00 71.91           H  
ATOM   3606  CE  LYS A 219     -31.427  43.571 -80.467  1.00 71.91           C  
ATOM   3607  HE2 LYS A 219     -31.701  44.468 -81.022  1.00 71.91           H  
ATOM   3608  HE3 LYS A 219     -31.773  42.707 -81.035  1.00 71.91           H  
ATOM   3609  NZ  LYS A 219     -32.085  43.554 -79.127  1.00 71.91           N  
ATOM   3610  HZ1 LYS A 219     -31.746  44.279 -78.511  1.00 71.91           H  
ATOM   3611  HZ2 LYS A 219     -33.090  43.626 -79.189  1.00 71.91           H  
ATOM   3612  HZ3 LYS A 219     -31.940  42.689 -78.626  1.00 71.91           H  
ATOM   3613  N   GLU A 220     -25.065  42.480 -83.008  1.00 70.87           N  
ATOM   3614  H   GLU A 220     -24.847  42.541 -82.024  1.00 70.87           H  
ATOM   3615  CA  GLU A 220     -24.057  42.975 -83.956  1.00 70.87           C  
ATOM   3616  HA  GLU A 220     -24.488  43.780 -84.551  1.00 70.87           H  
ATOM   3617  C   GLU A 220     -23.586  41.879 -84.933  1.00 70.87           C  
ATOM   3618  CB  GLU A 220     -22.907  43.556 -83.116  1.00 70.87           C  
ATOM   3619  HB2 GLU A 220     -23.340  44.280 -82.427  1.00 70.87           H  
ATOM   3620  HB3 GLU A 220     -22.447  42.758 -82.533  1.00 70.87           H  
ATOM   3621  O   GLU A 220     -23.526  42.091 -86.148  1.00 70.87           O  
ATOM   3622  CG  GLU A 220     -21.827  44.264 -83.943  1.00 70.87           C  
ATOM   3623  HG2 GLU A 220     -22.316  44.967 -84.617  1.00 70.87           H  
ATOM   3624  HG3 GLU A 220     -21.305  43.522 -84.548  1.00 70.87           H  
ATOM   3625  CD  GLU A 220     -20.808  45.028 -83.075  1.00 70.87           C  
ATOM   3626  OE1 GLU A 220     -19.927  45.669 -83.687  1.00 70.87           O  
ATOM   3627  OE2 GLU A 220     -20.913  44.984 -81.825  1.00 70.87           O  
ATOM   3628  N   ARG A 221     -23.353  40.660 -84.425  1.00 71.54           N  
ATOM   3629  H   ARG A 221     -23.395  40.559 -83.421  1.00 71.54           H  
ATOM   3630  CA  ARG A 221     -22.954  39.490 -85.229  1.00 71.54           C  
ATOM   3631  HA  ARG A 221     -22.100  39.785 -85.838  1.00 71.54           H  
ATOM   3632  C   ARG A 221     -24.040  39.016 -86.208  1.00 71.54           C  
ATOM   3633  CB  ARG A 221     -22.513  38.385 -84.251  1.00 71.54           C  
ATOM   3634  HB2 ARG A 221     -23.388  37.979 -83.743  1.00 71.54           H  
ATOM   3635  HB3 ARG A 221     -21.867  38.842 -83.501  1.00 71.54           H  
ATOM   3636  O   ARG A 221     -23.706  38.381 -87.209  1.00 71.54           O  
ATOM   3637  CG  ARG A 221     -21.713  37.245 -84.898  1.00 71.54           C  
ATOM   3638  HG2 ARG A 221     -20.862  37.667 -85.431  1.00 71.54           H  
ATOM   3639  HG3 ARG A 221     -22.343  36.695 -85.598  1.00 71.54           H  
ATOM   3640  CD  ARG A 221     -21.208  36.293 -83.803  1.00 71.54           C  
ATOM   3641  HD2 ARG A 221     -22.065  35.794 -83.350  1.00 71.54           H  
ATOM   3642  HD3 ARG A 221     -20.709  36.883 -83.034  1.00 71.54           H  
ATOM   3643  NE  ARG A 221     -20.259  35.288 -84.326  1.00 71.54           N  
ATOM   3644  HE  ARG A 221     -20.061  35.314 -85.316  1.00 71.54           H  
ATOM   3645  NH1 ARG A 221     -19.785  34.276 -82.316  1.00 71.54           N  
ATOM   3646 HH11 ARG A 221     -20.452  34.877 -81.855  1.00 71.54           H  
ATOM   3647 HH12 ARG A 221     -19.278  33.588 -81.778  1.00 71.54           H  
ATOM   3648  NH2 ARG A 221     -18.758  33.574 -84.164  1.00 71.54           N  
ATOM   3649 HH21 ARG A 221     -18.570  33.616 -85.156  1.00 71.54           H  
ATOM   3650 HH22 ARG A 221     -18.280  32.884 -83.603  1.00 71.54           H  
ATOM   3651  CZ  ARG A 221     -19.608  34.389 -83.603  1.00 71.54           C  
ATOM   3652  N   THR A 222     -25.312  39.328 -85.949  1.00 60.12           N  
ATOM   3653  H   THR A 222     -25.503  39.838 -85.098  1.00 60.12           H  
ATOM   3654  CA  THR A 222     -26.445  38.952 -86.815  1.00 60.12           C  
ATOM   3655  HA  THR A 222     -26.205  38.012 -87.312  1.00 60.12           H  
ATOM   3656  C   THR A 222     -26.699  39.975 -87.919  1.00 60.12           C  
ATOM   3657  CB  THR A 222     -27.714  38.701 -85.990  1.00 60.12           C  
ATOM   3658  HB  THR A 222     -27.995  39.603 -85.448  1.00 60.12           H  
ATOM   3659  O   THR A 222     -26.800  39.580 -89.080  1.00 60.12           O  
ATOM   3660  CG2 THR A 222     -28.892  38.236 -86.853  1.00 60.12           C  
ATOM   3661 HG21 THR A 222     -29.138  38.984 -87.607  1.00 60.12           H  
ATOM   3662 HG22 THR A 222     -28.654  37.293 -87.345  1.00 60.12           H  
ATOM   3663 HG23 THR A 222     -29.776  38.107 -86.228  1.00 60.12           H  
ATOM   3664  OG1 THR A 222     -27.430  37.664 -85.076  1.00 60.12           O  
ATOM   3665  HG1 THR A 222     -27.052  38.064 -84.289  1.00 60.12           H  
ATOM   3666  N   LEU A 223     -26.710  41.276 -87.598  1.00 58.74           N  
ATOM   3667  H   LEU A 223     -26.617  41.532 -86.626  1.00 58.74           H  
ATOM   3668  CA  LEU A 223     -26.869  42.361 -88.585  1.00 58.74           C  
ATOM   3669  HA  LEU A 223     -27.871  42.317 -89.012  1.00 58.74           H  
ATOM   3670  C   LEU A 223     -25.876  42.230 -89.753  1.00 58.74           C  
ATOM   3671  CB  LEU A 223     -26.663  43.711 -87.868  1.00 58.74           C  
ATOM   3672  HB2 LEU A 223     -26.427  44.477 -88.607  1.00 58.74           H  
ATOM   3673  HB3 LEU A 223     -25.804  43.626 -87.203  1.00 58.74           H  
ATOM   3674  O   LEU A 223     -26.239  42.389 -90.918  1.00 58.74           O  
ATOM   3675  CG  LEU A 223     -27.891  44.180 -87.066  1.00 58.74           C  
ATOM   3676  HG  LEU A 223     -28.302  43.345 -86.500  1.00 58.74           H  
ATOM   3677  CD1 LEU A 223     -27.485  45.276 -86.079  1.00 58.74           C  
ATOM   3678 HD11 LEU A 223     -26.749  44.882 -85.378  1.00 58.74           H  
ATOM   3679 HD12 LEU A 223     -27.058  46.123 -86.615  1.00 58.74           H  
ATOM   3680 HD13 LEU A 223     -28.360  45.608 -85.520  1.00 58.74           H  
ATOM   3681  CD2 LEU A 223     -28.973  44.748 -87.988  1.00 58.74           C  
ATOM   3682 HD21 LEU A 223     -29.328  43.979 -88.674  1.00 58.74           H  
ATOM   3683 HD22 LEU A 223     -29.822  45.087 -87.395  1.00 58.74           H  
ATOM   3684 HD23 LEU A 223     -28.583  45.588 -88.563  1.00 58.74           H  
ATOM   3685  N   LYS A 224     -24.637  41.829 -89.440  1.00 54.49           N  
ATOM   3686  H   LYS A 224     -24.424  41.748 -88.456  1.00 54.49           H  
ATOM   3687  CA  LYS A 224     -23.550  41.605 -90.404  1.00 54.49           C  
ATOM   3688  HA  LYS A 224     -23.459  42.511 -91.004  1.00 54.49           H  
ATOM   3689  C   LYS A 224     -23.805  40.467 -91.415  1.00 54.49           C  
ATOM   3690  CB  LYS A 224     -22.250  41.416 -89.598  1.00 54.49           C  
ATOM   3691  HB2 LYS A 224     -22.272  42.101 -88.751  1.00 54.49           H  
ATOM   3692  HB3 LYS A 224     -22.204  40.399 -89.208  1.00 54.49           H  
ATOM   3693  O   LYS A 224     -23.070  40.367 -92.391  1.00 54.49           O  
ATOM   3694  CG  LYS A 224     -20.985  41.724 -90.414  1.00 54.49           C  
ATOM   3695  HG2 LYS A 224     -20.829  40.950 -91.165  1.00 54.49           H  
ATOM   3696  HG3 LYS A 224     -21.114  42.683 -90.916  1.00 54.49           H  
ATOM   3697  CD  LYS A 224     -19.749  41.806 -89.506  1.00 54.49           C  
ATOM   3698  HD2 LYS A 224     -19.942  42.530 -88.714  1.00 54.49           H  
ATOM   3699  HD3 LYS A 224     -19.560  40.830 -89.059  1.00 54.49           H  
ATOM   3700  CE  LYS A 224     -18.532  42.261 -90.321  1.00 54.49           C  
ATOM   3701  HE2 LYS A 224     -18.802  43.171 -90.857  1.00 54.49           H  
ATOM   3702  HE3 LYS A 224     -18.301  41.498 -91.064  1.00 54.49           H  
ATOM   3703  NZ  LYS A 224     -17.353  42.523 -89.456  1.00 54.49           N  
ATOM   3704  HZ1 LYS A 224     -16.573  42.844 -90.011  1.00 54.49           H  
ATOM   3705  HZ2 LYS A 224     -17.073  41.689 -88.960  1.00 54.49           H  
ATOM   3706  HZ3 LYS A 224     -17.567  43.242 -88.779  1.00 54.49           H  
ATOM   3707  N   ARG A 225     -24.822  39.614 -91.210  1.00 46.91           N  
ATOM   3708  H   ARG A 225     -25.390  39.769 -90.389  1.00 46.91           H  
ATOM   3709  CA  ARG A 225     -25.280  38.604 -92.190  1.00 46.91           C  
ATOM   3710  HA  ARG A 225     -24.463  38.358 -92.869  1.00 46.91           H  
ATOM   3711  C   ARG A 225     -26.408  39.112 -93.091  1.00 46.91           C  
ATOM   3712  CB  ARG A 225     -25.744  37.318 -91.479  1.00 46.91           C  
ATOM   3713  HB2 ARG A 225     -26.298  36.716 -92.200  1.00 46.91           H  
ATOM   3714  HB3 ARG A 225     -26.431  37.577 -90.673  1.00 46.91           H  
ATOM   3715  O   ARG A 225     -26.439  38.758 -94.263  1.00 46.91           O  
ATOM   3716  CG  ARG A 225     -24.607  36.444 -90.925  1.00 46.91           C  
ATOM   3717  HG2 ARG A 225     -23.968  36.132 -91.751  1.00 46.91           H  
ATOM   3718  HG3 ARG A 225     -24.015  37.012 -90.207  1.00 46.91           H  
ATOM   3719  CD  ARG A 225     -25.205  35.204 -90.234  1.00 46.91           C  
ATOM   3720  HD2 ARG A 225     -25.685  35.532 -89.312  1.00 46.91           H  
ATOM   3721  HD3 ARG A 225     -25.964  34.773 -90.887  1.00 46.91           H  
ATOM   3722  NE  ARG A 225     -24.194  34.163 -89.939  1.00 46.91           N  
ATOM   3723  HE  ARG A 225     -23.302  34.261 -90.403  1.00 46.91           H  
ATOM   3724  NH1 ARG A 225     -25.450  32.886 -88.492  1.00 46.91           N  
ATOM   3725 HH11 ARG A 225     -25.501  32.105 -87.853  1.00 46.91           H  
ATOM   3726 HH12 ARG A 225     -26.138  33.624 -88.449  1.00 46.91           H  
ATOM   3727  NH2 ARG A 225     -23.414  32.197 -89.063  1.00 46.91           N  
ATOM   3728 HH21 ARG A 225     -22.554  32.283 -89.586  1.00 46.91           H  
ATOM   3729 HH22 ARG A 225     -23.544  31.373 -88.494  1.00 46.91           H  
ATOM   3730  CZ  ARG A 225     -24.356  33.094 -89.171  1.00 46.91           C  
ATOM   3731  N   GLU A 226     -27.351  39.884 -92.555  1.00 42.35           N  
ATOM   3732  H   GLU A 226     -27.259  40.165 -91.589  1.00 42.35           H  
ATOM   3733  CA  GLU A 226     -28.594  40.243 -93.263  1.00 42.35           C  
ATOM   3734  HA  GLU A 226     -28.908  39.402 -93.881  1.00 42.35           H  
ATOM   3735  C   GLU A 226     -28.411  41.417 -94.233  1.00 42.35           C  
ATOM   3736  CB  GLU A 226     -29.713  40.507 -92.240  1.00 42.35           C  
ATOM   3737  HB2 GLU A 226     -30.588  40.901 -92.756  1.00 42.35           H  
ATOM   3738  HB3 GLU A 226     -29.368  41.237 -91.509  1.00 42.35           H  
ATOM   3739  O   GLU A 226     -29.009  41.424 -95.308  1.00 42.35           O  
ATOM   3740  CG  GLU A 226     -30.099  39.190 -91.541  1.00 42.35           C  
ATOM   3741  HG2 GLU A 226     -30.437  38.486 -92.301  1.00 42.35           H  
ATOM   3742  HG3 GLU A 226     -29.213  38.759 -91.075  1.00 42.35           H  
ATOM   3743  CD  GLU A 226     -31.180  39.317 -90.460  1.00 42.35           C  
ATOM   3744  OE1 GLU A 226     -31.715  38.239 -90.097  1.00 42.35           O  
ATOM   3745  OE2 GLU A 226     -31.395  40.435 -89.946  1.00 42.35           O  
ATOM   3746  N   ALA A 227     -27.503  42.349 -93.919  1.00 36.12           N  
ATOM   3747  H   ALA A 227     -27.059  42.293 -93.014  1.00 36.12           H  
ATOM   3748  CA  ALA A 227     -27.189  43.513 -94.755  1.00 36.12           C  
ATOM   3749  HA  ALA A 227     -28.103  44.088 -94.898  1.00 36.12           H  
ATOM   3750  C   ALA A 227     -26.647  43.175 -96.165  1.00 36.12           C  
ATOM   3751  CB  ALA A 227     -26.192  44.378 -93.974  1.00 36.12           C  
ATOM   3752  HB1 ALA A 227     -25.262  43.830 -93.818  1.00 36.12           H  
ATOM   3753  HB2 ALA A 227     -25.979  45.287 -94.536  1.00 36.12           H  
ATOM   3754  HB3 ALA A 227     -26.616  44.654 -93.008  1.00 36.12           H  
ATOM   3755  O   ALA A 227     -26.529  44.057 -97.010  1.00 36.12           O  
ATOM   3756  N   HIS A 228     -26.331  41.906 -96.442  1.00 33.51           N  
ATOM   3757  H   HIS A 228     -26.511  41.214 -95.729  1.00 33.51           H  
ATOM   3758  CA  HIS A 228     -25.675  41.464 -97.674  1.00 33.51           C  
ATOM   3759  HA  HIS A 228     -24.832  42.130 -97.855  1.00 33.51           H  
ATOM   3760  C   HIS A 228     -26.568  41.510 -98.936  1.00 33.51           C  
ATOM   3761  CB  HIS A 228     -25.130  40.043 -97.424  1.00 33.51           C  
ATOM   3762  HB2 HIS A 228     -25.890  39.307 -97.684  1.00 33.51           H  
ATOM   3763  HB3 HIS A 228     -24.911  39.926 -96.363  1.00 33.51           H  
ATOM   3764  O   HIS A 228     -26.046  41.353-100.038  1.00 33.51           O  
ATOM   3765  CG  HIS A 228     -23.856  39.727 -98.167  1.00 33.51           C  
ATOM   3766  CD2 HIS A 228     -22.804  38.996 -97.684  1.00 33.51           C  
ATOM   3767  HD2 HIS A 228     -22.751  38.529 -96.712  1.00 33.51           H  
ATOM   3768  ND1 HIS A 228     -23.503  40.159 -99.424  1.00 33.51           N  
ATOM   3769  HD1 HIS A 228     -24.094  40.690-100.047  1.00 33.51           H  
ATOM   3770  CE1 HIS A 228     -22.264  39.709 -99.687  1.00 33.51           C  
ATOM   3771  HE1 HIS A 228     -21.723  39.884-100.605  1.00 33.51           H  
ATOM   3772  NE2 HIS A 228     -21.797  38.988 -98.652  1.00 33.51           N  
ATOM   3773  N   LYS A 229     -27.898  41.664 -98.799  1.00 29.05           N  
ATOM   3774  H   LYS A 229     -28.251  41.805 -97.863  1.00 29.05           H  
ATOM   3775  CA  LYS A 229     -28.858  41.383 -99.890  1.00 29.05           C  
ATOM   3776  HA  LYS A 229     -28.397  40.647-100.549  1.00 29.05           H  
ATOM   3777  C   LYS A 229     -29.211  42.559-100.820  1.00 29.05           C  
ATOM   3778  CB  LYS A 229     -30.134  40.738 -99.298  1.00 29.05           C  
ATOM   3779  HB2 LYS A 229     -30.668  41.477 -98.702  1.00 29.05           H  
ATOM   3780  HB3 LYS A 229     -29.847  39.911 -98.649  1.00 29.05           H  
ATOM   3781  O   LYS A 229     -29.420  42.317-102.001  1.00 29.05           O  
ATOM   3782  CG  LYS A 229     -31.066  40.197-100.402  1.00 29.05           C  
ATOM   3783  HG2 LYS A 229     -30.525  39.448-100.982  1.00 29.05           H  
ATOM   3784  HG3 LYS A 229     -31.346  41.013-101.068  1.00 29.05           H  
ATOM   3785  CD  LYS A 229     -32.373  39.583 -99.886  1.00 29.05           C  
ATOM   3786  HD2 LYS A 229     -32.917  40.335 -99.315  1.00 29.05           H  
ATOM   3787  HD3 LYS A 229     -32.152  38.727 -99.248  1.00 29.05           H  
ATOM   3788  CE  LYS A 229     -33.197  39.145-101.108  1.00 29.05           C  
ATOM   3789  HE2 LYS A 229     -32.663  38.344-101.619  1.00 29.05           H  
ATOM   3790  HE3 LYS A 229     -33.254  39.986-101.799  1.00 29.05           H  
ATOM   3791  NZ  LYS A 229     -34.569  38.705-100.748  1.00 29.05           N  
ATOM   3792  HZ1 LYS A 229     -34.540  37.915-100.120  1.00 29.05           H  
ATOM   3793  HZ2 LYS A 229     -35.075  39.459-100.305  1.00 29.05           H  
ATOM   3794  HZ3 LYS A 229     -35.076  38.436-101.578  1.00 29.05           H  
ATOM   3795  N   GLN A 230     -29.426  43.770-100.298  1.00 23.62           N  
ATOM   3796  H   GLN A 230     -29.164  43.918 -99.334  1.00 23.62           H  
ATOM   3797  CA  GLN A 230     -30.436  44.679-100.890  1.00 23.62           C  
ATOM   3798  HA  GLN A 230     -31.027  44.119-101.615  1.00 23.62           H  
ATOM   3799  C   GLN A 230     -29.916  45.912-101.661  1.00 23.62           C  
ATOM   3800  CB  GLN A 230     -31.397  45.092 -99.754  1.00 23.62           C  
ATOM   3801  HB2 GLN A 230     -31.783  44.186 -99.287  1.00 23.62           H  
ATOM   3802  HB3 GLN A 230     -30.842  45.650 -99.000  1.00 23.62           H  
ATOM   3803  O   GLN A 230     -30.653  46.457-102.478  1.00 23.62           O  
ATOM   3804  CG  GLN A 230     -32.598  45.942-100.216  1.00 23.62           C  
ATOM   3805  HG2 GLN A 230     -33.123  45.418-101.014  1.00 23.62           H  
ATOM   3806  HG3 GLN A 230     -32.246  46.898-100.604  1.00 23.62           H  
ATOM   3807  CD  GLN A 230     -33.590  46.259 -99.102  1.00 23.62           C  
ATOM   3808  NE2 GLN A 230     -34.709  46.871 -99.420  1.00 23.62           N  
ATOM   3809 HE21 GLN A 230     -34.885  47.167-100.370  1.00 23.62           H  
ATOM   3810 HE22 GLN A 230     -35.326  47.098 -98.653  1.00 23.62           H  
ATOM   3811  OE1 GLN A 230     -33.391  45.965 -97.936  1.00 23.62           O  
ATOM   3812  N   VAL A 231     -28.712  46.406-101.371  1.00 23.35           N  
ATOM   3813  H   VAL A 231     -28.076  45.834-100.835  1.00 23.35           H  
ATOM   3814  CA  VAL A 231     -28.319  47.818-101.596  1.00 23.35           C  
ATOM   3815  HA  VAL A 231     -29.194  48.383-101.915  1.00 23.35           H  
ATOM   3816  C   VAL A 231     -27.239  47.952-102.680  1.00 23.35           C  
ATOM   3817  CB  VAL A 231     -27.796  48.385-100.249  1.00 23.35           C  
ATOM   3818  HB  VAL A 231     -26.963  47.761 -99.927  1.00 23.35           H  
ATOM   3819  O   VAL A 231     -26.379  47.082-102.745  1.00 23.35           O  
ATOM   3820  CG1 VAL A 231     -27.285  49.832-100.267  1.00 23.35           C  
ATOM   3821 HG11 VAL A 231     -28.098  50.532-100.457  1.00 23.35           H  
ATOM   3822 HG12 VAL A 231     -26.844  50.074 -99.300  1.00 23.35           H  
ATOM   3823 HG13 VAL A 231     -26.508  49.960-101.021  1.00 23.35           H  
ATOM   3824  CG2 VAL A 231     -28.871  48.319 -99.150  1.00 23.35           C  
ATOM   3825 HG21 VAL A 231     -29.763  48.857 -99.469  1.00 23.35           H  
ATOM   3826 HG22 VAL A 231     -28.493  48.764 -98.230  1.00 23.35           H  
ATOM   3827 HG23 VAL A 231     -29.131  47.282 -98.934  1.00 23.35           H  
ATOM   3828  N   THR A 232     -27.109  49.034-103.464  1.00 21.92           N  
ATOM   3829  H   THR A 232     -26.198  49.047-103.900  1.00 21.92           H  
ATOM   3830  CA  THR A 232     -28.112  49.793-104.256  1.00 21.92           C  
ATOM   3831  HA  THR A 232     -28.874  49.089-104.588  1.00 21.92           H  
ATOM   3832  C   THR A 232     -27.428  50.284-105.552  1.00 21.92           C  
ATOM   3833  CB  THR A 232     -28.853  50.981-103.587  1.00 21.92           C  
ATOM   3834  HB  THR A 232     -29.232  51.610-104.393  1.00 21.92           H  
ATOM   3835  O   THR A 232     -27.298  49.483-106.469  1.00 21.92           O  
ATOM   3836  CG2 THR A 232     -30.098  50.642-102.769  1.00 21.92           C  
ATOM   3837 HG21 THR A 232     -29.841  50.356-101.749  1.00 21.92           H  
ATOM   3838 HG22 THR A 232     -30.742  51.520-102.723  1.00 21.92           H  
ATOM   3839 HG23 THR A 232     -30.651  49.836-103.251  1.00 21.92           H  
ATOM   3840  OG1 THR A 232     -27.994  51.776-102.806  1.00 21.92           O  
ATOM   3841  HG1 THR A 232     -28.503  52.524-102.485  1.00 21.92           H  
ATOM   3842  N   CYS A 233     -27.005  51.556-105.656  1.00 20.49           N  
ATOM   3843  H   CYS A 233     -27.043  52.124-104.821  1.00 20.49           H  
ATOM   3844  CA  CYS A 233     -26.862  52.249-106.951  1.00 20.49           C  
ATOM   3845  HA  CYS A 233     -27.130  51.545-107.739  1.00 20.49           H  
ATOM   3846  C   CYS A 233     -25.431  52.708-107.333  1.00 20.49           C  
ATOM   3847  CB  CYS A 233     -27.893  53.399-107.042  1.00 20.49           C  
ATOM   3848  HB2 CYS A 233     -27.810  53.863-108.025  1.00 20.49           H  
ATOM   3849  HB3 CYS A 233     -27.681  54.152-106.283  1.00 20.49           H  
ATOM   3850  O   CYS A 233     -24.671  51.954-107.928  1.00 20.49           O  
ATOM   3851  SG  CYS A 233     -29.601  52.823-106.822  1.00 20.49           S  
ATOM   3852  HG  CYS A 233     -30.197  53.952-107.213  1.00 20.49           H  
ATOM   3853  N   GLU A 234     -25.119  53.987-107.104  1.00 21.35           N  
ATOM   3854  H   GLU A 234     -25.757  54.520-106.530  1.00 21.35           H  
ATOM   3855  CA  GLU A 234     -24.148  54.790-107.871  1.00 21.35           C  
ATOM   3856  HA  GLU A 234     -24.035  54.366-108.868  1.00 21.35           H  
ATOM   3857  C   GLU A 234     -22.732  54.877-107.212  1.00 21.35           C  
ATOM   3858  CB  GLU A 234     -24.755  56.190-107.994  1.00 21.35           C  
ATOM   3859  HB2 GLU A 234     -24.451  56.708-107.084  1.00 21.35           H  
ATOM   3860  HB3 GLU A 234     -24.316  56.630-108.890  1.00 21.35           H  
ATOM   3861  O   GLU A 234     -22.478  54.185-106.231  1.00 21.35           O  
ATOM   3862  CG  GLU A 234     -26.262  56.449-108.115  1.00 21.35           C  
ATOM   3863  HG2 GLU A 234     -26.771  56.044-107.240  1.00 21.35           H  
ATOM   3864  HG3 GLU A 234     -26.640  55.950-109.007  1.00 21.35           H  
ATOM   3865  CD  GLU A 234     -26.540  57.966-108.182  1.00 21.35           C  
ATOM   3866  OE1 GLU A 234     -27.651  58.324-108.619  1.00 21.35           O  
ATOM   3867  OE2 GLU A 234     -25.647  58.762-107.794  1.00 21.35           O  
ATOM   3868  N   ASN A 235     -21.737  55.707-107.592  1.00 22.12           N  
ATOM   3869  H   ASN A 235     -20.920  55.553-107.018  1.00 22.12           H  
ATOM   3870  CA  ASN A 235     -21.533  56.617-108.745  1.00 22.12           C  
ATOM   3871  HA  ASN A 235     -21.930  56.150-109.647  1.00 22.12           H  
ATOM   3872  C   ASN A 235     -20.032  56.926-108.981  1.00 22.12           C  
ATOM   3873  CB  ASN A 235     -22.210  58.008-108.532  1.00 22.12           C  
ATOM   3874  HB2 ASN A 235     -21.517  58.736-108.109  1.00 22.12           H  
ATOM   3875  HB3 ASN A 235     -23.007  57.989-107.789  1.00 22.12           H  
ATOM   3876  O   ASN A 235     -19.548  56.903-110.106  1.00 22.12           O  
ATOM   3877  CG  ASN A 235     -22.732  58.615-109.828  1.00 22.12           C  
ATOM   3878  ND2 ASN A 235     -23.846  59.299-109.800  1.00 22.12           N  
ATOM   3879 HD21 ASN A 235     -24.445  59.274-108.987  1.00 22.12           H  
ATOM   3880 HD22 ASN A 235     -24.203  59.641-110.681  1.00 22.12           H  
ATOM   3881  OD1 ASN A 235     -22.124  58.491-110.875  1.00 22.12           O  
ATOM   3882  N   SER A 236     -19.333  57.394-107.932  1.00 20.67           N  
ATOM   3883  H   SER A 236     -19.757  57.308-107.019  1.00 20.67           H  
ATOM   3884  CA  SER A 236     -18.276  58.418-108.093  1.00 20.67           C  
ATOM   3885  HA  SER A 236     -17.756  58.224-109.031  1.00 20.67           H  
ATOM   3886  C   SER A 236     -17.148  58.353-107.015  1.00 20.67           C  
ATOM   3887  CB  SER A 236     -18.976  59.778-108.262  1.00 20.67           C  
ATOM   3888  HB2 SER A 236     -18.260  60.592-108.148  1.00 20.67           H  
ATOM   3889  HB3 SER A 236     -19.754  59.898-107.508  1.00 20.67           H  
ATOM   3890  O   SER A 236     -16.569  57.284-106.870  1.00 20.67           O  
ATOM   3891  OG  SER A 236     -19.531  59.949-109.547  1.00 20.67           O  
ATOM   3892  HG  SER A 236     -19.803  59.112-109.932  1.00 20.67           H  
ATOM   3893  N   PRO A 237     -16.702  59.436-106.327  1.00 20.88           N  
ATOM   3894  CA  PRO A 237     -15.497  60.164-106.748  1.00 20.88           C  
ATOM   3895  HA  PRO A 237     -15.101  59.711-107.657  1.00 20.88           H  
ATOM   3896  C   PRO A 237     -14.328  60.174-105.719  1.00 20.88           C  
ATOM   3897  CB  PRO A 237     -16.042  61.557-107.107  1.00 20.88           C  
ATOM   3898  HB2 PRO A 237     -16.470  61.529-108.110  1.00 20.88           H  
ATOM   3899  HB3 PRO A 237     -15.298  62.353-107.100  1.00 20.88           H  
ATOM   3900  O   PRO A 237     -13.814  59.132-105.340  1.00 20.88           O  
ATOM   3901  CG  PRO A 237     -17.135  61.784-106.056  1.00 20.88           C  
ATOM   3902  HG2 PRO A 237     -17.986  62.309-106.491  1.00 20.88           H  
ATOM   3903  HG3 PRO A 237     -16.736  62.350-105.215  1.00 20.88           H  
ATOM   3904  CD  PRO A 237     -17.530  60.378-105.585  1.00 20.88           C  
ATOM   3905  HD2 PRO A 237     -17.310  60.277-104.522  1.00 20.88           H  
ATOM   3906  HD3 PRO A 237     -18.595  60.197-105.733  1.00 20.88           H  
ATOM   3907  N   LYS A 238     -13.813  61.363-105.351  1.00 18.00           N  
ATOM   3908  H   LYS A 238     -14.375  62.171-105.579  1.00 18.00           H  
ATOM   3909  CA  LYS A 238     -12.370  61.621-105.144  1.00 18.00           C  
ATOM   3910  HA  LYS A 238     -11.835  61.049-105.902  1.00 18.00           H  
ATOM   3911  C   LYS A 238     -11.723  61.125-103.833  1.00 18.00           C  
ATOM   3912  CB  LYS A 238     -12.072  63.114-105.399  1.00 18.00           C  
ATOM   3913  HB2 LYS A 238     -11.040  63.321-105.114  1.00 18.00           H  
ATOM   3914  HB3 LYS A 238     -12.726  63.724-104.777  1.00 18.00           H  
ATOM   3915  O   LYS A 238     -10.545  60.807-103.864  1.00 18.00           O  
ATOM   3916  CG  LYS A 238     -12.247  63.499-106.883  1.00 18.00           C  
ATOM   3917  HG2 LYS A 238     -13.257  63.247-107.208  1.00 18.00           H  
ATOM   3918  HG3 LYS A 238     -11.542  62.922-107.480  1.00 18.00           H  
ATOM   3919  CD  LYS A 238     -12.019  64.996-107.147  1.00 18.00           C  
ATOM   3920  HD2 LYS A 238     -11.004  65.260-106.851  1.00 18.00           H  
ATOM   3921  HD3 LYS A 238     -12.729  65.577-106.558  1.00 18.00           H  
ATOM   3922  CE  LYS A 238     -12.218  65.288-108.644  1.00 18.00           C  
ATOM   3923  HE2 LYS A 238     -11.511  64.682-109.210  1.00 18.00           H  
ATOM   3924  HE3 LYS A 238     -13.221  64.969-108.931  1.00 18.00           H  
ATOM   3925  NZ  LYS A 238     -12.031  66.725-108.979  1.00 18.00           N  
ATOM   3926  HZ1 LYS A 238     -12.696  67.303-108.485  1.00 18.00           H  
ATOM   3927  HZ2 LYS A 238     -12.164  66.873-109.969  1.00 18.00           H  
ATOM   3928  HZ3 LYS A 238     -11.096  67.027-108.746  1.00 18.00           H  
ATOM   3929  N   SER A 239     -12.384  61.060-102.678  1.00 19.45           N  
ATOM   3930  H   SER A 239     -12.077  60.262-102.139  1.00 19.45           H  
ATOM   3931  CA  SER A 239     -12.539  62.234-101.791  1.00 19.45           C  
ATOM   3932  HA  SER A 239     -11.939  63.048-102.199  1.00 19.45           H  
ATOM   3933  C   SER A 239     -11.958  61.921-100.370  1.00 19.45           C  
ATOM   3934  CB  SER A 239     -14.008  62.672-101.817  1.00 19.45           C  
ATOM   3935  HB2 SER A 239     -14.536  62.152-102.617  1.00 19.45           H  
ATOM   3936  HB3 SER A 239     -14.493  62.421-100.874  1.00 19.45           H  
ATOM   3937  O   SER A 239     -11.573  60.777-100.149  1.00 19.45           O  
ATOM   3938  OG  SER A 239     -14.087  64.066-102.068  1.00 19.45           O  
ATOM   3939  HG  SER A 239     -15.014  64.313-102.105  1.00 19.45           H  
ATOM   3940  N   PRO A 240     -11.749  62.873 -99.420  1.00 17.10           N  
ATOM   3941  CA  PRO A 240     -10.362  63.343 -99.264  1.00 17.10           C  
ATOM   3942  HA  PRO A 240      -9.675  62.678 -99.787  1.00 17.10           H  
ATOM   3943  C   PRO A 240      -9.769  63.590 -97.848  1.00 17.10           C  
ATOM   3944  CB  PRO A 240     -10.415  64.691 -99.997  1.00 17.10           C  
ATOM   3945  HB2 PRO A 240      -9.606  65.363 -99.710  1.00 17.10           H  
ATOM   3946  HB3 PRO A 240     -10.380  64.518-101.072  1.00 17.10           H  
ATOM   3947  O   PRO A 240      -8.583  63.904 -97.783  1.00 17.10           O  
ATOM   3948  CG  PRO A 240     -11.787  65.261 -99.617  1.00 17.10           C  
ATOM   3949  HG2 PRO A 240     -11.694  65.959 -98.784  1.00 17.10           H  
ATOM   3950  HG3 PRO A 240     -12.248  65.750-100.475  1.00 17.10           H  
ATOM   3951  CD  PRO A 240     -12.593  64.037 -99.179  1.00 17.10           C  
ATOM   3952  HD2 PRO A 240     -13.552  63.991 -99.696  1.00 17.10           H  
ATOM   3953  HD3 PRO A 240     -12.803  64.108 -98.112  1.00 17.10           H  
ATOM   3954  N   LYS A 241     -10.535  63.621 -96.738  1.00 19.81           N  
ATOM   3955  H   LYS A 241     -11.449  63.193 -96.781  1.00 19.81           H  
ATOM   3956  CA  LYS A 241     -10.170  64.434 -95.537  1.00 19.81           C  
ATOM   3957  HA  LYS A 241      -9.197  64.871 -95.762  1.00 19.81           H  
ATOM   3958  C   LYS A 241      -9.846  63.689 -94.219  1.00 19.81           C  
ATOM   3959  CB  LYS A 241     -11.161  65.613 -95.364  1.00 19.81           C  
ATOM   3960  HB2 LYS A 241     -11.481  65.675 -94.324  1.00 19.81           H  
ATOM   3961  HB3 LYS A 241     -12.055  65.454 -95.966  1.00 19.81           H  
ATOM   3962  O   LYS A 241      -9.919  62.473 -94.139  1.00 19.81           O  
ATOM   3963  CG  LYS A 241     -10.502  66.948 -95.772  1.00 19.81           C  
ATOM   3964  HG2 LYS A 241     -10.477  67.015 -96.860  1.00 19.81           H  
ATOM   3965  HG3 LYS A 241      -9.472  66.965 -95.416  1.00 19.81           H  
ATOM   3966  CD  LYS A 241     -11.207  68.184 -95.193  1.00 19.81           C  
ATOM   3967  HD2 LYS A 241     -11.298  68.073 -94.113  1.00 19.81           H  
ATOM   3968  HD3 LYS A 241     -12.202  68.269 -95.631  1.00 19.81           H  
ATOM   3969  CE  LYS A 241     -10.375  69.438 -95.511  1.00 19.81           C  
ATOM   3970  HE2 LYS A 241     -10.298  69.535 -96.593  1.00 19.81           H  
ATOM   3971  HE3 LYS A 241      -9.366  69.292 -95.125  1.00 19.81           H  
ATOM   3972  NZ  LYS A 241     -10.962  70.675 -94.931  1.00 19.81           N  
ATOM   3973  HZ1 LYS A 241     -11.888  70.839 -95.300  1.00 19.81           H  
ATOM   3974  HZ2 LYS A 241     -10.392  71.475 -95.164  1.00 19.81           H  
ATOM   3975  HZ3 LYS A 241     -11.019  70.615 -93.925  1.00 19.81           H  
ATOM   3976  N   VAL A 242      -9.426  64.469 -93.206  1.00 19.70           N  
ATOM   3977  H   VAL A 242      -9.541  65.459 -93.365  1.00 19.70           H  
ATOM   3978  CA  VAL A 242      -8.301  64.127 -92.298  1.00 19.70           C  
ATOM   3979  HA  VAL A 242      -7.769  63.278 -92.727  1.00 19.70           H  
ATOM   3980  C   VAL A 242      -8.635  63.738 -90.838  1.00 19.70           C  
ATOM   3981  CB  VAL A 242      -7.307  65.325 -92.235  1.00 19.70           C  
ATOM   3982  HB  VAL A 242      -7.695  66.052 -91.521  1.00 19.70           H  
ATOM   3983  O   VAL A 242      -7.942  62.906 -90.271  1.00 19.70           O  
ATOM   3984  CG1 VAL A 242      -5.913  64.926 -91.744  1.00 19.70           C  
ATOM   3985 HG11 VAL A 242      -5.264  65.800 -91.684  1.00 19.70           H  
ATOM   3986 HG12 VAL A 242      -5.967  64.482 -90.750  1.00 19.70           H  
ATOM   3987 HG13 VAL A 242      -5.471  64.200 -92.427  1.00 19.70           H  
ATOM   3988  CG2 VAL A 242      -7.129  66.087 -93.558  1.00 19.70           C  
ATOM   3989 HG21 VAL A 242      -6.886  65.389 -94.359  1.00 19.70           H  
ATOM   3990 HG22 VAL A 242      -6.316  66.807 -93.468  1.00 19.70           H  
ATOM   3991 HG23 VAL A 242      -8.035  66.644 -93.797  1.00 19.70           H  
ATOM   3992  N   THR A 243      -9.565  64.422 -90.154  1.00 17.95           N  
ATOM   3993  H   THR A 243     -10.251  64.939 -90.685  1.00 17.95           H  
ATOM   3994  CA  THR A 243      -9.183  65.073 -88.869  1.00 17.95           C  
ATOM   3995  HA  THR A 243      -8.097  65.158 -88.844  1.00 17.95           H  
ATOM   3996  C   THR A 243      -9.549  64.459 -87.505  1.00 17.95           C  
ATOM   3997  CB  THR A 243      -9.763  66.502 -88.809  1.00 17.95           C  
ATOM   3998  HB  THR A 243      -9.793  66.842 -87.774  1.00 17.95           H  
ATOM   3999  O   THR A 243      -8.887  64.823 -86.539  1.00 17.95           O  
ATOM   4000  CG2 THR A 243      -8.973  67.541 -89.596  1.00 17.95           C  
ATOM   4001 HG21 THR A 243      -7.909  67.438 -89.381  1.00 17.95           H  
ATOM   4002 HG22 THR A 243      -9.291  68.539 -89.296  1.00 17.95           H  
ATOM   4003 HG23 THR A 243      -9.151  67.423 -90.665  1.00 17.95           H  
ATOM   4004  OG1 THR A 243     -11.076  66.526 -89.336  1.00 17.95           O  
ATOM   4005  HG1 THR A 243     -11.526  67.278 -88.944  1.00 17.95           H  
ATOM   4006  N   GLY A 244     -10.651  63.715 -87.352  1.00 18.15           N  
ATOM   4007  H   GLY A 244     -11.092  63.364 -88.191  1.00 18.15           H  
ATOM   4008  CA  GLY A 244     -11.417  63.649 -86.080  1.00 18.15           C  
ATOM   4009  HA2 GLY A 244     -11.928  64.602 -85.944  1.00 18.15           H  
ATOM   4010  HA3 GLY A 244     -12.182  62.879 -86.177  1.00 18.15           H  
ATOM   4011  C   GLY A 244     -10.625  63.338 -84.787  1.00 18.15           C  
ATOM   4012  O   GLY A 244      -9.882  62.367 -84.746  1.00 18.15           O  
ATOM   4013  N   THR A 245     -10.806  64.143 -83.723  1.00 18.25           N  
ATOM   4014  H   THR A 245     -11.461  64.907 -83.814  1.00 18.25           H  
ATOM   4015  CA  THR A 245      -9.828  64.259 -82.614  1.00 18.25           C  
ATOM   4016  HA  THR A 245      -8.909  63.779 -82.951  1.00 18.25           H  
ATOM   4017  C   THR A 245     -10.148  63.550 -81.278  1.00 18.25           C  
ATOM   4018  CB  THR A 245      -9.451  65.733 -82.361  1.00 18.25           C  
ATOM   4019  HB  THR A 245      -8.795  65.787 -81.493  1.00 18.25           H  
ATOM   4020  O   THR A 245      -9.585  62.502 -80.999  1.00 18.25           O  
ATOM   4021  CG2 THR A 245      -8.732  66.389 -83.535  1.00 18.25           C  
ATOM   4022 HG21 THR A 245      -8.393  67.387 -83.256  1.00 18.25           H  
ATOM   4023 HG22 THR A 245      -9.391  66.455 -84.400  1.00 18.25           H  
ATOM   4024 HG23 THR A 245      -7.862  65.792 -83.807  1.00 18.25           H  
ATOM   4025  OG1 THR A 245     -10.612  66.511 -82.125  1.00 18.25           O  
ATOM   4026  HG1 THR A 245     -10.344  67.426 -82.233  1.00 18.25           H  
ATOM   4027  N   ALA A 246     -10.896  64.191 -80.364  1.00 18.27           N  
ATOM   4028  H   ALA A 246     -11.383  64.995 -80.732  1.00 18.27           H  
ATOM   4029  CA  ALA A 246     -10.351  64.368 -79.004  1.00 18.27           C  
ATOM   4030  HA  ALA A 246      -9.292  64.118 -79.070  1.00 18.27           H  
ATOM   4031  C   ALA A 246     -10.841  63.461 -77.835  1.00 18.27           C  
ATOM   4032  CB  ALA A 246     -10.372  65.871 -78.679  1.00 18.27           C  
ATOM   4033  HB1 ALA A 246      -9.906  66.433 -79.488  1.00 18.27           H  
ATOM   4034  HB2 ALA A 246     -11.394  66.226 -78.545  1.00 18.27           H  
ATOM   4035  HB3 ALA A 246      -9.783  66.056 -77.781  1.00 18.27           H  
ATOM   4036  O   ALA A 246     -10.234  62.440 -77.548  1.00 18.27           O  
ATOM   4037  N   SER A 247     -11.775  63.944 -76.995  1.00 16.05           N  
ATOM   4038  H   SER A 247     -12.348  64.679 -77.385  1.00 16.05           H  
ATOM   4039  CA  SER A 247     -11.411  64.106 -75.563  1.00 16.05           C  
ATOM   4040  HA  SER A 247     -10.375  63.786 -75.453  1.00 16.05           H  
ATOM   4041  C   SER A 247     -12.164  63.300 -74.475  1.00 16.05           C  
ATOM   4042  CB  SER A 247     -11.408  65.615 -75.256  1.00 16.05           C  
ATOM   4043  HB2 SER A 247     -10.595  66.093 -75.802  1.00 16.05           H  
ATOM   4044  HB3 SER A 247     -12.348  66.048 -75.599  1.00 16.05           H  
ATOM   4045  O   SER A 247     -11.563  62.482 -73.792  1.00 16.05           O  
ATOM   4046  OG  SER A 247     -11.256  65.917 -73.888  1.00 16.05           O  
ATOM   4047  HG  SER A 247     -10.392  65.614 -73.597  1.00 16.05           H  
ATOM   4048  N   LYS A 248     -13.410  63.669 -74.136  1.00 15.44           N  
ATOM   4049  H   LYS A 248     -13.896  64.206 -74.839  1.00 15.44           H  
ATOM   4050  CA  LYS A 248     -13.671  64.066 -72.727  1.00 15.44           C  
ATOM   4051  HA  LYS A 248     -12.770  64.556 -72.360  1.00 15.44           H  
ATOM   4052  C   LYS A 248     -13.925  63.004 -71.643  1.00 15.44           C  
ATOM   4053  CB  LYS A 248     -14.813  65.099 -72.673  1.00 15.44           C  
ATOM   4054  HB2 LYS A 248     -15.629  64.775 -73.319  1.00 15.44           H  
ATOM   4055  HB3 LYS A 248     -15.182  65.154 -71.649  1.00 15.44           H  
ATOM   4056  O   LYS A 248     -13.449  63.179 -70.526  1.00 15.44           O  
ATOM   4057  CG  LYS A 248     -14.375  66.510 -73.077  1.00 15.44           C  
ATOM   4058  HG2 LYS A 248     -14.124  66.521 -74.137  1.00 15.44           H  
ATOM   4059  HG3 LYS A 248     -13.489  66.779 -72.500  1.00 15.44           H  
ATOM   4060  CD  LYS A 248     -15.469  67.554 -72.801  1.00 15.44           C  
ATOM   4061  HD2 LYS A 248     -16.343  67.341 -73.417  1.00 15.44           H  
ATOM   4062  HD3 LYS A 248     -15.741  67.519 -71.746  1.00 15.44           H  
ATOM   4063  CE  LYS A 248     -14.905  68.941 -73.142  1.00 15.44           C  
ATOM   4064  HE2 LYS A 248     -14.643  68.961 -74.200  1.00 15.44           H  
ATOM   4065  HE3 LYS A 248     -13.978  69.077 -72.584  1.00 15.44           H  
ATOM   4066  NZ  LYS A 248     -15.840  70.053 -72.828  1.00 15.44           N  
ATOM   4067  HZ1 LYS A 248     -16.693  69.987 -73.365  1.00 15.44           H  
ATOM   4068  HZ2 LYS A 248     -15.406  70.935 -73.058  1.00 15.44           H  
ATOM   4069  HZ3 LYS A 248     -16.054  70.081 -71.841  1.00 15.44           H  
ATOM   4070  N   LYS A 249     -14.923  62.138 -71.834  1.00 15.40           N  
ATOM   4071  H   LYS A 249     -15.148  61.884 -72.785  1.00 15.40           H  
ATOM   4072  CA  LYS A 249     -15.872  61.792 -70.744  1.00 15.40           C  
ATOM   4073  HA  LYS A 249     -15.708  62.491 -69.924  1.00 15.40           H  
ATOM   4074  C   LYS A 249     -15.641  60.402 -70.127  1.00 15.40           C  
ATOM   4075  CB  LYS A 249     -17.317  61.948 -71.266  1.00 15.40           C  
ATOM   4076  HB2 LYS A 249     -17.390  61.525 -72.268  1.00 15.40           H  
ATOM   4077  HB3 LYS A 249     -17.987  61.362 -70.637  1.00 15.40           H  
ATOM   4078  O   LYS A 249     -15.278  59.486 -70.845  1.00 15.40           O  
ATOM   4079  CG  LYS A 249     -17.810  63.410 -71.287  1.00 15.40           C  
ATOM   4080  HG2 LYS A 249     -17.523  63.919 -70.368  1.00 15.40           H  
ATOM   4081  HG3 LYS A 249     -17.347  63.928 -72.127  1.00 15.40           H  
ATOM   4082  CD  LYS A 249     -19.337  63.485 -71.444  1.00 15.40           C  
ATOM   4083  HD2 LYS A 249     -19.813  62.925 -70.639  1.00 15.40           H  
ATOM   4084  HD3 LYS A 249     -19.608  63.027 -72.395  1.00 15.40           H  
ATOM   4085  CE  LYS A 249     -19.825  64.943 -71.413  1.00 15.40           C  
ATOM   4086  HE2 LYS A 249     -19.656  65.350 -70.416  1.00 15.40           H  
ATOM   4087  HE3 LYS A 249     -19.222  65.519 -72.115  1.00 15.40           H  
ATOM   4088  NZ  LYS A 249     -21.261  65.053 -71.787  1.00 15.40           N  
ATOM   4089  HZ1 LYS A 249     -21.578  66.011 -71.754  1.00 15.40           H  
ATOM   4090  HZ2 LYS A 249     -21.407  64.720 -72.730  1.00 15.40           H  
ATOM   4091  HZ3 LYS A 249     -21.847  64.499 -71.179  1.00 15.40           H  
ATOM   4092  N   LYS A 250     -15.967  60.131 -68.850  1.00 15.17           N  
ATOM   4093  H   LYS A 250     -15.727  59.174 -68.635  1.00 15.17           H  
ATOM   4094  CA  LYS A 250     -16.324  60.998 -67.684  1.00 15.17           C  
ATOM   4095  HA  LYS A 250     -15.509  61.691 -67.475  1.00 15.17           H  
ATOM   4096  C   LYS A 250     -16.527  60.174 -66.396  1.00 15.17           C  
ATOM   4097  CB  LYS A 250     -17.643  61.791 -67.940  1.00 15.17           C  
ATOM   4098  HB2 LYS A 250     -17.410  62.629 -68.596  1.00 15.17           H  
ATOM   4099  HB3 LYS A 250     -18.350  61.137 -68.451  1.00 15.17           H  
ATOM   4100  O   LYS A 250     -16.384  60.719 -65.309  1.00 15.17           O  
ATOM   4101  CG  LYS A 250     -18.364  62.403 -66.715  1.00 15.17           C  
ATOM   4102  HG2 LYS A 250     -17.706  63.128 -66.235  1.00 15.17           H  
ATOM   4103  HG3 LYS A 250     -18.595  61.614 -66.000  1.00 15.17           H  
ATOM   4104  CD  LYS A 250     -19.704  63.074 -67.053  1.00 15.17           C  
ATOM   4105  HD2 LYS A 250     -19.532  63.971 -67.647  1.00 15.17           H  
ATOM   4106  HD3 LYS A 250     -20.310  62.373 -67.628  1.00 15.17           H  
ATOM   4107  CE  LYS A 250     -20.415  63.435 -65.735  1.00 15.17           C  
ATOM   4108  HE2 LYS A 250     -20.013  64.377 -65.362  1.00 15.17           H  
ATOM   4109  HE3 LYS A 250     -20.166  62.673 -64.996  1.00 15.17           H  
ATOM   4110  NZ  LYS A 250     -21.894  63.505 -65.870  1.00 15.17           N  
ATOM   4111  HZ1 LYS A 250     -22.263  62.622 -66.193  1.00 15.17           H  
ATOM   4112  HZ2 LYS A 250     -22.313  63.704 -64.972  1.00 15.17           H  
ATOM   4113  HZ3 LYS A 250     -22.171  64.239 -66.506  1.00 15.17           H  
ATOM   4114  N   GLN A 251     -17.088  58.967 -66.516  1.00 15.32           N  
ATOM   4115  H   GLN A 251     -16.995  58.472 -67.391  1.00 15.32           H  
ATOM   4116  CA  GLN A 251     -18.266  58.602 -65.711  1.00 15.32           C  
ATOM   4117  HA  GLN A 251     -18.331  59.303 -64.879  1.00 15.32           H  
ATOM   4118  C   GLN A 251     -18.196  57.180 -65.124  1.00 15.32           C  
ATOM   4119  CB  GLN A 251     -19.509  58.761 -66.631  1.00 15.32           C  
ATOM   4120  HB2 GLN A 251     -19.771  57.798 -67.068  1.00 15.32           H  
ATOM   4121  HB3 GLN A 251     -19.257  59.422 -67.459  1.00 15.32           H  
ATOM   4122  O   GLN A 251     -17.589  56.315 -65.736  1.00 15.32           O  
ATOM   4123  CG  GLN A 251     -20.742  59.355 -65.929  1.00 15.32           C  
ATOM   4124  HG2 GLN A 251     -20.416  60.186 -65.303  1.00 15.32           H  
ATOM   4125  HG3 GLN A 251     -21.198  58.582 -65.311  1.00 15.32           H  
ATOM   4126  CD  GLN A 251     -21.816  59.942 -66.836  1.00 15.32           C  
ATOM   4127  NE2 GLN A 251     -22.968  60.272 -66.293  1.00 15.32           N  
ATOM   4128 HE21 GLN A 251     -23.194  59.892 -65.384  1.00 15.32           H  
ATOM   4129 HE22 GLN A 251     -23.711  60.435 -66.958  1.00 15.32           H  
ATOM   4130  OE1 GLN A 251     -21.626  60.263 -67.994  1.00 15.32           O  
ATOM   4131  N   ILE A 252     -18.956  56.847 -64.071  1.00 15.88           N  
ATOM   4132  H   ILE A 252     -19.255  55.889 -64.181  1.00 15.88           H  
ATOM   4133  CA  ILE A 252     -18.511  57.048 -62.675  1.00 15.88           C  
ATOM   4134  HA  ILE A 252     -17.442  57.260 -62.709  1.00 15.88           H  
ATOM   4135  C   ILE A 252     -18.650  55.703 -61.920  1.00 15.88           C  
ATOM   4136  CB  ILE A 252     -19.182  58.212 -61.871  1.00 15.88           C  
ATOM   4137  HB  ILE A 252     -20.138  57.858 -61.487  1.00 15.88           H  
ATOM   4138  O   ILE A 252     -17.743  54.890 -61.969  1.00 15.88           O  
ATOM   4139  CG1 ILE A 252     -19.563  59.486 -62.625  1.00 15.88           C  
ATOM   4140 HG12 ILE A 252     -18.673  60.051 -62.902  1.00 15.88           H  
ATOM   4141 HG13 ILE A 252     -20.095  59.144 -63.513  1.00 15.88           H  
ATOM   4142  CG2 ILE A 252     -18.280  58.585 -60.683  1.00 15.88           C  
ATOM   4143 HG21 ILE A 252     -17.370  59.067 -61.042  1.00 15.88           H  
ATOM   4144 HG22 ILE A 252     -17.987  57.696 -60.123  1.00 15.88           H  
ATOM   4145 HG23 ILE A 252     -18.791  59.266 -60.002  1.00 15.88           H  
ATOM   4146  CD1 ILE A 252     -20.551  60.402 -61.887  1.00 15.88           C  
ATOM   4147 HD11 ILE A 252     -21.434  59.839 -61.586  1.00 15.88           H  
ATOM   4148 HD12 ILE A 252     -20.855  61.210 -62.554  1.00 15.88           H  
ATOM   4149 HD13 ILE A 252     -20.080  60.839 -61.007  1.00 15.88           H  
ATOM   4150  N   THR A 253     -19.777  55.461 -61.234  1.00 16.45           N  
ATOM   4151  H   THR A 253     -20.572  56.030 -61.490  1.00 16.45           H  
ATOM   4152  CA  THR A 253     -19.734  55.267 -59.770  1.00 16.45           C  
ATOM   4153  HA  THR A 253     -18.771  55.648 -59.430  1.00 16.45           H  
ATOM   4154  C   THR A 253     -19.785  53.838 -59.213  1.00 16.45           C  
ATOM   4155  CB  THR A 253     -20.828  56.092 -59.036  1.00 16.45           C  
ATOM   4156  HB  THR A 253     -21.504  55.414 -58.515  1.00 16.45           H  
ATOM   4157  O   THR A 253     -18.875  53.493 -58.465  1.00 16.45           O  
ATOM   4158  CG2 THR A 253     -20.272  57.017 -57.962  1.00 16.45           C  
ATOM   4159 HG21 THR A 253     -21.087  57.494 -57.417  1.00 16.45           H  
ATOM   4160 HG22 THR A 253     -19.678  56.437 -57.255  1.00 16.45           H  
ATOM   4161 HG23 THR A 253     -19.638  57.785 -58.406  1.00 16.45           H  
ATOM   4162  OG1 THR A 253     -21.644  56.865 -59.895  1.00 16.45           O  
ATOM   4163  HG1 THR A 253     -22.217  57.385 -59.327  1.00 16.45           H  
ATOM   4164  N   PRO A 254     -20.902  53.086 -59.343  1.00 17.48           N  
ATOM   4165  CA  PRO A 254     -21.459  52.503 -58.117  1.00 17.48           C  
ATOM   4166  HA  PRO A 254     -20.884  52.872 -57.267  1.00 17.48           H  
ATOM   4167  C   PRO A 254     -21.501  50.968 -58.066  1.00 17.48           C  
ATOM   4168  CB  PRO A 254     -22.885  53.059 -58.050  1.00 17.48           C  
ATOM   4169  HB2 PRO A 254     -22.878  54.060 -57.617  1.00 17.48           H  
ATOM   4170  HB3 PRO A 254     -23.556  52.418 -57.479  1.00 17.48           H  
ATOM   4171  O   PRO A 254     -21.638  50.338 -59.105  1.00 17.48           O  
ATOM   4172  CG  PRO A 254     -23.302  53.122 -59.519  1.00 17.48           C  
ATOM   4173  HG2 PRO A 254     -23.980  53.956 -59.702  1.00 17.48           H  
ATOM   4174  HG3 PRO A 254     -23.774  52.182 -59.807  1.00 17.48           H  
ATOM   4175  CD  PRO A 254     -21.993  53.286 -60.296  1.00 17.48           C  
ATOM   4176  HD2 PRO A 254     -21.972  54.276 -60.751  1.00 17.48           H  
ATOM   4177  HD3 PRO A 254     -21.933  52.531 -61.080  1.00 17.48           H  
ATOM   4178  N   SER A 255     -21.614  50.312 -56.901  1.00 16.45           N  
ATOM   4179  H   SER A 255     -21.798  49.334 -57.075  1.00 16.45           H  
ATOM   4180  CA  SER A 255     -21.166  50.601 -55.509  1.00 16.45           C  
ATOM   4181  HA  SER A 255     -20.085  50.467 -55.452  1.00 16.45           H  
ATOM   4182  C   SER A 255     -21.804  49.640 -54.483  1.00 16.45           C  
ATOM   4183  CB  SER A 255     -21.503  52.032 -55.020  1.00 16.45           C  
ATOM   4184  HB2 SER A 255     -20.689  52.699 -55.301  1.00 16.45           H  
ATOM   4185  HB3 SER A 255     -22.426  52.368 -55.493  1.00 16.45           H  
ATOM   4186  O   SER A 255     -21.225  49.466 -53.416  1.00 16.45           O  
ATOM   4187  OG  SER A 255     -21.687  52.175 -53.623  1.00 16.45           O  
ATOM   4188  HG  SER A 255     -21.167  51.507 -53.168  1.00 16.45           H  
ATOM   4189  N   GLN A 256     -23.030  49.152 -54.725  1.00 16.28           N  
ATOM   4190  H   GLN A 256     -23.316  49.081 -55.691  1.00 16.28           H  
ATOM   4191  CA  GLN A 256     -24.088  49.162 -53.696  1.00 16.28           C  
ATOM   4192  HA  GLN A 256     -23.600  49.389 -52.748  1.00 16.28           H  
ATOM   4193  C   GLN A 256     -24.849  47.827 -53.441  1.00 16.28           C  
ATOM   4194  CB  GLN A 256     -25.015  50.334 -54.041  1.00 16.28           C  
ATOM   4195  HB2 GLN A 256     -24.479  51.109 -54.589  1.00 16.28           H  
ATOM   4196  HB3 GLN A 256     -25.820  49.971 -54.680  1.00 16.28           H  
ATOM   4197  O   GLN A 256     -24.205  46.800 -53.530  1.00 16.28           O  
ATOM   4198  CG  GLN A 256     -25.534  50.961 -52.743  1.00 16.28           C  
ATOM   4199  HG2 GLN A 256     -25.626  50.196 -51.971  1.00 16.28           H  
ATOM   4200  HG3 GLN A 256     -24.809  51.695 -52.391  1.00 16.28           H  
ATOM   4201  CD  GLN A 256     -26.897  51.614 -52.880  1.00 16.28           C  
ATOM   4202  NE2 GLN A 256     -27.263  52.445 -51.934  1.00 16.28           N  
ATOM   4203 HE21 GLN A 256     -28.182  52.859 -52.001  1.00 16.28           H  
ATOM   4204 HE22 GLN A 256     -26.652  52.634 -51.153  1.00 16.28           H  
ATOM   4205  OE1 GLN A 256     -27.661  51.353 -53.805  1.00 16.28           O  
ATOM   4206  N   CYS A 257     -26.170  47.865 -53.084  1.00 17.15           N  
ATOM   4207  H   CYS A 257     -26.578  48.788 -53.128  1.00 17.15           H  
ATOM   4208  CA  CYS A 257     -27.077  46.841 -52.453  1.00 17.15           C  
ATOM   4209  HA  CYS A 257     -26.727  46.618 -51.446  1.00 17.15           H  
ATOM   4210  C   CYS A 257     -26.959  45.379 -52.902  1.00 17.15           C  
ATOM   4211  CB  CYS A 257     -28.440  47.483 -52.150  1.00 17.15           C  
ATOM   4212  HB2 CYS A 257     -28.928  46.770 -51.486  1.00 17.15           H  
ATOM   4213  HB3 CYS A 257     -28.236  48.390 -51.581  1.00 17.15           H  
ATOM   4214  O   CYS A 257     -26.217  45.207 -53.832  1.00 17.15           O  
ATOM   4215  SG  CYS A 257     -29.653  47.938 -53.409  1.00 17.15           S  
ATOM   4216  HG  CYS A 257     -30.363  48.804 -52.680  1.00 17.15           H  
ATOM   4217  N   LYS A 258     -27.473  44.235 -52.368  1.00 17.43           N  
ATOM   4218  H   LYS A 258     -26.995  43.458 -52.801  1.00 17.43           H  
ATOM   4219  CA  LYS A 258     -28.353  43.750 -51.271  1.00 17.43           C  
ATOM   4220  HA  LYS A 258     -28.364  44.558 -50.540  1.00 17.43           H  
ATOM   4221  C   LYS A 258     -27.832  42.430 -50.559  1.00 17.43           C  
ATOM   4222  CB  LYS A 258     -29.776  43.488 -51.800  1.00 17.43           C  
ATOM   4223  HB2 LYS A 258     -30.426  43.195 -50.975  1.00 17.43           H  
ATOM   4224  HB3 LYS A 258     -29.731  42.641 -52.484  1.00 17.43           H  
ATOM   4225  O   LYS A 258     -26.641  42.207 -50.510  1.00 17.43           O  
ATOM   4226  CG  LYS A 258     -30.452  44.630 -52.545  1.00 17.43           C  
ATOM   4227  HG2 LYS A 258     -30.841  44.206 -53.471  1.00 17.43           H  
ATOM   4228  HG3 LYS A 258     -29.719  45.362 -52.882  1.00 17.43           H  
ATOM   4229  CD  LYS A 258     -31.604  45.299 -51.772  1.00 17.43           C  
ATOM   4230  HD2 LYS A 258     -32.122  45.921 -52.502  1.00 17.43           H  
ATOM   4231  HD3 LYS A 258     -32.296  44.537 -51.414  1.00 17.43           H  
ATOM   4232  CE  LYS A 258     -31.205  46.236 -50.638  1.00 17.43           C  
ATOM   4233  HE2 LYS A 258     -30.713  47.106 -51.074  1.00 17.43           H  
ATOM   4234  HE3 LYS A 258     -30.476  45.728 -50.008  1.00 17.43           H  
ATOM   4235  NZ  LYS A 258     -32.364  46.694 -49.822  1.00 17.43           N  
ATOM   4236  HZ1 LYS A 258     -33.131  47.025 -50.390  1.00 17.43           H  
ATOM   4237  HZ2 LYS A 258     -32.095  47.443 -49.200  1.00 17.43           H  
ATOM   4238  HZ3 LYS A 258     -32.721  45.960 -49.228  1.00 17.43           H  
ATOM   4239  N   GLU A 259     -28.703  41.528 -50.073  1.00 19.02           N  
ATOM   4240  H   GLU A 259     -29.648  41.631 -50.413  1.00 19.02           H  
ATOM   4241  CA  GLU A 259     -28.640  40.768 -48.788  1.00 19.02           C  
ATOM   4242  HA  GLU A 259     -28.082  41.399 -48.097  1.00 19.02           H  
ATOM   4243  C   GLU A 259     -27.948  39.361 -48.660  1.00 19.02           C  
ATOM   4244  CB  GLU A 259     -30.102  40.718 -48.295  1.00 19.02           C  
ATOM   4245  HB2 GLU A 259     -30.545  39.743 -48.497  1.00 19.02           H  
ATOM   4246  HB3 GLU A 259     -30.709  41.413 -48.876  1.00 19.02           H  
ATOM   4247  O   GLU A 259     -26.874  39.139 -49.206  1.00 19.02           O  
ATOM   4248  CG  GLU A 259     -30.246  41.078 -46.807  1.00 19.02           C  
ATOM   4249  HG2 GLU A 259     -29.786  40.297 -46.201  1.00 19.02           H  
ATOM   4250  HG3 GLU A 259     -29.717  42.012 -46.620  1.00 19.02           H  
ATOM   4251  CD  GLU A 259     -31.715  41.230 -46.391  1.00 19.02           C  
ATOM   4252  OE1 GLU A 259     -31.955  41.832 -45.321  1.00 19.02           O  
ATOM   4253  OE2 GLU A 259     -32.581  40.816 -47.199  1.00 19.02           O  
ATOM   4254  N   ARG A 260     -28.514  38.456 -47.820  1.00 17.45           N  
ATOM   4255  H   ARG A 260     -29.467  38.663 -47.557  1.00 17.45           H  
ATOM   4256  CA  ARG A 260     -27.808  37.597 -46.834  1.00 17.45           C  
ATOM   4257  HA  ARG A 260     -26.763  37.906 -46.828  1.00 17.45           H  
ATOM   4258  C   ARG A 260     -27.742  36.081 -47.144  1.00 17.45           C  
ATOM   4259  CB  ARG A 260     -28.398  37.958 -45.453  1.00 17.45           C  
ATOM   4260  HB2 ARG A 260     -29.471  37.767 -45.477  1.00 17.45           H  
ATOM   4261  HB3 ARG A 260     -28.275  39.034 -45.337  1.00 17.45           H  
ATOM   4262  O   ARG A 260     -26.636  35.578 -47.253  1.00 17.45           O  
ATOM   4263  CG  ARG A 260     -27.805  37.332 -44.175  1.00 17.45           C  
ATOM   4264  HG2 ARG A 260     -27.773  36.245 -44.243  1.00 17.45           H  
ATOM   4265  HG3 ARG A 260     -26.787  37.700 -44.047  1.00 17.45           H  
ATOM   4266  CD  ARG A 260     -28.684  37.751 -42.972  1.00 17.45           C  
ATOM   4267  HD2 ARG A 260     -29.552  37.093 -42.936  1.00 17.45           H  
ATOM   4268  HD3 ARG A 260     -29.071  38.755 -43.148  1.00 17.45           H  
ATOM   4269  NE  ARG A 260     -27.978  37.703 -41.667  1.00 17.45           N  
ATOM   4270  HE  ARG A 260     -27.620  36.800 -41.388  1.00 17.45           H  
ATOM   4271  NH1 ARG A 260     -28.304  39.896 -40.975  1.00 17.45           N  
ATOM   4272 HH11 ARG A 260     -28.476  40.164 -41.933  1.00 17.45           H  
ATOM   4273 HH12 ARG A 260     -28.070  40.612 -40.303  1.00 17.45           H  
ATOM   4274  NH2 ARG A 260     -27.282  38.507 -39.632  1.00 17.45           N  
ATOM   4275 HH21 ARG A 260     -27.133  39.316 -39.046  1.00 17.45           H  
ATOM   4276 HH22 ARG A 260     -26.934  37.599 -39.358  1.00 17.45           H  
ATOM   4277  CZ  ARG A 260     -27.877  38.686 -40.776  1.00 17.45           C  
ATOM   4278  N   ASN A 261     -28.817  35.306 -47.326  1.00 19.34           N  
ATOM   4279  H   ASN A 261     -28.556  34.469 -47.826  1.00 19.34           H  
ATOM   4280  CA  ASN A 261     -29.741  34.953 -46.235  1.00 19.34           C  
ATOM   4281  HA  ASN A 261     -29.500  35.581 -45.378  1.00 19.34           H  
ATOM   4282  C   ASN A 261     -29.474  33.510 -45.733  1.00 19.34           C  
ATOM   4283  CB  ASN A 261     -31.208  35.219 -46.649  1.00 19.34           C  
ATOM   4284  HB2 ASN A 261     -31.232  35.812 -47.564  1.00 19.34           H  
ATOM   4285  HB3 ASN A 261     -31.706  34.271 -46.853  1.00 19.34           H  
ATOM   4286  O   ASN A 261     -28.760  32.763 -46.393  1.00 19.34           O  
ATOM   4287  CG  ASN A 261     -32.008  35.983 -45.600  1.00 19.34           C  
ATOM   4288  ND2 ASN A 261     -33.283  36.187 -45.819  1.00 19.34           N  
ATOM   4289 HD21 ASN A 261     -33.746  35.788 -46.622  1.00 19.34           H  
ATOM   4290 HD22 ASN A 261     -33.780  36.719 -45.118  1.00 19.34           H  
ATOM   4291  OD1 ASN A 261     -31.496  36.433 -44.589  1.00 19.34           O  
ATOM   4292  N   LEU A 262     -29.982  33.170 -44.542  1.00 18.94           N  
ATOM   4293  H   LEU A 262     -30.648  33.801 -44.120  1.00 18.94           H  
ATOM   4294  CA  LEU A 262     -29.659  31.948 -43.774  1.00 18.94           C  
ATOM   4295  HA  LEU A 262     -28.606  31.714 -43.936  1.00 18.94           H  
ATOM   4296  C   LEU A 262     -30.473  30.704 -44.245  1.00 18.94           C  
ATOM   4297  CB  LEU A 262     -29.861  32.241 -42.268  1.00 18.94           C  
ATOM   4298  HB2 LEU A 262     -30.906  32.064 -42.014  1.00 18.94           H  
ATOM   4299  HB3 LEU A 262     -29.256  31.503 -41.741  1.00 18.94           H  
ATOM   4300  O   LEU A 262     -31.260  30.830 -45.178  1.00 18.94           O  
ATOM   4301  CG  LEU A 262     -29.446  33.601 -41.677  1.00 18.94           C  
ATOM   4302  HG  LEU A 262     -28.581  33.997 -42.208  1.00 18.94           H  
ATOM   4303  CD1 LEU A 262     -30.586  34.624 -41.705  1.00 18.94           C  
ATOM   4304 HD11 LEU A 262     -30.269  35.555 -41.236  1.00 18.94           H  
ATOM   4305 HD12 LEU A 262     -30.897  34.838 -42.727  1.00 18.94           H  
ATOM   4306 HD13 LEU A 262     -31.446  34.234 -41.159  1.00 18.94           H  
ATOM   4307  CD2 LEU A 262     -29.078  33.424 -40.200  1.00 18.94           C  
ATOM   4308 HD21 LEU A 262     -29.913  32.983 -39.657  1.00 18.94           H  
ATOM   4309 HD22 LEU A 262     -28.825  34.384 -39.751  1.00 18.94           H  
ATOM   4310 HD23 LEU A 262     -28.217  32.761 -40.110  1.00 18.94           H  
ATOM   4311  N   GLN A 263     -30.379  29.499 -43.656  1.00 19.91           N  
ATOM   4312  H   GLN A 263     -30.912  28.778 -44.121  1.00 19.91           H  
ATOM   4313  CA  GLN A 263     -29.504  29.001 -42.574  1.00 19.91           C  
ATOM   4314  HA  GLN A 263     -28.600  29.610 -42.565  1.00 19.91           H  
ATOM   4315  C   GLN A 263     -29.028  27.562 -42.863  1.00 19.91           C  
ATOM   4316  CB  GLN A 263     -30.200  29.102 -41.184  1.00 19.91           C  
ATOM   4317  HB2 GLN A 263     -30.833  28.230 -41.021  1.00 19.91           H  
ATOM   4318  HB3 GLN A 263     -30.856  29.972 -41.169  1.00 19.91           H  
ATOM   4319  O   GLN A 263     -29.256  27.024 -43.943  1.00 19.91           O  
ATOM   4320  CG  GLN A 263     -29.177  29.226 -40.023  1.00 19.91           C  
ATOM   4321  HG2 GLN A 263     -28.320  29.815 -40.351  1.00 19.91           H  
ATOM   4322  HG3 GLN A 263     -28.814  28.238 -39.742  1.00 19.91           H  
ATOM   4323  CD  GLN A 263     -29.695  29.852 -38.735  1.00 19.91           C  
ATOM   4324  NE2 GLN A 263     -28.819  30.080 -37.782  1.00 19.91           N  
ATOM   4325 HE21 GLN A 263     -29.192  30.421 -36.908  1.00 19.91           H  
ATOM   4326 HE22 GLN A 263     -27.873  29.743 -37.886  1.00 19.91           H  
ATOM   4327  OE1 GLN A 263     -30.860  30.156 -38.552  1.00 19.91           O  
ATOM   4328  N   ASP A 264     -28.298  27.002 -41.902  1.00 20.98           N  
ATOM   4329  H   ASP A 264     -28.182  27.522 -41.044  1.00 20.98           H  
ATOM   4330  CA  ASP A 264     -27.388  25.876 -42.034  1.00 20.98           C  
ATOM   4331  HA  ASP A 264     -26.644  26.164 -42.777  1.00 20.98           H  
ATOM   4332  C   ASP A 264     -28.006  24.557 -42.505  1.00 20.98           C  
ATOM   4333  CB  ASP A 264     -26.682  25.681 -40.682  1.00 20.98           C  
ATOM   4334  HB2 ASP A 264     -27.414  25.715 -39.875  1.00 20.98           H  
ATOM   4335  HB3 ASP A 264     -26.195  24.707 -40.640  1.00 20.98           H  
ATOM   4336  O   ASP A 264     -29.191  24.291 -42.282  1.00 20.98           O  
ATOM   4337  CG  ASP A 264     -25.621  26.759 -40.488  1.00 20.98           C  
ATOM   4338  OD1 ASP A 264     -24.736  26.848 -41.366  1.00 20.98           O  
ATOM   4339  OD2 ASP A 264     -25.753  27.523 -39.506  1.00 20.98           O  
ATOM   4340  N   PRO A 265     -27.177  23.683 -43.105  1.00 21.25           N  
ATOM   4341  CA  PRO A 265     -27.584  22.325 -43.405  1.00 21.25           C  
ATOM   4342  HA  PRO A 265     -28.428  22.337 -44.096  1.00 21.25           H  
ATOM   4343  C   PRO A 265     -28.003  21.628 -42.101  1.00 21.25           C  
ATOM   4344  CB  PRO A 265     -26.362  21.698 -44.098  1.00 21.25           C  
ATOM   4345  HB2 PRO A 265     -26.268  20.623 -43.946  1.00 21.25           H  
ATOM   4346  HB3 PRO A 265     -26.412  21.911 -45.166  1.00 21.25           H  
ATOM   4347  O   PRO A 265     -27.239  21.566 -41.136  1.00 21.25           O  
ATOM   4348  CG  PRO A 265     -25.177  22.449 -43.496  1.00 21.25           C  
ATOM   4349  HG2 PRO A 265     -24.939  22.050 -42.510  1.00 21.25           H  
ATOM   4350  HG3 PRO A 265     -24.304  22.424 -44.148  1.00 21.25           H  
ATOM   4351  CD  PRO A 265     -25.748  23.855 -43.368  1.00 21.25           C  
ATOM   4352  HD2 PRO A 265     -25.226  24.384 -42.571  1.00 21.25           H  
ATOM   4353  HD3 PRO A 265     -25.621  24.392 -44.308  1.00 21.25           H  
ATOM   4354  N   VAL A 266     -29.206  21.043 -42.097  1.00 21.73           N  
ATOM   4355  H   VAL A 266     -29.811  21.209 -42.888  1.00 21.73           H  
ATOM   4356  CA  VAL A 266     -29.743  20.254 -40.972  1.00 21.73           C  
ATOM   4357  HA  VAL A 266     -29.064  20.380 -40.130  1.00 21.73           H  
ATOM   4358  C   VAL A 266     -29.752  18.738 -41.281  1.00 21.73           C  
ATOM   4359  CB  VAL A 266     -31.123  20.789 -40.494  1.00 21.73           C  
ATOM   4360  HB  VAL A 266     -31.909  20.397 -41.140  1.00 21.73           H  
ATOM   4361  O   VAL A 266     -30.760  18.081 -41.049  1.00 21.73           O  
ATOM   4362  CG1 VAL A 266     -31.402  20.369 -39.040  1.00 21.73           C  
ATOM   4363 HG11 VAL A 266     -30.651  20.793 -38.373  1.00 21.73           H  
ATOM   4364 HG12 VAL A 266     -32.389  20.721 -38.741  1.00 21.73           H  
ATOM   4365 HG13 VAL A 266     -31.400  19.283 -38.946  1.00 21.73           H  
ATOM   4366  CG2 VAL A 266     -31.230  22.321 -40.520  1.00 21.73           C  
ATOM   4367 HG21 VAL A 266     -30.403  22.769 -39.969  1.00 21.73           H  
ATOM   4368 HG22 VAL A 266     -31.206  22.682 -41.548  1.00 21.73           H  
ATOM   4369 HG23 VAL A 266     -32.175  22.641 -40.081  1.00 21.73           H  
ATOM   4370  N   PRO A 267     -28.660  18.114 -41.779  1.00 19.50           N  
ATOM   4371  CA  PRO A 267     -28.614  16.676 -42.047  1.00 19.50           C  
ATOM   4372  HA  PRO A 267     -29.545  16.328 -42.495  1.00 19.50           H  
ATOM   4373  C   PRO A 267     -28.342  15.876 -40.763  1.00 19.50           C  
ATOM   4374  CB  PRO A 267     -27.453  16.522 -43.037  1.00 19.50           C  
ATOM   4375  HB2 PRO A 267     -27.760  16.869 -44.024  1.00 19.50           H  
ATOM   4376  HB3 PRO A 267     -27.070  15.504 -43.099  1.00 19.50           H  
ATOM   4377  O   PRO A 267     -27.923  14.727 -40.858  1.00 19.50           O  
ATOM   4378  CG  PRO A 267     -26.429  17.484 -42.439  1.00 19.50           C  
ATOM   4379  HG2 PRO A 267     -25.687  17.794 -43.175  1.00 19.50           H  
ATOM   4380  HG3 PRO A 267     -25.949  17.038 -41.568  1.00 19.50           H  
ATOM   4381  CD  PRO A 267     -27.325  18.645 -42.016  1.00 19.50           C  
ATOM   4382  HD2 PRO A 267     -26.919  19.130 -41.128  1.00 19.50           H  
ATOM   4383  HD3 PRO A 267     -27.390  19.327 -42.864  1.00 19.50           H  
ATOM   4384  N   LYS A 268     -28.436  16.526 -39.587  1.00 21.05           N  
ATOM   4385  H   LYS A 268     -28.942  17.401 -39.598  1.00 21.05           H  
ATOM   4386  CA  LYS A 268     -27.733  16.147 -38.353  1.00 21.05           C  
ATOM   4387  HA  LYS A 268     -26.660  16.267 -38.508  1.00 21.05           H  
ATOM   4388  C   LYS A 268     -27.911  14.652 -38.048  1.00 21.05           C  
ATOM   4389  CB  LYS A 268     -28.169  17.055 -37.187  1.00 21.05           C  
ATOM   4390  HB2 LYS A 268     -27.942  16.531 -36.258  1.00 21.05           H  
ATOM   4391  HB3 LYS A 268     -29.245  17.221 -37.243  1.00 21.05           H  
ATOM   4392  O   LYS A 268     -26.924  13.958 -37.857  1.00 21.05           O  
ATOM   4393  CG  LYS A 268     -27.493  18.430 -37.124  1.00 21.05           C  
ATOM   4394  HG2 LYS A 268     -26.411  18.302 -37.103  1.00 21.05           H  
ATOM   4395  HG3 LYS A 268     -27.773  19.023 -37.994  1.00 21.05           H  
ATOM   4396  CD  LYS A 268     -27.956  19.128 -35.835  1.00 21.05           C  
ATOM   4397  HD2 LYS A 268     -27.736  18.479 -34.987  1.00 21.05           H  
ATOM   4398  HD3 LYS A 268     -29.034  19.284 -35.882  1.00 21.05           H  
ATOM   4399  CE  LYS A 268     -27.252  20.470 -35.628  1.00 21.05           C  
ATOM   4400  HE2 LYS A 268     -27.518  21.136 -36.449  1.00 21.05           H  
ATOM   4401  HE3 LYS A 268     -26.175  20.306 -35.666  1.00 21.05           H  
ATOM   4402  NZ  LYS A 268     -27.633  21.069 -34.324  1.00 21.05           N  
ATOM   4403  HZ1 LYS A 268     -27.380  20.449 -33.568  1.00 21.05           H  
ATOM   4404  HZ2 LYS A 268     -28.631  21.217 -34.288  1.00 21.05           H  
ATOM   4405  HZ3 LYS A 268     -27.168  21.956 -34.190  1.00 21.05           H  
ATOM   4406  N   GLU A 269     -29.124  14.111 -38.104  1.00 20.80           N  
ATOM   4407  H   GLU A 269     -29.094  13.140 -38.380  1.00 20.80           H  
ATOM   4408  CA  GLU A 269     -30.045  14.391 -37.005  1.00 20.80           C  
ATOM   4409  HA  GLU A 269     -29.858  15.382 -36.591  1.00 20.80           H  
ATOM   4410  C   GLU A 269     -29.737  13.454 -35.848  1.00 20.80           C  
ATOM   4411  CB  GLU A 269     -31.527  14.413 -37.412  1.00 20.80           C  
ATOM   4412  HB2 GLU A 269     -31.850  13.412 -37.697  1.00 20.80           H  
ATOM   4413  HB3 GLU A 269     -31.663  15.083 -38.261  1.00 20.80           H  
ATOM   4414  O   GLU A 269     -29.056  13.866 -34.915  1.00 20.80           O  
ATOM   4415  CG  GLU A 269     -32.345  14.940 -36.215  1.00 20.80           C  
ATOM   4416  HG2 GLU A 269     -32.109  15.995 -36.073  1.00 20.80           H  
ATOM   4417  HG3 GLU A 269     -32.059  14.419 -35.302  1.00 20.80           H  
ATOM   4418  CD  GLU A 269     -33.848  14.751 -36.400  1.00 20.80           C  
ATOM   4419  OE1 GLU A 269     -34.561  15.776 -36.353  1.00 20.80           O  
ATOM   4420  OE2 GLU A 269     -34.247  13.573 -36.548  1.00 20.80           O  
ATOM   4421  N   SER A 270     -30.278  12.239 -35.904  1.00 18.21           N  
ATOM   4422  H   SER A 270     -30.796  12.010 -36.740  1.00 18.21           H  
ATOM   4423  CA  SER A 270     -30.706  11.583 -34.676  1.00 18.21           C  
ATOM   4424  HA  SER A 270     -30.750  12.350 -33.903  1.00 18.21           H  
ATOM   4425  C   SER A 270     -29.691  10.565 -34.119  1.00 18.21           C  
ATOM   4426  CB  SER A 270     -32.169  11.136 -34.843  1.00 18.21           C  
ATOM   4427  HB2 SER A 270     -32.247  10.271 -35.502  1.00 18.21           H  
ATOM   4428  HB3 SER A 270     -32.729  11.951 -35.302  1.00 18.21           H  
ATOM   4429  O   SER A 270     -28.843  10.935 -33.315  1.00 18.21           O  
ATOM   4430  OG  SER A 270     -32.773  10.848 -33.605  1.00 18.21           O  
ATOM   4431  HG  SER A 270     -33.560  11.395 -33.538  1.00 18.21           H  
ATOM   4432  N   PRO A 271     -29.794   9.260 -34.414  1.00 18.13           N  
ATOM   4433  CA  PRO A 271     -30.539   8.487 -33.428  1.00 18.13           C  
ATOM   4434  HA  PRO A 271     -31.144   9.163 -32.824  1.00 18.13           H  
ATOM   4435  C   PRO A 271     -29.708   7.712 -32.405  1.00 18.13           C  
ATOM   4436  CB  PRO A 271     -31.514   7.617 -34.226  1.00 18.13           C  
ATOM   4437  HB2 PRO A 271     -31.728   6.668 -33.735  1.00 18.13           H  
ATOM   4438  HB3 PRO A 271     -32.445   8.163 -34.381  1.00 18.13           H  
ATOM   4439  O   PRO A 271     -29.837   7.954 -31.208  1.00 18.13           O  
ATOM   4440  CG  PRO A 271     -30.811   7.429 -35.571  1.00 18.13           C  
ATOM   4441  HG2 PRO A 271     -30.122   6.586 -35.518  1.00 18.13           H  
ATOM   4442  HG3 PRO A 271     -31.526   7.286 -36.381  1.00 18.13           H  
ATOM   4443  CD  PRO A 271     -30.007   8.716 -35.750  1.00 18.13           C  
ATOM   4444  HD2 PRO A 271     -29.050   8.497 -36.222  1.00 18.13           H  
ATOM   4445  HD3 PRO A 271     -30.557   9.416 -36.379  1.00 18.13           H  
ATOM   4446  N   LYS A 272     -29.053   6.624 -32.827  1.00 17.68           N  
ATOM   4447  H   LYS A 272     -28.841   6.538 -33.810  1.00 17.68           H  
ATOM   4448  CA  LYS A 272     -29.153   5.409 -32.003  1.00 17.68           C  
ATOM   4449  HA  LYS A 272     -30.142   5.460 -31.548  1.00 17.68           H  
ATOM   4450  C   LYS A 272     -28.233   5.379 -30.782  1.00 17.68           C  
ATOM   4451  CB  LYS A 272     -29.144   4.116 -32.836  1.00 17.68           C  
ATOM   4452  HB2 LYS A 272     -28.325   4.129 -33.555  1.00 17.68           H  
ATOM   4453  HB3 LYS A 272     -28.999   3.273 -32.160  1.00 17.68           H  
ATOM   4454  O   LYS A 272     -27.068   5.756 -30.831  1.00 17.68           O  
ATOM   4455  CG  LYS A 272     -30.499   3.948 -33.550  1.00 17.68           C  
ATOM   4456  HG2 LYS A 272     -31.301   4.213 -32.862  1.00 17.68           H  
ATOM   4457  HG3 LYS A 272     -30.540   4.623 -34.405  1.00 17.68           H  
ATOM   4458  CD  LYS A 272     -30.761   2.517 -34.032  1.00 17.68           C  
ATOM   4459  HD2 LYS A 272     -30.033   2.249 -34.797  1.00 17.68           H  
ATOM   4460  HD3 LYS A 272     -30.664   1.836 -33.187  1.00 17.68           H  
ATOM   4461  CE  LYS A 272     -32.188   2.438 -34.597  1.00 17.68           C  
ATOM   4462  HE2 LYS A 272     -32.252   3.079 -35.476  1.00 17.68           H  
ATOM   4463  HE3 LYS A 272     -32.876   2.833 -33.849  1.00 17.68           H  
ATOM   4464  NZ  LYS A 272     -32.573   1.047 -34.943  1.00 17.68           N  
ATOM   4465  HZ1 LYS A 272     -31.951   0.662 -35.640  1.00 17.68           H  
ATOM   4466  HZ2 LYS A 272     -32.536   0.456 -34.125  1.00 17.68           H  
ATOM   4467  HZ3 LYS A 272     -33.516   1.016 -35.304  1.00 17.68           H  
ATOM   4468  N   SER A 273     -28.825   4.873 -29.702  1.00 18.14           N  
ATOM   4469  H   SER A 273     -29.766   4.524 -29.812  1.00 18.14           H  
ATOM   4470  CA  SER A 273     -28.279   4.743 -28.354  1.00 18.14           C  
ATOM   4471  HA  SER A 273     -28.243   5.729 -27.890  1.00 18.14           H  
ATOM   4472  C   SER A 273     -26.880   4.133 -28.333  1.00 18.14           C  
ATOM   4473  CB  SER A 273     -29.225   3.851 -27.537  1.00 18.14           C  
ATOM   4474  HB2 SER A 273     -28.769   3.608 -26.577  1.00 18.14           H  
ATOM   4475  HB3 SER A 273     -30.158   4.384 -27.358  1.00 18.14           H  
ATOM   4476  O   SER A 273     -26.685   3.007 -28.798  1.00 18.14           O  
ATOM   4477  OG  SER A 273     -29.503   2.661 -28.258  1.00 18.14           O  
ATOM   4478  HG  SER A 273     -28.660   2.223 -28.393  1.00 18.14           H  
ATOM   4479  N   CYS A 274     -25.934   4.858 -27.737  1.00 20.92           N  
ATOM   4480  H   CYS A 274     -26.151   5.800 -27.442  1.00 20.92           H  
ATOM   4481  CA  CYS A 274     -24.591   4.362 -27.466  1.00 20.92           C  
ATOM   4482  HA  CYS A 274     -24.152   4.039 -28.410  1.00 20.92           H  
ATOM   4483  C   CYS A 274     -24.609   3.147 -26.525  1.00 20.92           C  
ATOM   4484  CB  CYS A 274     -23.734   5.501 -26.896  1.00 20.92           C  
ATOM   4485  HB2 CYS A 274     -24.213   5.917 -26.009  1.00 20.92           H  
ATOM   4486  HB3 CYS A 274     -22.754   5.118 -26.611  1.00 20.92           H  
ATOM   4487  O   CYS A 274     -25.546   2.946 -25.750  1.00 20.92           O  
ATOM   4488  SG  CYS A 274     -23.527   6.786 -28.164  1.00 20.92           S  
ATOM   4489  HG  CYS A 274     -22.743   7.605 -27.456  1.00 20.92           H  
ATOM   4490  N   PHE A 275     -23.549   2.344 -26.602  1.00 18.05           N  
ATOM   4491  H   PHE A 275     -22.794   2.593 -27.225  1.00 18.05           H  
ATOM   4492  CA  PHE A 275     -23.395   1.126 -25.813  1.00 18.05           C  
ATOM   4493  HA  PHE A 275     -24.263   0.492 -25.994  1.00 18.05           H  
ATOM   4494  C   PHE A 275     -23.351   1.443 -24.321  1.00 18.05           C  
ATOM   4495  CB  PHE A 275     -22.147   0.366 -26.275  1.00 18.05           C  
ATOM   4496  HB2 PHE A 275     -21.295   1.043 -26.321  1.00 18.05           H  
ATOM   4497  HB3 PHE A 275     -21.913  -0.405 -25.541  1.00 18.05           H  
ATOM   4498  O   PHE A 275     -22.611   2.323 -23.886  1.00 18.05           O  
ATOM   4499  CG  PHE A 275     -22.356  -0.295 -27.622  1.00 18.05           C  
ATOM   4500  CD1 PHE A 275     -22.751  -1.644 -27.678  1.00 18.05           C  
ATOM   4501  HD1 PHE A 275     -22.841  -2.221 -26.770  1.00 18.05           H  
ATOM   4502  CD2 PHE A 275     -22.231   0.447 -28.813  1.00 18.05           C  
ATOM   4503  HD2 PHE A 275     -21.918   1.480 -28.780  1.00 18.05           H  
ATOM   4504  CE1 PHE A 275     -23.037  -2.244 -28.917  1.00 18.05           C  
ATOM   4505  HE1 PHE A 275     -23.340  -3.280 -28.954  1.00 18.05           H  
ATOM   4506  CE2 PHE A 275     -22.524  -0.151 -30.052  1.00 18.05           C  
ATOM   4507  HE2 PHE A 275     -22.437   0.421 -30.963  1.00 18.05           H  
ATOM   4508  CZ  PHE A 275     -22.931  -1.496 -30.102  1.00 18.05           C  
ATOM   4509  HZ  PHE A 275     -23.154  -1.960 -31.052  1.00 18.05           H  
ATOM   4510  N   PHE A 276     -24.153   0.715 -23.545  1.00 19.73           N  
ATOM   4511  H   PHE A 276     -24.748   0.020 -23.973  1.00 19.73           H  
ATOM   4512  CA  PHE A 276     -24.331   0.993 -22.123  1.00 19.73           C  
ATOM   4513  HA  PHE A 276     -24.420   2.073 -22.003  1.00 19.73           H  
ATOM   4514  C   PHE A 276     -23.133   0.555 -21.269  1.00 19.73           C  
ATOM   4515  CB  PHE A 276     -25.642   0.349 -21.635  1.00 19.73           C  
ATOM   4516  HB2 PHE A 276     -25.423  -0.588 -21.122  1.00 19.73           H  
ATOM   4517  HB3 PHE A 276     -26.267   0.097 -22.492  1.00 19.73           H  
ATOM   4518  O   PHE A 276     -23.064   1.008 -20.132  1.00 19.73           O  
ATOM   4519  CG  PHE A 276     -26.459   1.244 -20.720  1.00 19.73           C  
ATOM   4520  CD1 PHE A 276     -26.198   1.292 -19.337  1.00 19.73           C  
ATOM   4521  HD1 PHE A 276     -25.412   0.686 -18.911  1.00 19.73           H  
ATOM   4522  CD2 PHE A 276     -27.481   2.046 -21.263  1.00 19.73           C  
ATOM   4523  HD2 PHE A 276     -27.682   2.021 -22.323  1.00 19.73           H  
ATOM   4524  CE1 PHE A 276     -26.953   2.137 -18.504  1.00 19.73           C  
ATOM   4525  HE1 PHE A 276     -26.744   2.173 -17.445  1.00 19.73           H  
ATOM   4526  CE2 PHE A 276     -28.243   2.885 -20.429  1.00 19.73           C  
ATOM   4527  HE2 PHE A 276     -29.029   3.494 -20.847  1.00 19.73           H  
ATOM   4528  CZ  PHE A 276     -27.978   2.931 -19.049  1.00 19.73           C  
ATOM   4529  HZ  PHE A 276     -28.560   3.575 -18.406  1.00 19.73           H  
ATOM   4530  N   ASP A 277     -22.265  -0.327 -21.810  1.00 18.22           N  
ATOM   4531  H   ASP A 277     -22.464  -0.577 -22.768  1.00 18.22           H  
ATOM   4532  CA  ASP A 277     -21.078  -1.036 -21.269  1.00 18.22           C  
ATOM   4533  HA  ASP A 277     -21.421  -2.051 -21.068  1.00 18.22           H  
ATOM   4534  C   ASP A 277     -20.537  -0.562 -19.908  1.00 18.22           C  
ATOM   4535  CB  ASP A 277     -19.989  -1.172 -22.364  1.00 18.22           C  
ATOM   4536  HB2 ASP A 277     -20.153  -0.431 -23.146  1.00 18.22           H  
ATOM   4537  HB3 ASP A 277     -18.992  -0.994 -21.961  1.00 18.22           H  
ATOM   4538  O   ASP A 277     -19.367  -0.224 -19.717  1.00 18.22           O  
ATOM   4539  CG  ASP A 277     -20.001  -2.574 -22.983  1.00 18.22           C  
ATOM   4540  OD1 ASP A 277     -21.049  -2.897 -23.583  1.00 18.22           O  
ATOM   4541  OD2 ASP A 277     -18.986  -3.309 -22.818  1.00 18.22           O  
ATOM   4542  N   SER A 278     -21.414  -0.620 -18.909  1.00 20.59           N  
ATOM   4543  H   SER A 278     -22.371  -0.814 -19.166  1.00 20.59           H  
ATOM   4544  CA  SER A 278     -21.164  -0.196 -17.543  1.00 20.59           C  
ATOM   4545  HA  SER A 278     -20.533   0.693 -17.552  1.00 20.59           H  
ATOM   4546  C   SER A 278     -20.402  -1.312 -16.857  1.00 20.59           C  
ATOM   4547  CB  SER A 278     -22.475   0.174 -16.843  1.00 20.59           C  
ATOM   4548  HB2 SER A 278     -23.198  -0.634 -16.955  1.00 20.59           H  
ATOM   4549  HB3 SER A 278     -22.287   0.337 -15.782  1.00 20.59           H  
ATOM   4550  O   SER A 278     -20.934  -2.065 -16.045  1.00 20.59           O  
ATOM   4551  OG  SER A 278     -22.988   1.366 -17.408  1.00 20.59           O  
ATOM   4552  HG  SER A 278     -22.985   1.293 -18.365  1.00 20.59           H  
ATOM   4553  N   ARG A 279     -19.125  -1.433 -17.234  1.00 19.72           N  
ATOM   4554  H   ARG A 279     -18.845  -0.847 -18.007  1.00 19.72           H  
ATOM   4555  CA  ARG A 279     -18.124  -2.293 -16.602  1.00 19.72           C  
ATOM   4556  HA  ARG A 279     -18.565  -3.275 -16.425  1.00 19.72           H  
ATOM   4557  C   ARG A 279     -17.795  -1.711 -15.232  1.00 19.72           C  
ATOM   4558  CB  ARG A 279     -16.901  -2.461 -17.518  1.00 19.72           C  
ATOM   4559  HB2 ARG A 279     -16.145  -3.036 -16.982  1.00 19.72           H  
ATOM   4560  HB3 ARG A 279     -16.488  -1.482 -17.764  1.00 19.72           H  
ATOM   4561  O   ARG A 279     -16.721  -1.142 -15.018  1.00 19.72           O  
ATOM   4562  CG  ARG A 279     -17.261  -3.204 -18.813  1.00 19.72           C  
ATOM   4563  HG2 ARG A 279     -17.760  -4.141 -18.566  1.00 19.72           H  
ATOM   4564  HG3 ARG A 279     -17.938  -2.594 -19.412  1.00 19.72           H  
ATOM   4565  CD  ARG A 279     -16.004  -3.508 -19.632  1.00 19.72           C  
ATOM   4566  HD2 ARG A 279     -15.501  -2.569 -19.862  1.00 19.72           H  
ATOM   4567  HD3 ARG A 279     -15.342  -4.130 -19.031  1.00 19.72           H  
ATOM   4568  NE  ARG A 279     -16.355  -4.181 -20.894  1.00 19.72           N  
ATOM   4569  HE  ARG A 279     -17.178  -3.841 -21.371  1.00 19.72           H  
ATOM   4570  NH1 ARG A 279     -14.648  -5.736 -20.999  1.00 19.72           N  
ATOM   4571 HH11 ARG A 279     -14.328  -5.445 -20.086  1.00 19.72           H  
ATOM   4572 HH12 ARG A 279     -14.252  -6.543 -21.460  1.00 19.72           H  
ATOM   4573  NH2 ARG A 279     -16.216  -5.638 -22.600  1.00 19.72           N  
ATOM   4574 HH21 ARG A 279     -17.063  -5.215 -22.950  1.00 19.72           H  
ATOM   4575 HH22 ARG A 279     -15.817  -6.433 -23.079  1.00 19.72           H  
ATOM   4576  CZ  ARG A 279     -15.730  -5.181 -21.485  1.00 19.72           C  
ATOM   4577  N   SER A 280     -18.783  -1.800 -14.344  1.00 19.09           N  
ATOM   4578  H   SER A 280     -19.659  -2.178 -14.675  1.00 19.09           H  
ATOM   4579  CA  SER A 280     -18.760  -1.346 -12.963  1.00 19.09           C  
ATOM   4580  HA  SER A 280     -18.706  -0.257 -12.943  1.00 19.09           H  
ATOM   4581  C   SER A 280     -17.534  -1.932 -12.288  1.00 19.09           C  
ATOM   4582  CB  SER A 280     -20.048  -1.775 -12.258  1.00 19.09           C  
ATOM   4583  HB2 SER A 280     -19.984  -1.540 -11.195  1.00 19.09           H  
ATOM   4584  HB3 SER A 280     -20.200  -2.847 -12.383  1.00 19.09           H  
ATOM   4585  O   SER A 280     -17.395  -3.145 -12.150  1.00 19.09           O  
ATOM   4586  OG  SER A 280     -21.120  -1.059 -12.836  1.00 19.09           O  
ATOM   4587  HG  SER A 280     -21.948  -1.472 -12.581  1.00 19.09           H  
ATOM   4588  N   LYS A 281     -16.595  -1.050 -11.947  1.00 21.79           N  
ATOM   4589  H   LYS A 281     -16.807  -0.070 -12.073  1.00 21.79           H  
ATOM   4590  CA  LYS A 281     -15.286  -1.418 -11.410  1.00 21.79           C  
ATOM   4591  HA  LYS A 281     -14.878  -2.256 -11.976  1.00 21.79           H  
ATOM   4592  C   LYS A 281     -15.502  -1.893  -9.976  1.00 21.79           C  
ATOM   4593  CB  LYS A 281     -14.329  -0.212 -11.523  1.00 21.79           C  
ATOM   4594  HB2 LYS A 281     -14.797   0.644 -11.037  1.00 21.79           H  
ATOM   4595  HB3 LYS A 281     -13.407  -0.433 -10.986  1.00 21.79           H  
ATOM   4596  O   LYS A 281     -15.585  -1.065  -9.074  1.00 21.79           O  
ATOM   4597  CG  LYS A 281     -13.981   0.135 -12.988  1.00 21.79           C  
ATOM   4598  HG2 LYS A 281     -13.050  -0.361 -13.263  1.00 21.79           H  
ATOM   4599  HG3 LYS A 281     -14.762  -0.246 -13.646  1.00 21.79           H  
ATOM   4600  CD  LYS A 281     -13.857   1.649 -13.238  1.00 21.79           C  
ATOM   4601  HD2 LYS A 281     -12.985   2.045 -12.719  1.00 21.79           H  
ATOM   4602  HD3 LYS A 281     -14.752   2.129 -12.840  1.00 21.79           H  
ATOM   4603  CE  LYS A 281     -13.769   1.932 -14.750  1.00 21.79           C  
ATOM   4604  HE2 LYS A 281     -14.419   1.218 -15.256  1.00 21.79           H  
ATOM   4605  HE3 LYS A 281     -12.747   1.755 -15.085  1.00 21.79           H  
ATOM   4606  NZ  LYS A 281     -14.215   3.307 -15.113  1.00 21.79           N  
ATOM   4607  HZ1 LYS A 281     -15.175   3.447 -14.830  1.00 21.79           H  
ATOM   4608  HZ2 LYS A 281     -13.655   4.024 -14.675  1.00 21.79           H  
ATOM   4609  HZ3 LYS A 281     -14.212   3.449 -16.113  1.00 21.79           H  
ATOM   4610  N   SER A 282     -15.642  -3.207  -9.798  1.00 21.93           N  
ATOM   4611  H   SER A 282     -15.651  -3.806 -10.611  1.00 21.93           H  
ATOM   4612  CA  SER A 282     -15.734  -3.864  -8.492  1.00 21.93           C  
ATOM   4613  HA  SER A 282     -16.694  -3.624  -8.035  1.00 21.93           H  
ATOM   4614  C   SER A 282     -14.609  -3.360  -7.589  1.00 21.93           C  
ATOM   4615  CB  SER A 282     -15.639  -5.385  -8.662  1.00 21.93           C  
ATOM   4616  HB2 SER A 282     -16.530  -5.746  -9.176  1.00 21.93           H  
ATOM   4617  HB3 SER A 282     -15.580  -5.864  -7.684  1.00 21.93           H  
ATOM   4618  O   SER A 282     -13.434  -3.450  -7.956  1.00 21.93           O  
ATOM   4619  OG  SER A 282     -14.496  -5.714  -9.429  1.00 21.93           O  
ATOM   4620  HG  SER A 282     -13.731  -5.369  -8.961  1.00 21.93           H  
ATOM   4621  N   LEU A 283     -14.975  -2.774  -6.451  1.00 23.47           N  
ATOM   4622  H   LEU A 283     -15.952  -2.765  -6.191  1.00 23.47           H  
ATOM   4623  CA  LEU A 283     -14.026  -2.106  -5.567  1.00 23.47           C  
ATOM   4624  HA  LEU A 283     -13.407  -1.457  -6.187  1.00 23.47           H  
ATOM   4625  C   LEU A 283     -13.112  -3.141  -4.883  1.00 23.47           C  
ATOM   4626  CB  LEU A 283     -14.790  -1.236  -4.551  1.00 23.47           C  
ATOM   4627  HB2 LEU A 283     -14.085  -0.861  -3.809  1.00 23.47           H  
ATOM   4628  HB3 LEU A 283     -15.507  -1.869  -4.029  1.00 23.47           H  
ATOM   4629  O   LEU A 283     -13.603  -4.187  -4.458  1.00 23.47           O  
ATOM   4630  CG  LEU A 283     -15.532  -0.039  -5.180  1.00 23.47           C  
ATOM   4631  HG  LEU A 283     -16.153  -0.384  -6.006  1.00 23.47           H  
ATOM   4632  CD1 LEU A 283     -16.449   0.613  -4.147  1.00 23.47           C  
ATOM   4633 HD11 LEU A 283     -16.993   1.442  -4.600  1.00 23.47           H  
ATOM   4634 HD12 LEU A 283     -17.170  -0.117  -3.781  1.00 23.47           H  
ATOM   4635 HD13 LEU A 283     -15.863   0.983  -3.305  1.00 23.47           H  
ATOM   4636  CD2 LEU A 283     -14.565   1.031  -5.698  1.00 23.47           C  
ATOM   4637 HD21 LEU A 283     -15.131   1.888  -6.062  1.00 23.47           H  
ATOM   4638 HD22 LEU A 283     -13.977   0.633  -6.525  1.00 23.47           H  
ATOM   4639 HD23 LEU A 283     -13.901   1.354  -4.896  1.00 23.47           H  
ATOM   4640  N   PRO A 284     -11.796  -2.881  -4.775  1.00 21.42           N  
ATOM   4641  CA  PRO A 284     -10.882  -3.780  -4.081  1.00 21.42           C  
ATOM   4642  HA  PRO A 284     -11.015  -4.802  -4.438  1.00 21.42           H  
ATOM   4643  C   PRO A 284     -11.134  -3.734  -2.568  1.00 21.42           C  
ATOM   4644  CB  PRO A 284      -9.479  -3.292  -4.457  1.00 21.42           C  
ATOM   4645  HB2 PRO A 284      -9.169  -3.763  -5.391  1.00 21.42           H  
ATOM   4646  HB3 PRO A 284      -8.749  -3.492  -3.674  1.00 21.42           H  
ATOM   4647  O   PRO A 284     -11.148  -2.656  -1.974  1.00 21.42           O  
ATOM   4648  CG  PRO A 284      -9.674  -1.792  -4.687  1.00 21.42           C  
ATOM   4649  HG2 PRO A 284      -9.634  -1.264  -3.734  1.00 21.42           H  
ATOM   4650  HG3 PRO A 284      -8.932  -1.390  -5.376  1.00 21.42           H  
ATOM   4651  CD  PRO A 284     -11.089  -1.704  -5.261  1.00 21.42           C  
ATOM   4652  HD2 PRO A 284     -11.570  -0.787  -4.921  1.00 21.42           H  
ATOM   4653  HD3 PRO A 284     -11.047  -1.731  -6.350  1.00 21.42           H  
ATOM   4654  N   SER A 285     -11.304  -4.899  -1.938  1.00 22.98           N  
ATOM   4655  H   SER A 285     -11.301  -5.753  -2.477  1.00 22.98           H  
ATOM   4656  CA  SER A 285     -11.349  -5.000  -0.473  1.00 22.98           C  
ATOM   4657  HA  SER A 285     -12.076  -4.276  -0.106  1.00 22.98           H  
ATOM   4658  C   SER A 285      -9.965  -4.708   0.122  1.00 22.98           C  
ATOM   4659  CB  SER A 285     -11.803  -6.398  -0.035  1.00 22.98           C  
ATOM   4660  HB2 SER A 285     -11.078  -7.141  -0.369  1.00 22.98           H  
ATOM   4661  HB3 SER A 285     -12.769  -6.616  -0.491  1.00 22.98           H  
ATOM   4662  O   SER A 285      -8.976  -5.233  -0.397  1.00 22.98           O  
ATOM   4663  OG  SER A 285     -11.950  -6.476   1.370  1.00 22.98           O  
ATOM   4664  HG  SER A 285     -11.098  -6.572   1.801  1.00 22.98           H  
ATOM   4665  N   PRO A 286      -9.859  -3.939   1.222  1.00 30.22           N  
ATOM   4666  CA  PRO A 286      -8.638  -3.910   2.018  1.00 30.22           C  
ATOM   4667  HA  PRO A 286      -7.790  -3.624   1.394  1.00 30.22           H  
ATOM   4668  C   PRO A 286      -8.371  -5.299   2.624  1.00 30.22           C  
ATOM   4669  CB  PRO A 286      -8.873  -2.830   3.079  1.00 30.22           C  
ATOM   4670  HB2 PRO A 286      -8.331  -3.032   4.004  1.00 30.22           H  
ATOM   4671  HB3 PRO A 286      -8.589  -1.857   2.679  1.00 30.22           H  
ATOM   4672  O   PRO A 286      -9.302  -6.068   2.882  1.00 30.22           O  
ATOM   4673  CG  PRO A 286     -10.387  -2.870   3.287  1.00 30.22           C  
ATOM   4674  HG2 PRO A 286     -10.638  -3.672   3.982  1.00 30.22           H  
ATOM   4675  HG3 PRO A 286     -10.773  -1.917   3.648  1.00 30.22           H  
ATOM   4676  CD  PRO A 286     -10.925  -3.210   1.898  1.00 30.22           C  
ATOM   4677  HD2 PRO A 286     -11.141  -2.295   1.347  1.00 30.22           H  
ATOM   4678  HD3 PRO A 286     -11.827  -3.814   1.997  1.00 30.22           H  
ATOM   4679  N   HIS A 287      -7.097  -5.624   2.846  1.00 38.42           N  
ATOM   4680  H   HIS A 287      -6.381  -4.939   2.655  1.00 38.42           H  
ATOM   4681  CA  HIS A 287      -6.692  -6.852   3.534  1.00 38.42           C  
ATOM   4682  HA  HIS A 287      -7.442  -7.618   3.336  1.00 38.42           H  
ATOM   4683  C   HIS A 287      -6.609  -6.611   5.054  1.00 38.42           C  
ATOM   4684  CB  HIS A 287      -5.353  -7.355   2.977  1.00 38.42           C  
ATOM   4685  HB2 HIS A 287      -4.607  -6.564   3.065  1.00 38.42           H  
ATOM   4686  HB3 HIS A 287      -5.016  -8.194   3.585  1.00 38.42           H  
ATOM   4687  O   HIS A 287      -6.063  -5.581   5.455  1.00 38.42           O  
ATOM   4688  CG  HIS A 287      -5.425  -7.819   1.542  1.00 38.42           C  
ATOM   4689  CD2 HIS A 287      -4.844  -7.223   0.455  1.00 38.42           C  
ATOM   4690  HD2 HIS A 287      -4.251  -6.320   0.469  1.00 38.42           H  
ATOM   4691  ND1 HIS A 287      -6.075  -8.943   1.084  1.00 38.42           N  
ATOM   4692  HD1 HIS A 287      -6.623  -9.584   1.640  1.00 38.42           H  
ATOM   4693  CE1 HIS A 287      -5.890  -9.019  -0.245  1.00 38.42           C  
ATOM   4694  HE1 HIS A 287      -6.290  -9.792  -0.884  1.00 38.42           H  
ATOM   4695  NE2 HIS A 287      -5.139  -7.994  -0.675  1.00 38.42           N  
ATOM   4696  N   PRO A 288      -7.117  -7.527   5.901  1.00 45.91           N  
ATOM   4697  CA  PRO A 288      -7.056  -7.374   7.352  1.00 45.91           C  
ATOM   4698  HA  PRO A 288      -7.401  -6.378   7.630  1.00 45.91           H  
ATOM   4699  C   PRO A 288      -5.633  -7.568   7.893  1.00 45.91           C  
ATOM   4700  CB  PRO A 288      -8.033  -8.410   7.917  1.00 45.91           C  
ATOM   4701  HB2 PRO A 288      -9.034  -7.981   7.960  1.00 45.91           H  
ATOM   4702  HB3 PRO A 288      -7.732  -8.770   8.900  1.00 45.91           H  
ATOM   4703  O   PRO A 288      -4.862  -8.391   7.389  1.00 45.91           O  
ATOM   4704  CG  PRO A 288      -8.000  -9.521   6.868  1.00 45.91           C  
ATOM   4705  HG2 PRO A 288      -7.135 -10.161   7.042  1.00 45.91           H  
ATOM   4706  HG3 PRO A 288      -8.918 -10.108   6.873  1.00 45.91           H  
ATOM   4707  CD  PRO A 288      -7.820  -8.756   5.556  1.00 45.91           C  
ATOM   4708  HD2 PRO A 288      -8.796  -8.508   5.140  1.00 45.91           H  
ATOM   4709  HD3 PRO A 288      -7.247  -9.357   4.850  1.00 45.91           H  
ATOM   4710  N   VAL A 289      -5.314  -6.823   8.954  1.00 62.34           N  
ATOM   4711  H   VAL A 289      -6.023  -6.211   9.331  1.00 62.34           H  
ATOM   4712  CA  VAL A 289      -4.102  -7.010   9.765  1.00 62.34           C  
ATOM   4713  HA  VAL A 289      -3.242  -7.069   9.098  1.00 62.34           H  
ATOM   4714  C   VAL A 289      -4.207  -8.335  10.529  1.00 62.34           C  
ATOM   4715  CB  VAL A 289      -3.895  -5.814  10.723  1.00 62.34           C  
ATOM   4716  HB  VAL A 289      -4.756  -5.735  11.386  1.00 62.34           H  
ATOM   4717  O   VAL A 289      -5.305  -8.762  10.881  1.00 62.34           O  
ATOM   4718  CG1 VAL A 289      -2.629  -5.942  11.581  1.00 62.34           C  
ATOM   4719 HG11 VAL A 289      -2.732  -6.766  12.287  1.00 62.34           H  
ATOM   4720 HG12 VAL A 289      -1.750  -6.098  10.955  1.00 62.34           H  
ATOM   4721 HG13 VAL A 289      -2.490  -5.037  12.172  1.00 62.34           H  
ATOM   4722  CG2 VAL A 289      -3.770  -4.501   9.932  1.00 62.34           C  
ATOM   4723 HG21 VAL A 289      -4.684  -4.303   9.371  1.00 62.34           H  
ATOM   4724 HG22 VAL A 289      -3.617  -3.672  10.622  1.00 62.34           H  
ATOM   4725 HG23 VAL A 289      -2.927  -4.556   9.244  1.00 62.34           H  
ATOM   4726  N   ARG A 290      -3.066  -8.988  10.761  1.00 81.16           N  
ATOM   4727  H   ARG A 290      -2.203  -8.555  10.463  1.00 81.16           H  
ATOM   4728  CA  ARG A 290      -2.932 -10.152  11.645  1.00 81.16           C  
ATOM   4729  HA  ARG A 290      -3.810 -10.243  12.284  1.00 81.16           H  
ATOM   4730  C   ARG A 290      -1.737  -9.936  12.560  1.00 81.16           C  
ATOM   4731  CB  ARG A 290      -2.784 -11.449  10.837  1.00 81.16           C  
ATOM   4732  HB2 ARG A 290      -2.039 -11.314  10.053  1.00 81.16           H  
ATOM   4733  HB3 ARG A 290      -2.442 -12.236  11.509  1.00 81.16           H  
ATOM   4734  O   ARG A 290      -0.626  -9.743  12.067  1.00 81.16           O  
ATOM   4735  CG  ARG A 290      -4.126 -11.884  10.233  1.00 81.16           C  
ATOM   4736  HG2 ARG A 290      -4.522 -11.108   9.578  1.00 81.16           H  
ATOM   4737  HG3 ARG A 290      -4.837 -12.037  11.046  1.00 81.16           H  
ATOM   4738  CD  ARG A 290      -3.991 -13.196   9.454  1.00 81.16           C  
ATOM   4739  HD2 ARG A 290      -3.363 -13.878  10.028  1.00 81.16           H  
ATOM   4740  HD3 ARG A 290      -4.984 -13.636   9.365  1.00 81.16           H  
ATOM   4741  NE  ARG A 290      -3.443 -12.975   8.099  1.00 81.16           N  
ATOM   4742  HE  ARG A 290      -3.447 -12.016   7.781  1.00 81.16           H  
ATOM   4743  NH1 ARG A 290      -2.893 -15.152   7.633  1.00 81.16           N  
ATOM   4744 HH11 ARG A 290      -3.131 -15.384   8.587  1.00 81.16           H  
ATOM   4745 HH12 ARG A 290      -2.499 -15.854   7.022  1.00 81.16           H  
ATOM   4746  NH2 ARG A 290      -2.616 -13.585   6.067  1.00 81.16           N  
ATOM   4747 HH21 ARG A 290      -2.248 -14.297   5.452  1.00 81.16           H  
ATOM   4748 HH22 ARG A 290      -2.654 -12.618   5.778  1.00 81.16           H  
ATOM   4749  CZ  ARG A 290      -2.987 -13.901   7.276  1.00 81.16           C  
ATOM   4750  N   TYR A 291      -1.984  -9.938  13.861  1.00 86.03           N  
ATOM   4751  H   TYR A 291      -2.930 -10.137  14.154  1.00 86.03           H  
ATOM   4752  CA  TYR A 291      -0.986  -9.787  14.912  1.00 86.03           C  
ATOM   4753  HA  TYR A 291      -0.162  -9.174  14.547  1.00 86.03           H  
ATOM   4754  C   TYR A 291      -0.411 -11.147  15.325  1.00 86.03           C  
ATOM   4755  CB  TYR A 291      -1.633  -9.071  16.107  1.00 86.03           C  
ATOM   4756  HB2 TYR A 291      -0.884  -8.957  16.890  1.00 86.03           H  
ATOM   4757  HB3 TYR A 291      -2.426  -9.701  16.510  1.00 86.03           H  
ATOM   4758  O   TYR A 291       0.774 -11.234  15.645  1.00 86.03           O  
ATOM   4759  CG  TYR A 291      -2.210  -7.703  15.780  1.00 86.03           C  
ATOM   4760  CD1 TYR A 291      -1.365  -6.576  15.726  1.00 86.03           C  
ATOM   4761  HD1 TYR A 291      -0.307  -6.685  15.914  1.00 86.03           H  
ATOM   4762  CD2 TYR A 291      -3.587  -7.559  15.518  1.00 86.03           C  
ATOM   4763  HD2 TYR A 291      -4.235  -8.422  15.549  1.00 86.03           H  
ATOM   4764  CE1 TYR A 291      -1.895  -5.305  15.430  1.00 86.03           C  
ATOM   4765  HE1 TYR A 291      -1.241  -4.446  15.399  1.00 86.03           H  
ATOM   4766  CE2 TYR A 291      -4.118  -6.292  15.207  1.00 86.03           C  
ATOM   4767  HE2 TYR A 291      -5.173  -6.183  15.003  1.00 86.03           H  
ATOM   4768  OH  TYR A 291      -3.786  -3.940  14.866  1.00 86.03           O  
ATOM   4769  HH  TYR A 291      -3.122  -3.251  14.940  1.00 86.03           H  
ATOM   4770  CZ  TYR A 291      -3.275  -5.162  15.170  1.00 86.03           C  
ATOM   4771  N   PHE A 292      -1.217 -12.213  15.284  1.00 90.08           N  
ATOM   4772  H   PHE A 292      -2.172 -12.082  14.983  1.00 90.08           H  
ATOM   4773  CA  PHE A 292      -0.847 -13.531  15.807  1.00 90.08           C  
ATOM   4774  HA  PHE A 292       0.124 -13.454  16.296  1.00 90.08           H  
ATOM   4775  C   PHE A 292      -0.711 -14.595  14.705  1.00 90.08           C  
ATOM   4776  CB  PHE A 292      -1.861 -13.939  16.886  1.00 90.08           C  
ATOM   4777  HB2 PHE A 292      -2.812 -14.162  16.403  1.00 90.08           H  
ATOM   4778  HB3 PHE A 292      -1.507 -14.854  17.360  1.00 90.08           H  
ATOM   4779  O   PHE A 292      -1.460 -14.600  13.724  1.00 90.08           O  
ATOM   4780  CG  PHE A 292      -2.091 -12.893  17.968  1.00 90.08           C  
ATOM   4781  CD1 PHE A 292      -1.063 -12.569  18.875  1.00 90.08           C  
ATOM   4782  HD1 PHE A 292      -0.101 -13.053  18.797  1.00 90.08           H  
ATOM   4783  CD2 PHE A 292      -3.324 -12.219  18.053  1.00 90.08           C  
ATOM   4784  HD2 PHE A 292      -4.116 -12.446  17.355  1.00 90.08           H  
ATOM   4785  CE1 PHE A 292      -1.277 -11.603  19.875  1.00 90.08           C  
ATOM   4786  HE1 PHE A 292      -0.486 -11.356  20.568  1.00 90.08           H  
ATOM   4787  CE2 PHE A 292      -3.535 -11.251  19.050  1.00 90.08           C  
ATOM   4788  HE2 PHE A 292      -4.489 -10.748  19.110  1.00 90.08           H  
ATOM   4789  CZ  PHE A 292      -2.516 -10.947  19.968  1.00 90.08           C  
ATOM   4790  HZ  PHE A 292      -2.684 -10.204  20.733  1.00 90.08           H  
ATOM   4791  N   ASP A 293       0.222 -15.548  14.862  1.00 82.48           N  
ATOM   4792  H   ASP A 293       0.823 -15.536  15.674  1.00 82.48           H  
ATOM   4793  CA  ASP A 293       0.269 -16.710  13.963  1.00 82.48           C  
ATOM   4794  HA  ASP A 293       0.102 -16.341  12.951  1.00 82.48           H  
ATOM   4795  C   ASP A 293      -0.868 -17.686  14.276  1.00 82.48           C  
ATOM   4796  CB  ASP A 293       1.620 -17.439  13.899  1.00 82.48           C  
ATOM   4797  HB2 ASP A 293       2.384 -16.759  13.522  1.00 82.48           H  
ATOM   4798  HB3 ASP A 293       1.904 -17.771  14.898  1.00 82.48           H  
ATOM   4799  O   ASP A 293      -0.765 -18.599  15.094  1.00 82.48           O  
ATOM   4800  CG  ASP A 293       1.497 -18.654  12.954  1.00 82.48           C  
ATOM   4801  OD1 ASP A 293       0.681 -18.586  11.996  1.00 82.48           O  
ATOM   4802  OD2 ASP A 293       2.140 -19.693  13.206  1.00 82.48           O  
ATOM   4803  N   ASN A 294      -1.966 -17.473  13.566  1.00 78.05           N  
ATOM   4804  H   ASN A 294      -1.993 -16.608  13.047  1.00 78.05           H  
ATOM   4805  CA  ASN A 294      -3.160 -18.299  13.596  1.00 78.05           C  
ATOM   4806  HA  ASN A 294      -3.154 -18.894  14.509  1.00 78.05           H  
ATOM   4807  C   ASN A 294      -3.192 -19.351  12.470  1.00 78.05           C  
ATOM   4808  CB  ASN A 294      -4.355 -17.322  13.658  1.00 78.05           C  
ATOM   4809  HB2 ASN A 294      -4.260 -16.553  12.892  1.00 78.05           H  
ATOM   4810  HB3 ASN A 294      -5.284 -17.870  13.496  1.00 78.05           H  
ATOM   4811  O   ASN A 294      -4.251 -19.914  12.202  1.00 78.05           O  
ATOM   4812  CG  ASN A 294      -4.443 -16.670  15.030  1.00 78.05           C  
ATOM   4813  ND2 ASN A 294      -4.972 -15.478  15.160  1.00 78.05           N  
ATOM   4814 HD21 ASN A 294      -5.098 -15.148  16.106  1.00 78.05           H  
ATOM   4815 HD22 ASN A 294      -4.971 -14.795  14.415  1.00 78.05           H  
ATOM   4816  OD1 ASN A 294      -4.052 -17.273  16.014  1.00 78.05           O  
ATOM   4817  N   SER A 295      -2.061 -19.612  11.793  1.00 70.16           N  
ATOM   4818  H   SER A 295      -1.213 -19.136  12.064  1.00 70.16           H  
ATOM   4819  CA  SER A 295      -1.973 -20.594  10.698  1.00 70.16           C  
ATOM   4820  HA  SER A 295      -2.949 -20.664  10.219  1.00 70.16           H  
ATOM   4821  C   SER A 295      -1.622 -22.011  11.162  1.00 70.16           C  
ATOM   4822  CB  SER A 295      -0.987 -20.117   9.625  1.00 70.16           C  
ATOM   4823  HB2 SER A 295      -1.125 -20.731   8.736  1.00 70.16           H  
ATOM   4824  HB3 SER A 295      -1.207 -19.082   9.364  1.00 70.16           H  
ATOM   4825  O   SER A 295      -2.118 -22.981  10.592  1.00 70.16           O  
ATOM   4826  OG  SER A 295       0.364 -20.219  10.025  1.00 70.16           O  
ATOM   4827  HG  SER A 295       0.539 -19.623  10.756  1.00 70.16           H  
ATOM   4828  N   SER A 296      -0.824 -22.139  12.225  1.00 66.77           N  
ATOM   4829  H   SER A 296      -0.415 -21.303  12.619  1.00 66.77           H  
ATOM   4830  CA  SER A 296      -0.435 -23.423  12.827  1.00 66.77           C  
ATOM   4831  HA  SER A 296      -0.135 -24.100  12.028  1.00 66.77           H  
ATOM   4832  C   SER A 296      -1.581 -24.120  13.582  1.00 66.77           C  
ATOM   4833  CB  SER A 296       0.786 -23.201  13.731  1.00 66.77           C  
ATOM   4834  HB2 SER A 296       1.659 -23.017  13.105  1.00 66.77           H  
ATOM   4835  HB3 SER A 296       0.968 -24.098  14.324  1.00 66.77           H  
ATOM   4836  O   SER A 296      -1.564 -25.338  13.752  1.00 66.77           O  
ATOM   4837  OG  SER A 296       0.608 -22.089  14.591  1.00 66.77           O  
ATOM   4838  HG  SER A 296       1.145 -21.360  14.271  1.00 66.77           H  
ATOM   4839  N   LEU A 297      -2.621 -23.370  13.962  1.00 76.09           N  
ATOM   4840  H   LEU A 297      -2.553 -22.381  13.766  1.00 76.09           H  
ATOM   4841  CA  LEU A 297      -3.853 -23.840  14.611  1.00 76.09           C  
ATOM   4842  HA  LEU A 297      -3.614 -24.700  15.236  1.00 76.09           H  
ATOM   4843  C   LEU A 297      -4.887 -24.328  13.572  1.00 76.09           C  
ATOM   4844  CB  LEU A 297      -4.396 -22.715  15.517  1.00 76.09           C  
ATOM   4845  HB2 LEU A 297      -4.739 -21.897  14.883  1.00 76.09           H  
ATOM   4846  HB3 LEU A 297      -5.262 -23.099  16.056  1.00 76.09           H  
ATOM   4847  O   LEU A 297      -6.022 -23.856  13.541  1.00 76.09           O  
ATOM   4848  CG  LEU A 297      -3.392 -22.140  16.535  1.00 76.09           C  
ATOM   4849  HG  LEU A 297      -2.562 -21.667  16.008  1.00 76.09           H  
ATOM   4850  CD1 LEU A 297      -4.082 -21.075  17.382  1.00 76.09           C  
ATOM   4851 HD11 LEU A 297      -4.412 -20.257  16.741  1.00 76.09           H  
ATOM   4852 HD12 LEU A 297      -4.939 -21.506  17.899  1.00 76.09           H  
ATOM   4853 HD13 LEU A 297      -3.384 -20.681  18.121  1.00 76.09           H  
ATOM   4854  CD2 LEU A 297      -2.838 -23.204  17.476  1.00 76.09           C  
ATOM   4855 HD21 LEU A 297      -2.184 -22.736  18.212  1.00 76.09           H  
ATOM   4856 HD22 LEU A 297      -2.258 -23.940  16.919  1.00 76.09           H  
ATOM   4857 HD23 LEU A 297      -3.661 -23.693  17.996  1.00 76.09           H  
ATOM   4858  N   GLY A 298      -4.447 -25.188  12.646  1.00 61.29           N  
ATOM   4859  H   GLY A 298      -3.502 -25.525  12.757  1.00 61.29           H  
ATOM   4860  CA  GLY A 298      -5.146 -25.476  11.387  1.00 61.29           C  
ATOM   4861  HA2 GLY A 298      -4.589 -26.233  10.834  1.00 61.29           H  
ATOM   4862  HA3 GLY A 298      -5.153 -24.566  10.788  1.00 61.29           H  
ATOM   4863  C   GLY A 298      -6.588 -25.978  11.545  1.00 61.29           C  
ATOM   4864  O   GLY A 298      -6.829 -26.919  12.293  1.00 61.29           O  
ATOM   4865  N   LEU A 299      -7.505 -25.368  10.785  1.00 68.18           N  
ATOM   4866  H   LEU A 299      -7.169 -24.651  10.158  1.00 68.18           H  
ATOM   4867  CA  LEU A 299      -8.962 -25.582  10.797  1.00 68.18           C  
ATOM   4868  HA  LEU A 299      -9.261 -25.960  11.774  1.00 68.18           H  
ATOM   4869  C   LEU A 299      -9.426 -26.593   9.722  1.00 68.18           C  
ATOM   4870  CB  LEU A 299      -9.632 -24.210  10.546  1.00 68.18           C  
ATOM   4871  HB2 LEU A 299     -10.702 -24.358  10.398  1.00 68.18           H  
ATOM   4872  HB3 LEU A 299      -9.234 -23.811   9.613  1.00 68.18           H  
ATOM   4873  O   LEU A 299      -8.765 -26.732   8.689  1.00 68.18           O  
ATOM   4874  CG  LEU A 299      -9.426 -23.171  11.669  1.00 68.18           C  
ATOM   4875  HG  LEU A 299      -8.429 -23.269  12.099  1.00 68.18           H  
ATOM   4876  CD1 LEU A 299      -9.570 -21.740  11.138  1.00 68.18           C  
ATOM   4877 HD11 LEU A 299     -10.548 -21.620  10.673  1.00 68.18           H  
ATOM   4878 HD12 LEU A 299      -8.787 -21.554  10.402  1.00 68.18           H  
ATOM   4879 HD13 LEU A 299      -9.459 -21.046  11.971  1.00 68.18           H  
ATOM   4880  CD2 LEU A 299     -10.466 -23.351  12.768  1.00 68.18           C  
ATOM   4881 HD21 LEU A 299     -11.463 -23.143  12.379  1.00 68.18           H  
ATOM   4882 HD22 LEU A 299     -10.436 -24.382  13.122  1.00 68.18           H  
ATOM   4883 HD23 LEU A 299     -10.246 -22.681  13.599  1.00 68.18           H  
ATOM   4884  N   CYS A 300     -10.597 -27.225   9.897  1.00 58.79           N  
ATOM   4885  H   CYS A 300     -11.015 -27.185  10.816  1.00 58.79           H  
ATOM   4886  CA  CYS A 300     -11.283 -28.009   8.858  1.00 58.79           C  
ATOM   4887  HA  CYS A 300     -10.657 -28.868   8.616  1.00 58.79           H  
ATOM   4888  C   CYS A 300     -11.456 -27.136   7.602  1.00 58.79           C  
ATOM   4889  CB  CYS A 300     -12.663 -28.565   9.304  1.00 58.79           C  
ATOM   4890  HB2 CYS A 300     -13.315 -28.581   8.430  1.00 58.79           H  
ATOM   4891  HB3 CYS A 300     -13.130 -27.869  10.001  1.00 58.79           H  
ATOM   4892  O   CYS A 300     -11.957 -26.011   7.698  1.00 58.79           O  
ATOM   4893  SG  CYS A 300     -12.732 -30.251  10.008  1.00 58.79           S  
ATOM   4894  N   PRO A 301     -11.098 -27.639   6.405  1.00 44.58           N  
ATOM   4895  CA  PRO A 301     -11.410 -26.948   5.163  1.00 44.58           C  
ATOM   4896  HA  PRO A 301     -10.927 -25.971   5.172  1.00 44.58           H  
ATOM   4897  C   PRO A 301     -12.926 -26.784   5.018  1.00 44.58           C  
ATOM   4898  CB  PRO A 301     -10.805 -27.809   4.043  1.00 44.58           C  
ATOM   4899  HB2 PRO A 301     -10.390 -27.192   3.246  1.00 44.58           H  
ATOM   4900  HB3 PRO A 301     -11.549 -28.495   3.637  1.00 44.58           H  
ATOM   4901  O   PRO A 301     -13.646 -27.781   4.929  1.00 44.58           O  
ATOM   4902  CG  PRO A 301      -9.719 -28.618   4.751  1.00 44.58           C  
ATOM   4903  HG2 PRO A 301      -9.521 -29.565   4.249  1.00 44.58           H  
ATOM   4904  HG3 PRO A 301      -8.808 -28.023   4.822  1.00 44.58           H  
ATOM   4905  CD  PRO A 301     -10.299 -28.827   6.146  1.00 44.58           C  
ATOM   4906  HD2 PRO A 301      -9.486 -28.931   6.864  1.00 44.58           H  
ATOM   4907  HD3 PRO A 301     -10.940 -29.708   6.163  1.00 44.58           H  
ATOM   4908  N   GLU A 302     -13.415 -25.541   4.965  1.00 41.39           N  
ATOM   4909  H   GLU A 302     -12.802 -24.758   5.142  1.00 41.39           H  
ATOM   4910  CA  GLU A 302     -14.816 -25.281   4.628  1.00 41.39           C  
ATOM   4911  HA  GLU A 302     -15.447 -25.831   5.326  1.00 41.39           H  
ATOM   4912  C   GLU A 302     -15.100 -25.806   3.216  1.00 41.39           C  
ATOM   4913  CB  GLU A 302     -15.185 -23.790   4.727  1.00 41.39           C  
ATOM   4914  HB2 GLU A 302     -14.484 -23.194   4.142  1.00 41.39           H  
ATOM   4915  HB3 GLU A 302     -16.180 -23.665   4.301  1.00 41.39           H  
ATOM   4916  O   GLU A 302     -14.522 -25.340   2.230  1.00 41.39           O  
ATOM   4917  CG  GLU A 302     -15.221 -23.276   6.172  1.00 41.39           C  
ATOM   4918  HG2 GLU A 302     -15.728 -24.017   6.791  1.00 41.39           H  
ATOM   4919  HG3 GLU A 302     -14.201 -23.169   6.540  1.00 41.39           H  
ATOM   4920  CD  GLU A 302     -15.960 -21.933   6.288  1.00 41.39           C  
ATOM   4921  OE1 GLU A 302     -16.879 -21.837   7.136  1.00 41.39           O  
ATOM   4922  OE2 GLU A 302     -15.635 -20.978   5.553  1.00 41.39           O  
ATOM   4923  N   VAL A 303     -15.996 -26.790   3.118  1.00 38.25           N  
ATOM   4924  H   VAL A 303     -16.387 -27.177   3.965  1.00 38.25           H  
ATOM   4925  CA  VAL A 303     -16.431 -27.339   1.834  1.00 38.25           C  
ATOM   4926  HA  VAL A 303     -15.547 -27.609   1.256  1.00 38.25           H  
ATOM   4927  C   VAL A 303     -17.192 -26.252   1.079  1.00 38.25           C  
ATOM   4928  CB  VAL A 303     -17.282 -28.613   2.018  1.00 38.25           C  
ATOM   4929  HB  VAL A 303     -18.158 -28.381   2.625  1.00 38.25           H  
ATOM   4930  O   VAL A 303     -18.289 -25.852   1.471  1.00 38.25           O  
ATOM   4931  CG1 VAL A 303     -17.749 -29.172   0.667  1.00 38.25           C  
ATOM   4932 HG11 VAL A 303     -18.300 -30.099   0.826  1.00 38.25           H  
ATOM   4933 HG12 VAL A 303     -18.423 -28.469   0.179  1.00 38.25           H  
ATOM   4934 HG13 VAL A 303     -16.894 -29.370   0.020  1.00 38.25           H  
ATOM   4935  CG2 VAL A 303     -16.474 -29.711   2.726  1.00 38.25           C  
ATOM   4936 HG21 VAL A 303     -15.585 -29.960   2.146  1.00 38.25           H  
ATOM   4937 HG22 VAL A 303     -16.172 -29.382   3.720  1.00 38.25           H  
ATOM   4938 HG23 VAL A 303     -17.087 -30.605   2.844  1.00 38.25           H
[truncated: 967,314 more chars]
