# Supplementary material for: Phosphorylation controls spatial and temporal activities of motor‐PRC1 complexes to complete mitosis
Source: EMBO J. 2023 Aug 18;42(21):e113647. doi: 10.15252/embj.2023113647 (PMC10620760; doi:10.15252/embj.2023113647)
Supplement: Supplementary file 9 — Source Data for Figure 6 [file EMBJ-42-e113647-s002.zip › Figure 6/figure 6B and C/SECMALS_PRC1 MEE fig c.txt]

Volume (ml)	UV (mA)	MW (Kda)
0.000000	0.236452
0.003334	-0.000268
0.006660	-0.001162
0.009994	0.002055
0.013328	-0.001890
0.016655	-0.006372
0.019989	-0.013518
0.023315	-0.021753
0.026649	-0.026510
0.029983	-0.030617
0.033310	-0.030890
0.036644	-0.028105
0.039970	-0.023132
0.043304	-0.020242
0.046638	-0.016131
0.049964	-0.015974
0.053299	-0.013194
0.056633	-0.008651
0.059959	-0.008383
0.063293	-0.003002
0.066619	0.001576
0.069953	0.004223
0.073288	0.006070
0.076614	0.004691
0.079948	0.007536
0.083282	0.003869
0.086608	0.001388
0.089943	-0.001716
0.093269	-0.003567
0.096603	-0.003900
0.099937	0.000633
0.103263	0.003965
0.106597	0.005902
0.109924	0.004982
0.113258	0.006551
0.116592	0.006487
0.119918	0.006990
0.123252	0.009597
0.126586	0.013043
0.129913	0.013831
0.133247	0.014638
0.136573	0.019335
0.139907	0.017944
0.143241	0.014269
0.146568	0.015302
0.149902	0.021670
0.153228	0.029363
0.156562	0.037003
0.159896	0.040470
0.163223	0.041352
0.166557	0.041932
0.169891	0.043234
0.173217	0.042565
0.176551	0.042091
0.179878	0.040219
0.183212	0.044778
0.186546	0.051400
0.189872	0.053973
0.193206	0.051207
0.196533	0.044483
0.199867	0.040483
0.203201	0.037266
0.206527	0.034526
0.209861	0.033060
0.213195	0.030832
0.216522	0.032774
0.219856	0.032504
0.223182	0.033497
0.226516	0.029993
0.229850	0.023143
0.233177	0.018406
0.236511	0.019254
0.239845	0.019580
0.243171	0.022665
0.246505	0.026476
0.249832	0.027050
0.253166	0.028247
0.256500	0.032734
0.259826	0.035388
0.263160	0.035441
0.266487	0.034497
0.269821	0.032451
0.273155	0.031760
0.276481	0.033606
0.279815	0.035855
0.283149	0.036478
0.286476	0.038063
0.289810	0.037021
0.293136	0.039878
0.296470	0.036629
0.299804	0.031472
0.303131	0.029243
0.306465	0.029683
0.309791	0.031158
0.313125	0.033615
0.316459	0.035978
0.319786	0.036589
0.323120	0.036847
0.326454	0.033797
0.329780	0.034056
0.333114	0.033006
0.336441	0.030826
0.339775	0.037849
0.343109	0.045880
0.346435	0.049379
0.349769	0.055138
0.353103	0.060743
0.356430	0.062835
0.359764	0.061724
0.363090	0.060356
0.366424	0.060482
0.369758	0.058692
0.373085	0.058635
0.376419	0.061249
0.379745	0.062823
0.383079	0.062250
0.386413	0.055838
0.389740	0.050389
0.393074	0.046352
0.396408	0.039924
0.399734	0.035418
0.403068	0.034851
0.406395	0.033158
0.409729	0.033446
0.413063	0.032268
0.416389	0.026344
0.419723	0.023881
0.423050	0.021552
0.426384	0.021883
0.429718	0.026704
0.433044	0.028021
0.436378	0.026985
0.439712	0.028013
0.443039	0.027653
0.446373	0.029840
0.449699	0.030512
0.453033	0.031060
0.456367	0.034290
0.459693	0.036971
0.463028	0.038075
0.466354	0.037624
0.469688	0.034195
0.473022	0.032237
0.476348	0.032516
0.479682	0.036474
0.483017	0.040027
0.486343	0.042758
0.489677	0.050686
0.493003	0.053447
0.496337	0.057438
0.499672	0.057524
0.502998	0.055238
0.506332	0.053563
0.509666	0.051801
0.512992	0.055361
0.516326	0.058798
0.519653	0.055775
0.522987	0.052458
0.526321	0.051714
0.529647	0.047030
0.532981	0.041846
0.536308	0.039677
0.539642	0.036715
0.542976	0.038372
0.546302	0.037913
0.549636	0.039933
0.552970	0.046448
0.556297	0.047449
0.559631	0.051234
0.562957	0.056674
0.566291	0.060228
0.569625	0.062205
0.572952	0.065193
0.576286	0.067698
0.579612	0.065781
0.582946	0.066405
0.586280	0.069894
0.589607	0.073099
0.592941	0.076542
0.596275	0.073996
0.599601	0.070030
0.602935	0.067239
0.606262	0.063437
0.609596	0.058586
0.612930	0.061744
0.616256	0.063525
0.619590	0.066783
0.622924	0.070794
0.626251	0.070497
0.629585	0.068040
0.632911	0.060035
0.636245	0.058477
0.639579	0.058492
0.642906	0.061657
0.646240	0.065624
0.649566	0.067139
0.652900	0.064354
0.656234	0.063034
0.659561	0.057974
0.662895	0.053486
0.666229	0.049250
0.669555	0.044733
0.672889	0.044143
0.676216	0.047633
0.679550	0.047625
0.682884	0.040991
0.686210	0.034774
0.689544	0.030389
0.692871	0.028673
0.696205	0.026306
0.699539	0.025484
0.702865	0.027508
0.706199	0.033346
0.709533	0.033351
0.712860	0.033076
0.716194	0.033753
0.719520	0.029708
0.722854	0.030805
0.726188	0.033738
0.729515	0.037103
0.732849	0.037583
0.736183	0.039481
0.739509	0.038783
0.742843	0.035023
0.746170	0.030777
0.749504	0.027636
0.752838	0.026463
0.756164	0.025992
0.759498	0.028420
0.762825	0.030498
0.766159	0.032562
0.769493	0.032866
0.772819	0.030760
0.776153	0.030258
0.779487	0.032698
0.782814	0.035108
0.786148	0.037285
0.789474	0.037551
0.792808	0.038832
0.796142	0.041480
0.799469	0.041104
0.802803	0.039041
0.806129	0.033882
0.809463	0.031476
0.812797	0.032193
0.816124	0.029382
0.819458	0.030287
0.822792	0.028783
0.826118	0.029198
0.829452	0.026348
0.832779	0.024919
0.836113	0.025512
0.839447	0.028046
0.842773	0.029783
0.846107	0.033251
0.849433	0.034235
0.852768	0.031792
0.856102	0.034418
0.859428	0.038243
0.862762	0.038469
0.866096	0.041004
0.869422	0.040360
0.872757	0.050795
0.876083	0.051568
0.879417	0.052098
0.882751	0.050604
0.886077	0.048472
0.889411	0.049701
0.892746	0.054941
0.896072	0.059752
0.899406	0.058504
0.902732	0.057338
0.906066	0.054083
0.909401	0.052660
0.912727	0.047685
0.916061	0.044283
0.919387	0.039492
0.922721	0.036581
0.926055	0.035431
0.929382	0.033186
0.932716	0.029033
0.936050	0.026515
0.939376	0.024201
0.942710	0.025850
0.946037	0.025381
0.949371	0.025649
0.952705	0.030564
0.956031	0.032455
0.959365	0.032460
0.962692	0.035701
0.966026	0.040143
0.969360	0.042745
0.972686	0.044048
0.976020	0.042920
0.979354	0.043498
0.982681	0.039919
0.986015	0.038171
0.989341	0.038282
0.992675	0.033152
0.996009	0.033784
0.999336	0.030764
1.002670	0.030636
1.006004	0.027645
1.009330	0.025494
1.012664	0.027149
1.015991	0.032455
1.019325	0.033131
1.022659	0.035199
1.025985	0.035323
1.029319	0.035499
1.032646	0.036300
1.035980	0.038285
1.039314	0.038420
1.042640	0.038830
1.045974	0.041437
1.049308	0.047615
1.052635	0.049644
1.055969	0.050762
1.059295	0.047209
1.062629	0.044739
1.065963	0.042941
1.069290	0.043065
1.072624	0.041678
1.075950	0.040925
1.079284	0.040635
1.082618	0.038805
1.085945	0.037079
1.089279	0.032041
1.092613	0.028605
1.095939	0.024696
1.099273	0.023728
1.102600	0.026699
1.105934	0.029390
1.109268	0.029134
1.112594	0.031147
1.115928	0.032040
1.119262	0.032125
1.122589	0.033070
1.125923	0.034478
1.129249	0.035786
1.132583	0.035351
1.135917	0.037748
1.139244	0.036694
1.142578	0.033777
1.145904	0.035377
1.149238	0.035712
1.152572	0.033620
1.155899	0.035596
1.159233	0.041750
1.162567	0.042544
1.165893	0.040721
1.169227	0.041805
1.172554	0.043352
1.175888	0.042899
1.179222	0.041899
1.182548	0.044194
1.185882	0.045499
1.189209	0.044154
1.192543	0.042038
1.195877	0.044157
1.199203	0.040594
1.202537	0.036388
1.205871	0.037084
1.209198	0.040759
1.212532	0.042940
1.215858	0.044503
1.219192	0.050141
1.222526	0.055057
1.225853	0.058049
1.229187	0.062436
1.232513	0.063780
1.235847	0.062563
1.239181	0.060632
1.242508	0.061753
1.245842	0.066625
1.249176	0.067446
1.252502	0.063672
1.255836	0.061339
1.259162	0.059217
1.262497	0.051036
1.265831	0.048275
1.269157	0.047417
1.272491	0.045853
1.275825	0.049823
1.279151	0.055768
1.282486	0.062913
1.285812	0.061903
1.289146	0.057240
1.292480	0.059456
1.295806	0.058983
1.299141	0.061134
1.302467	0.061961
1.305801	0.064369
1.309135	0.059800
1.312461	0.057638
1.315795	0.054915
1.319130	0.051064
1.322456	0.048584
1.325790	0.048669
1.329116	0.045875
1.332450	0.046051
1.335784	0.048588
1.339111	0.052521
1.342445	0.053049
1.345771	0.053952
1.349105	0.051684
1.352439	0.052810
1.355766	0.052816
1.359100	0.050999
1.362434	0.049681
1.365760	0.051998
1.369094	0.050418
1.372421	0.052979
1.375755	0.055991
1.379089	0.056947
1.382415	0.056400
1.385749	0.053598
1.389083	0.056031
1.392410	0.059353
1.395744	0.061905
1.399070	0.061630
1.402404	0.063567
1.405738	0.062328
1.409065	0.062543
1.412399	0.064065
1.415725	0.061934
1.419059	0.060052
1.422393	0.057445
1.425720	0.061979
1.429054	0.063091
1.432388	0.060493
1.435714	0.057573
1.439048	0.056944
1.442375	0.059051
1.445709	0.056089
1.449043	0.056969
1.452369	0.056152
1.455703	0.056376
1.459030	0.053565
1.462364	0.050413
1.465698	0.050402
1.469024	0.048672
1.472358	0.054884
1.475692	0.059946
1.479019	0.065935
1.482353	0.068159
1.485679	0.071314
1.489013	0.075518
1.492347	0.078312
1.495674	0.081790
1.499008	0.084569
1.502342	0.085398
1.505668	0.088652
1.509002	0.086837
1.512329	0.082496
1.515663	0.075274
1.518997	0.073557
1.522323	0.072299
1.525657	0.069299
1.528984	0.069202
1.532318	0.064425
1.535652	0.062473
1.538978	0.059115
1.542312	0.058911
1.545646	0.057727
1.548973	0.054253
1.552307	0.054702
1.555633	0.050656
1.558967	0.050596
1.562301	0.047928
1.565628	0.043724
1.568962	0.038631
1.572288	0.034776
1.575622	0.033636
1.578956	0.033515
1.582283	0.035368
1.585617	0.035470
1.588951	0.037722
1.592277	0.036655
1.595611	0.034573
1.598938	0.030685
1.602272	0.031525
1.605606	0.033320
1.608932	0.035470
1.612266	0.034351
1.615593	0.035406
1.618927	0.034279
1.622261	0.028748
1.625587	0.024056
1.628921	0.022084
1.632255	0.023861
1.635582	0.024300
1.638916	0.023245
1.642242	0.023783
1.645576	0.024958
1.648910	0.023378
1.652237	0.024167
1.655571	0.017485
1.658905	0.019534
1.662231	0.022173
1.665565	0.025782
1.668891	0.030242
1.672226	0.035951
1.675560	0.037457
1.678886	0.040341
1.682220	0.041064
1.685546	0.043473
1.688880	0.041542
1.692215	0.045165
1.695541	0.045688
1.698875	0.047692
1.702209	0.049305
1.705535	0.047661
1.708870	0.043920
1.712196	0.039175
1.715530	0.035012
1.718864	0.035745
1.722190	0.036035
1.725524	0.034075
1.728851	0.034390
1.732185	0.035789
1.735519	0.034088
1.738845	0.033369
1.742179	0.033832
1.745513	0.033869
1.748840	0.035310
1.752174	0.037907
1.755500	0.037619
1.758834	0.036850
1.762168	0.034981
1.765495	0.034925
1.768829	0.037270
1.772163	0.034363
1.775489	0.033521
1.778823	0.034282
1.782150	0.036728
1.785484	0.038502
1.788818	0.041890
1.792144	0.042556
1.795478	0.044344
1.798805	0.042276
1.802139	0.044187
1.805473	0.046384
1.808799	0.048104
1.812133	0.049838
1.815467	0.054153
1.818794	0.056864
1.822128	0.059257
1.825454	0.057621
1.828788	0.055846
1.832122	0.057760
1.835449	0.059042
1.838783	0.061408
1.842109	0.060275
1.845443	0.055884
1.848777	0.052026
1.852104	0.050914
1.855438	0.051187
1.858772	0.045000
1.862098	0.039947
1.865432	0.037122
1.868759	0.038139
1.872093	0.032487
1.875427	0.035902
1.878753	0.029969
1.882087	0.027890
1.885414	0.025286
1.888748	0.022983
1.892082	0.023323
1.895408	0.022835
1.898742	0.018912
1.902076	0.019388
1.905403	0.021527
1.908737	0.025564
1.912063	0.026595
1.915397	0.023307
1.918731	0.019758
1.922058	0.017707
1.925392	0.020617
1.928726	0.026040
1.932052	0.028723
1.935386	0.028278
1.938713	0.028950
1.942047	0.028693
1.945381	0.026259
1.948707	0.024023
1.952041	0.019518
1.955368	0.018387
1.958702	0.017900
1.962036	0.018680
1.965362	0.019229
1.968696	0.013146
1.972030	0.009708
1.975357	0.006461
1.978691	0.003671
1.982017	0.004199
1.985351	0.008289
1.988685	0.007007
1.992012	0.007247
1.995346	0.003571
1.998672	0.001124
2.002006	-0.001706
2.005340	-0.004514
2.008667	-0.006295
2.012001	-0.006032
2.015335	-0.005415
2.018661	-0.006047
2.021995	-0.008120
2.025322	-0.007813
2.028656	-0.010097
2.031990	-0.012212
2.035316	-0.011592
2.038650	-0.009054
2.041984	-0.008898
2.045311	-0.009680
2.048645	-0.009308
2.051971	-0.009989
2.055305	-0.010793
2.058639	-0.008828
2.061966	-0.007305
2.065300	-0.008811
2.068626	-0.010141
2.071960	-0.008864
2.075294	-0.007086
2.078620	-0.007441
2.081955	-0.008474
2.085289	-0.006107
2.088615	-0.002802
2.091949	0.003176
2.095275	0.005304
2.098609	0.004084
2.101944	0.003968
2.105270	0.004936
2.108604	0.008150
2.111930	0.012922
2.115264	0.013665
2.118599	0.013679
2.121925	0.014858
2.125259	0.016852
2.128593	0.016053
2.131919	0.012892
2.135253	0.010901
2.138580	0.010293
2.141914	0.012055
2.145248	0.013208
2.148574	0.014084
2.151908	0.011561
2.155242	0.007836
2.158569	0.008190
2.161903	0.008956
2.165229	0.009941
2.168563	0.011317
2.171897	0.011736
2.175224	0.011492
2.178558	0.009972
2.181884	0.008895
2.185218	0.009200
2.188552	0.010972
2.191879	0.010675
2.195213	0.011838
2.198547	0.010521
2.201873	0.009563
2.205207	0.008069
2.208534	0.002716
2.211868	0.000968
2.215202	0.001748
2.218528	0.002468
2.221862	0.005304
2.225189	0.007140
2.228523	0.006004
2.231857	0.007561
2.235183	0.008816
2.238517	0.009343
2.241851	0.012337
2.245178	0.016394
2.248512	0.020107
2.251838	0.022539
2.255172	0.022003
2.258506	0.022192
2.261833	0.019174
2.265167	0.014908
2.268493	0.014270
2.271827	0.014439
2.275161	0.012956
2.278488	0.012947
2.281822	0.015157
2.285156	0.014165
2.288482	0.014804
2.291816	0.016546
2.295143	0.014156
2.298477	0.013273
2.301811	0.015962
2.305137	0.017778
2.308471	0.019858
2.311805	0.023330
2.315132	0.025381
2.318466	0.027213
2.321792	0.028230
2.325126	0.026304
2.328460	0.024571
2.331787	0.023788
2.335121	0.024074
2.338447	0.026456
2.341781	0.025614
2.345115	0.026180
2.348442	0.026159
2.351776	0.022145
2.355110	0.017054
2.358436	0.015444
2.361770	0.012390
2.365097	0.009284
2.368431	0.009341
2.371765	0.009261
2.375091	0.007383
2.378425	0.003549
2.381752	0.001589
2.385086	-0.000082
2.388420	-0.000863
2.391746	-0.002648
2.395080	-0.005175
2.398414	-0.003773
2.401741	-0.002136
2.405075	-0.002171
2.408401	-0.000473
2.411735	0.004543
2.415069	0.009314
2.418396	0.014867
2.421730	0.017642
2.425064	0.019896
2.428390	0.021065
2.431724	0.023397
2.435051	0.022936
2.438385	0.027383
2.441719	0.027807
2.445045	0.030740
2.448379	0.029088
2.451706	0.025292
2.455040	0.023161
2.458374	0.023883
2.461700	0.025600
2.465034	0.028393
2.468368	0.031283
2.471695	0.027811
2.475029	0.026818
2.478355	0.022254
2.481689	0.021321
2.485023	0.021782
2.488349	0.025826
2.491684	0.030718
2.495010	0.030384
2.498344	0.027869
2.501678	0.024838
2.505004	0.020936
2.508339	0.017530
2.511673	0.014998
2.514999	0.015022
2.518333	0.017539
2.521659	0.023457
2.524993	0.024550
2.528328	0.021576
2.531654	0.019262
2.534988	0.017022
2.538322	0.014168
2.541648	0.012822
2.544982	0.010534
2.548309	0.013141
2.551643	0.018277
2.554977	0.024043
2.558303	0.028811
2.561637	0.029484
2.564964	0.026894
2.568298	0.021183
2.571632	0.018122
2.574958	0.018342
2.578292	0.020034
2.581626	0.021977
2.584953	0.021849
2.588287	0.022252
2.591613	0.019552
2.594947	0.015589
2.598281	0.008353
2.601608	0.003221
2.604942	0.004907
2.608268	0.007053
2.611602	0.009250
2.614936	0.008059
2.618263	0.006375
2.621597	0.005303
2.624931	0.005352
2.628257	0.007870
2.631591	0.010464
2.634918	0.012232
2.638252	0.014306
2.641586	0.016089
2.644912	0.015844
2.648246	0.013817
2.651573	0.015513
2.654907	0.019474
2.658241	0.022275
2.661567	0.021382
2.664901	0.022133
2.668235	0.022383
2.671562	0.019417
2.674896	0.017015
2.678222	0.018944
2.681556	0.020614
2.684890	0.020784
2.688217	0.021306
2.691551	0.021856
2.694885	0.019759
2.698211	0.021087
2.701545	0.021366
2.704872	0.021210
2.708206	0.018315
2.711540	0.017261
2.714866	0.018980
2.718200	0.012143
2.721527	0.008605
2.724861	0.010947
2.728195	0.014510
2.731521	0.018200
2.734855	0.019451
2.738189	0.019886
2.741516	0.020605
2.744850	0.019241
2.748176	0.020056
2.751510	0.022771
2.754844	0.024734
2.758171	0.026505
2.761505	0.029903
2.764831	0.030322
2.768165	0.027150
2.771499	0.019850
2.774826	0.015708
2.778160	0.013839
2.781494	0.011604
2.784820	0.008548
2.788154	0.009893
2.791481	0.010480
2.794815	0.007823
2.798149	0.004955
2.801475	0.001183
2.804809	-0.001023
2.808143	-0.001014
2.811470	0.000361
2.814804	0.001530
2.818130	0.003470
2.821464	0.005547
2.824798	0.007895
2.828125	0.008541
2.831459	0.007201
2.834785	0.007568
2.838119	0.009487
2.841453	0.013871
2.844780	0.017947
2.848114	0.020187
2.851448	0.020601
2.854774	0.024374
2.858108	0.026527
2.861435	0.028453
2.864769	0.028375
2.868103	0.029509
2.871429	0.031452
2.874763	0.030941
2.878089	0.030942
2.881424	0.033633
2.884758	0.036505
2.888084	0.039050
2.891418	0.039430
2.894752	0.038514
2.898078	0.037731
2.901413	0.036191
2.904739	0.035953
2.908073	0.035525
2.911407	0.034639
2.914733	0.036872
2.918068	0.038332
2.921402	0.037764
2.924728	0.033653
2.928062	0.030549
2.931388	0.026399
2.934722	0.020840
2.938057	0.019984
2.941383	0.022705
2.944717	0.021777
2.948043	0.017820
2.951377	0.013402
2.954711	0.009349
2.958038	0.007345
2.961372	0.003216
2.964706	-0.002347
2.968032	-0.003540
2.971366	-0.000816
2.974693	0.003373
2.978027	0.004671
2.981361	-0.000790
2.984687	-0.005194
2.988021	-0.006039
2.991348	-0.004632
2.994682	-0.004207
2.998016	-0.006323
3.001342	-0.006989
3.004676	-0.003341
3.008010	0.000418
3.011337	-0.000493
3.014671	-0.000813
3.017997	0.001810
3.021331	0.006875
3.024665	0.011529
3.027992	0.012854
3.031326	0.012487
3.034652	0.015109
3.037986	0.017328
3.041320	0.020070
3.044647	0.020764
3.047981	0.021670
3.051315	0.022867
3.054641	0.022280
3.057975	0.022021
3.061302	0.021834
3.064636	0.021542
3.067970	0.024401
3.071296	0.024267
3.074630	0.023264
3.077964	0.023217
3.081291	0.023418
3.084625	0.020444
3.087951	0.018836
3.091285	0.016709
3.094619	0.017464
3.097946	0.017541
3.101280	0.012943
3.104606	0.009985
3.107940	0.009666
3.111274	0.012347
3.114601	0.016407
3.117935	0.020244
3.121269	0.025210
3.124595	0.027313
3.127929	0.028334
3.131256	0.030263
3.134590	0.030252
3.137924	0.028374
3.141250	0.027791
3.144584	0.028203
3.147911	0.027308
3.151245	0.025194
3.154579	0.022057
3.157905	0.018353
3.161239	0.013598
3.164573	0.013792
3.167900	0.013316
3.171234	0.011758
3.174560	0.012329
3.177894	0.012411
3.181228	0.012370
3.184555	0.013483
3.187889	0.014404
3.191223	0.016685
3.194549	0.018013
3.197883	0.016926
3.201210	0.018056
3.204544	0.020529
3.207878	0.021452
3.211204	0.022417
3.214538	0.020456
3.217865	0.017290
3.221199	0.018420
3.224533	0.020402
3.227859	0.021466
3.231193	0.021676
3.234527	0.020715
3.237854	0.021847
3.241188	0.023488
3.244514	0.026040
3.247848	0.025851
3.251182	0.024584
3.254509	0.022740
3.257843	0.025891
3.261169	0.028731
3.264503	0.031177
3.267837	0.031401
3.271164	0.031109
3.274498	0.031334
3.277832	0.029973
3.281158	0.028840
3.284492	0.026648
3.287818	0.023455
3.291153	0.021880
3.294487	0.019013
3.297813	0.018125
3.301147	0.016944
3.304473	0.017372
3.307807	0.017396
3.311142	0.018863
3.314468	0.021458
3.317802	0.021489
3.321136	0.021230
3.324462	0.023102
3.327797	0.025867
3.331123	0.027263
3.334457	0.029102
3.337791	0.033445
3.341117	0.036355
3.344451	0.036961
3.347786	0.032034
3.351112	0.026796
3.354446	0.025522
3.357772	0.025576
3.361106	0.026462
3.364440	0.026867
3.367767	0.025733
3.371101	0.025213
3.374427	0.026823
3.377761	0.029456
3.381095	0.030572
3.384422	0.031021
3.387756	0.034562
3.391090	0.041768
3.394416	0.045577
3.397750	0.047279
3.401077	0.046420
3.404411	0.045222
3.407745	0.044123
3.411071	0.043182
3.414405	0.043489
3.417732	0.039224
3.421066	0.034771
3.424400	0.032546
3.427726	0.029032
3.431060	0.023508
3.434394	0.021420
3.437721	0.023447
3.441055	0.026883
3.444381	0.029517
3.447715	0.033857
3.451049	0.037078
3.454376	0.039146
3.457710	0.041588
3.461044	0.043458
3.464370	0.044387
3.467704	0.043238
3.471031	0.044054
3.474365	0.043044
3.477699	0.037967
3.481025	0.032533
3.484359	0.027891
3.487686	0.022463
3.491020	0.017471
3.494354	0.014991
3.497680	0.011644
3.501014	0.008144
3.504348	0.002871
3.507675	-0.000056
3.511009	0.000241
3.514335	-0.002813
3.517669	-0.005029
3.521003	-0.005702
3.524330	-0.007843
3.527664	-0.007225
3.530990	-0.007009
3.534324	-0.003237
3.537658	-0.001615
3.540985	-0.002204
3.544319	-0.003985
3.547653	-0.005574
3.550979	-0.006870
3.554313	-0.006278
3.557640	-0.000312
3.560974	0.003686
3.564308	0.005691
3.567634	0.008209
3.570968	0.008940
3.574302	0.007431
3.577629	0.004775
3.580963	0.002172
3.584289	0.001978
3.587623	0.004451
3.590957	0.005602
3.594284	0.004184
3.597618	0.001171
3.600944	-0.001459
3.604278	-0.001977
3.607612	-0.003073
3.610939	-0.004312
3.614273	-0.003603
3.617607	0.000329
3.620933	0.004889
3.624267	0.007463
3.627594	0.009036
3.630928	0.010538
3.634262	0.012719
3.637588	0.016361
3.640922	0.021639
3.644249	0.025629
3.647583	0.028079
3.650917	0.030815
3.654243	0.031396
3.657577	0.028675
3.660911	0.026128
3.664238	0.023402
3.667572	0.022304
3.670898	0.023280
3.674232	0.025459
3.677566	0.025474
3.680893	0.025985
3.684227	0.024199
3.687553	0.025108
3.690887	0.026101
3.694221	0.029169
3.697547	0.033757
3.700882	0.034489
3.704216	0.031100
3.707542	0.027635
3.710876	0.026610
3.714202	0.023507
3.717536	0.019707
3.720871	0.015854
3.724197	0.012849
3.727531	0.008931
3.730865	0.005454
3.734191	0.000476
3.737526	-0.005697
3.740852	-0.008059
3.744186	-0.004183
3.747520	0.001945
3.750846	0.006617
3.754180	0.009619
3.757507	0.011116
3.760841	0.013229
3.764175	0.016410
3.767501	0.017638
3.770835	0.016729
3.774169	0.015866
3.777496	0.016499
3.780830	0.017182
3.784156	0.016356
3.787490	0.013308
3.790824	0.008781
3.794151	0.007262
3.797485	0.008683
3.800811	0.010181
3.804145	0.011185
3.807479	0.012586
3.810806	0.015056
3.814140	0.016893
3.817474	0.014570
3.820800	0.013141
3.824134	0.014771
3.827461	0.015732
3.830795	0.019037
3.834129	0.023049
3.837455	0.024506
3.840789	0.023103
3.844123	0.017939
3.847450	0.013083
3.850784	0.011045
3.854110	0.010871
3.857444	0.013753
3.860778	0.018738
3.864105	0.023391
3.867439	0.024259
3.870765	0.019172
3.874099	0.012688
3.877433	0.008984
3.880760	0.008919
3.884094	0.010794
3.887428	0.012155
3.890754	0.013726
3.894088	0.012854
3.897415	0.011167
3.900749	0.009640
3.904083	0.009117
3.907409	0.008606
3.910743	0.008891
3.914070	0.011284
3.917404	0.012038
3.920738	0.011576
3.924064	0.011214
3.927398	0.011473
3.930732	0.013039
3.934059	0.014030
3.937393	0.014065
3.940719	0.011668
3.944053	0.009856
3.947387	0.007568
3.950714	0.008330
3.954048	0.011324
3.957382	0.014768
3.960708	0.016331
3.964042	0.016033
3.967369	0.015678
3.970703	0.014744
3.974037	0.014655
3.977363	0.016361
3.980697	0.018188
3.984024	0.019913
3.987358	0.022219
3.990692	0.022052
3.994018	0.022425
3.997352	0.022067
4.000686	0.021509
4.004013	0.023399
4.007347	0.023885
4.010673	0.023722
4.014007	0.024947
4.017341	0.022892
4.020668	0.022471
4.024002	0.026341
4.027328	0.027219
4.030662	0.026926
4.033996	0.028906
4.037323	0.030088
4.040657	0.029365
4.043991	0.027445
4.047317	0.024872
4.050651	0.024581
4.053978	0.027003
4.057312	0.028036
4.060646	0.027806
4.063972	0.025883
4.067306	0.021900
4.070633	0.020763
4.073967	0.020243
4.077301	0.016702
4.080627	0.014208
4.083961	0.016458
4.087295	0.019644
4.090622	0.020729
4.093956	0.019534
4.097282	0.015843
4.100616	0.013990
4.103950	0.015096
4.107276	0.013946
4.110611	0.011053
4.113945	0.010104
4.117271	0.013206
4.120605	0.021064
4.123931	0.027195
4.127266	0.027203
4.130600	0.024750
4.133926	0.021239
4.137260	0.020271
4.140586	0.024609
4.143920	0.027822
4.147255	0.030390
4.150581	0.033939
4.153915	0.037915
4.157249	0.040902
4.160575	0.036082
4.163909	0.027809
4.167236	0.023875
4.170570	0.025421
4.173904	0.030254
4.177230	0.036152
4.180564	0.041330
4.183891	0.043453
4.187225	0.043592
4.190559	0.042422
4.193885	0.039753
4.197219	0.035500
4.200553	0.030528
4.203880	0.029204
4.207214	0.030856
4.210540	0.032284
4.213874	0.032608
4.217208	0.031622
4.220535	0.028751
4.223869	0.024754
4.227203	0.020779
4.230529	0.018256
4.233863	0.017902
4.237190	0.022457
4.240524	0.027293
4.243858	0.028478
4.247184	0.028459
4.250518	0.027665
4.253845	0.026319
4.257179	0.023502
4.260513	0.021514
4.263839	0.020991
4.267173	0.020600
4.270507	0.022013
4.273834	0.022891
4.277168	0.021511
4.280494	0.020668
4.283828	0.021246
4.287162	0.024689
4.290489	0.027699
4.293823	0.026974
4.297149	0.024887
4.300483	0.022701
4.303817	0.021770
4.307144	0.022848
4.310478	0.024739
4.313812	0.023378
4.317138	0.018625
4.320472	0.014491
4.323799	0.012644
4.327133	0.010165
4.330467	0.007920
4.333793	0.007261
4.337127	0.007392
4.340461	0.007760
4.343788	0.006552
4.347122	0.005918
4.350448	0.006539
4.353782	0.006242
4.357116	0.005888
4.360443	0.008787
4.363777	0.010177
4.367103	0.009625
4.370437	0.006633
4.373771	0.003241
4.377098	0.000537
4.380432	-0.003128
4.383766	-0.004541
4.387092	-0.005707
4.390426	-0.008605
4.393753	-0.011217
4.397087	-0.014521
4.400421	-0.018173
4.403747	-0.019991
4.407081	-0.022359
4.410408	-0.022888
4.413742	-0.024779
4.417076	-0.027371
4.420402	-0.025449
4.423736	-0.021903
4.427070	-0.020170
4.430397	-0.020256
4.433731	-0.020822
4.437057	-0.019296
4.440391	-0.016207
4.443725	-0.013532
4.447052	-0.010129
4.450386	-0.006524
4.453712	-0.003493
4.457046	0.000121
4.460380	0.002474
4.463707	0.000780
4.467041	-0.000796
4.470375	0.002489
4.473701	0.008121
4.477035	0.013201
4.480362	0.015540
4.483696	0.014204
4.487030	0.012779
4.490356	0.010970
4.493690	0.008602
4.497024	0.006555
4.500351	0.005806
4.503685	0.008068
4.507011	0.010383
4.510345	0.009921
4.513679	0.007479
4.517005	0.005486
4.520340	0.004137
4.523666	0.003302
4.527000	0.001274
4.530334	-0.000195
4.533660	-0.000919
4.536995	-0.001263
4.540329	-0.001138
4.543655	-0.001828
4.546989	-0.002109
4.550315	-0.002329
4.553649	-0.004617
4.556984	-0.007870
4.560310	-0.009160
4.563644	-0.006035
4.566970	0.000115
4.570304	0.003672
4.573638	0.004077
4.576965	0.005081
4.580299	0.006522
4.583633	0.008319
4.586959	0.008842
4.590293	0.007466
4.593620	0.007219
4.596954	0.008872
4.600288	0.012418
4.603614	0.014576
4.606948	0.012387
4.610282	0.011400
4.613609	0.012631
4.616943	0.013752
4.620269	0.015119
4.623603	0.016284
4.626937	0.016885
4.630264	0.015115
4.633598	0.014660
4.636924	0.015118
4.640258	0.016222
4.643592	0.015958
4.646919	0.012828
4.650253	0.008997
4.653587	0.007303
4.656913	0.009430
4.660247	0.010047
4.663574	0.008164
4.666908	0.007139
4.670242	0.007329
4.673568	0.009482
4.676902	0.011199
4.680229	0.011264
4.683563	0.010033
4.686897	0.008144
4.690223	0.009280
4.693557	0.008373
4.696891	0.007273
4.700218	0.005429
4.703552	0.002745
4.706878	0.003286
4.710212	0.007820
4.713546	0.009318
4.716873	0.007416
4.720207	0.006698
4.723533	0.006052
4.726867	0.006441
4.730201	0.007992
4.733528	0.010691
4.736862	0.017143
4.740196	0.021691
4.743522	0.021928
4.746856	0.020694
4.750183	0.016544
4.753517	0.011075
4.756851	0.008845
4.760177	0.006265
4.763511	0.004781
4.766845	0.006250
4.770172	0.007345
4.773506	0.004653
4.776832	-0.002301
4.780166	-0.007602
4.783500	-0.011680
4.786827	-0.012634
4.790161	-0.009178
4.793487	-0.006439
4.796821	-0.005300
4.800155	-0.001235
4.803482	0.002873
4.806816	0.002361
4.810150	0.000531
4.813476	-0.000918
4.816810	0.002274
4.820137	0.007711
4.823471	0.011879
4.826805	0.013304
4.830131	0.012900
4.833465	0.010478
4.836792	0.009022
4.840126	0.006799
4.843460	0.003496
4.846786	0.000857
4.850120	-0.000810
4.853454	-0.003581
4.856781	-0.003679
4.860115	-0.004441
4.863441	-0.008049
4.866775	-0.009997
4.870109	-0.009122
4.873436	-0.006641
4.876770	-0.005001
4.880104	-0.005864
4.883430	-0.007212
4.886764	-0.008429
4.890091	-0.006485
4.893425	-0.003169
4.896759	-0.003165
4.900085	-0.003149
4.903419	-0.002630
4.906745	-0.002156
4.910080	0.000432
4.913414	0.000755
4.916740	-0.000277
4.920074	0.001073
4.923408	0.002933
4.926734	0.003316
4.930069	0.003370
4.933395	0.000874
4.936729	-0.000315
4.940063	0.001306
4.943389	0.004081
4.946724	0.008165
4.950050	0.009739
4.953384	0.009146
4.956718	0.011398
4.960044	0.012980
4.963378	0.011847
4.966713	0.012133
4.970039	0.012732
4.973373	0.012071
4.976699	0.012090
4.980033	0.010837
4.983367	0.008109
4.986694	0.005162
4.990028	0.001531
4.993362	-0.001989
4.996688	-0.003391
5.000022	-0.003984
5.003349	-0.001892
5.006683	0.002507
5.010017	0.007165
5.013343	0.008240
5.016677	0.006813
5.020004	0.005662
5.023338	0.004155
5.026672	0.002616
5.029998	0.001772
5.033332	0.003867
5.036666	0.001868
5.039993	-0.001982
5.043327	-0.005566
5.046653	-0.010593
5.049987	-0.016137
5.053321	-0.020793
5.056648	-0.021588
5.059982	-0.020067
5.063308	-0.018107
5.066642	-0.013523
5.069976	-0.010452
5.073303	-0.009740
5.076637	-0.009531
5.079971	-0.010982
5.083297	-0.012492
5.086631	-0.014074
5.089958	-0.012928
5.093292	-0.010683
5.096626	-0.010317
5.099952	-0.012755
5.103286	-0.012593
5.106613	-0.013785
5.109947	-0.016891
5.113281	-0.015526
5.116607	-0.015213
5.119941	-0.017187
5.123275	-0.018342
5.126602	-0.017760
5.129936	-0.015596
5.133262	-0.014698
5.136596	-0.013923
5.139930	-0.012860
5.143257	-0.013400
5.146591	-0.014456
5.149925	-0.015572
5.153251	-0.017666
5.156585	-0.021729
5.159912	-0.022833
5.163246	-0.021940
5.166580	-0.018617
5.169906	-0.018317
5.173240	-0.021503
5.176567	-0.024916
5.179901	-0.027412
5.183235	-0.024002
5.186561	-0.019165
5.189895	-0.015931
5.193229	-0.014616
5.196556	-0.013539
5.199890	-0.013875
5.203216	-0.015014
5.206550	-0.016518
5.209884	-0.018542
5.213211	-0.019217
5.216545	-0.020014
5.219871	-0.020322
5.223205	-0.020121
5.226539	-0.021185
5.229866	-0.024561
5.233200	-0.027659
5.236534	-0.027569
5.239860	-0.022497
5.243194	-0.019281
5.246521	-0.020082
5.249855	-0.019266
5.253189	-0.017863
5.256515	-0.014336
5.259849	-0.011931
5.263183	-0.012408
5.266510	-0.011176
5.269844	-0.006987
5.273170	-0.002184
5.276504	0.002233
5.279838	0.003528
5.283165	0.002916
5.286499	0.003861
5.289825	0.008256
5.293159	0.007403
5.296493	0.006109
5.299820	0.006513
5.303154	0.006447
5.306488	0.006284
5.309814	0.005271
5.313148	0.003792
5.316474	0.002804
5.319809	0.000403
5.323143	-0.002150
5.326469	-0.005213
5.329803	-0.008896
5.333129	-0.009698
5.336464	-0.009455
5.339798	-0.010733
5.343124	-0.011968
5.346458	-0.012723
5.349792	-0.017231
5.353118	-0.018142
5.356453	-0.019311
5.359779	-0.021248
5.363113	-0.019622
5.366447	-0.015451
5.369773	-0.011184
5.373107	-0.009624
5.376442	-0.009903
5.379768	-0.011202
5.383102	-0.011252
5.386428	-0.012309
5.389762	-0.012061
5.393096	-0.015789
5.396423	-0.018065
5.399757	-0.019837
5.403083	-0.020913
5.406417	-0.025101
5.409751	-0.027025
5.413078	-0.026178
5.416412	-0.023758
5.419746	-0.019422
5.423072	-0.013963
5.426406	-0.012287
5.429733	-0.009842
5.433067	-0.004992
5.436401	0.000516
5.439727	0.005115
5.443061	0.008438
5.446388	0.011539
5.449722	0.011244
5.453056	0.005746
5.456382	0.002687
5.459716	0.000007
5.463050	-0.003851
5.466377	-0.007469
5.469711	-0.008265
5.473037	-0.007041
5.476371	-0.007689
5.479705	-0.007969
5.483032	-0.008392
5.486366	-0.011537
5.489692	-0.014142
5.493026	-0.011448
5.496360	-0.010812
5.499687	-0.010471
5.503021	-0.007420
5.506355	-0.000895
5.509681	0.004862
5.513015	0.007912
5.516342	0.004905
5.519676	0.003539
5.523010	0.001300
5.526336	-0.000713
5.529670	-0.002042
5.533004	-0.004266
5.536331	-0.003231
5.539665	-0.001272
5.542991	-0.004826
5.546325	-0.013300
5.549659	-0.019316
5.552986	-0.022918
5.556320	-0.022547
5.559646	-0.019902
5.562980	-0.019819
5.566314	-0.020019
5.569641	-0.019641
5.572975	-0.018770
5.576309	-0.018713
5.579635	-0.018895
5.582969	-0.017700
5.586296	-0.017577
5.589630	-0.017326
5.592964	-0.017228
5.596290	-0.017822
5.599624	-0.017099
5.602951	-0.017548
5.606285	-0.020093
5.609619	-0.021443
5.612945	-0.021295
5.616279	-0.021611
5.619613	-0.020921
5.622940	-0.020652
5.626274	-0.018073
5.629600	-0.017348
5.632934	-0.016922
5.636268	-0.015033
5.639595	-0.014214
5.642929	-0.012379
5.646263	-0.013223
5.649589	-0.013677
5.652923	-0.010892
5.656250	-0.009428
5.659584	-0.009144
5.662918	-0.009121
5.666244	-0.010144
5.669578	-0.006467
5.672905	-0.005069
5.676239	-0.003724
5.679573	-0.005715
5.682899	-0.007191
5.686233	-0.008511
5.689567	-0.009420
5.692894	-0.008553
5.696228	-0.006074
5.699554	-0.000831
5.702888	0.003361
5.706222	0.005418
5.709549	0.004846
5.712883	0.001252
5.716209	-0.002711
5.719543	-0.000809
5.722877	0.000746
5.726203	0.000483
5.729538	0.003483
5.732872	0.004523
5.736198	0.004249
5.739532	0.002405
5.742858	-0.000419
5.746193	-0.005170
5.749527	-0.006089
5.752853	-0.005776
5.756187	-0.003321
5.759521	-0.001286
5.762847	-0.000300
5.766182	0.000781
5.769508	0.000028
5.772842	0.004745
5.776176	0.006874
5.779502	0.004575
5.782836	-0.000054
5.786163	-0.002231
5.789497	0.000010
5.792831	0.003700
5.796157	0.004542
5.799491	0.002022
5.802826	-0.003071
5.806152	-0.002393
5.809486	-0.002537
5.812812	-0.003292
5.816146	-0.005506
5.819480	-0.006098
5.822807	-0.004478
5.826141	-0.000452
5.829467	0.003244
5.832801	0.005056
5.836135	0.000629
5.839462	-0.002423
5.842796	0.002704
5.846130	0.004249
5.849456	0.006055
5.852790	0.007135
5.856117	0.010504
5.859451	0.013607
5.862785	0.016267
5.866111	0.016273
5.869445	0.015574
5.872772	0.013891
5.876106	0.015771
5.879440	0.021374
5.882766	0.024783
5.886100	0.023383
5.889434	0.023400
5.892761	0.026163
5.896095	0.024930
5.899421	0.024856
5.902755	0.023573
5.906089	0.023744
5.909416	0.022864
5.912750	0.023608
5.916084	0.026153
5.919410	0.022786
5.922744	0.016494
5.926071	0.014862
5.929405	0.015072
5.932739	0.015792
5.936065	0.012540
5.939399	0.009225
5.942726	0.003101
5.946060	0.000952
5.949394	0.000138
5.952720	-0.002325
5.956054	-0.007658
5.959388	-0.011782
5.962715	-0.012615
5.966049	-0.010290
5.969375	-0.008450
5.972709	-0.009813
5.976043	-0.013171
5.979370	-0.013732
5.982704	-0.014143
5.986030	-0.012959
5.989364	-0.014033
5.992698	-0.012199
5.996025	-0.011297
5.999359	-0.011164
6.002693	-0.008847
6.006019	-0.007480
6.009353	-0.009344
6.012680	-0.010627
6.016014	-0.010049
6.019348	-0.009862
6.022674	-0.005223
6.026008	-0.003692
6.029342	-0.002520
6.032669	-0.001207
6.036003	0.001882
6.039329	0.005161
6.042663	0.008460
6.045997	0.006074
6.049324	0.008670
6.052658	0.010995
6.055984	0.013677
6.059318	0.016806
6.062652	0.018133
6.065979	0.019877
6.069313	0.022197
6.072647	0.022671
6.075973	0.021315
6.079307	0.023213
6.082634	0.023144
6.085968	0.022101
6.089302	0.022038
6.092628	0.019744
6.095962	0.016231
6.099289	0.010331
6.102623	0.008839
6.105957	0.008162
6.109283	0.006236
6.112617	0.008726
6.115951	0.009698
6.119278	0.007551
6.122612	0.005990
6.125938	0.007172
6.129272	0.006376
6.132606	0.007125
6.135932	0.011324
6.139267	0.012855
6.142593	0.016978
6.145927	0.019219
6.149261	0.021950
6.152587	0.022395
6.155922	0.020721
6.159256	0.020678
6.162582	0.022122
6.165916	0.019157
6.169242	0.020215
6.172576	0.023538
6.175911	0.023068
6.179237	0.023067
6.182571	0.023434
6.185905	0.023923
6.189231	0.025758
6.192565	0.024081
6.195892	0.022353
6.199226	0.023490
6.202560	0.026421
6.205886	0.023846
6.209220	0.026714
6.212547	0.025830
6.215881	0.025002
6.219215	0.021477
6.222541	0.019019
6.225875	0.018959
6.229209	0.016660
6.232536	0.013222
6.235870	0.013734
6.239196	0.014978
6.242530	0.011095
6.245864	0.012400
6.249191	0.014480
6.252525	0.015183
6.255851	0.013124
6.259185	0.013476
6.262519	0.015652
6.265846	0.016512
6.269180	0.014509
6.272514	0.014355
6.275840	0.015320
6.279174	0.018961
6.282501	0.021339
6.285835	0.024700
6.289169	0.023049
6.292495	0.022284
6.295829	0.023927
6.299163	0.024459
6.302490	0.024861
6.305824	0.027317
6.309150	0.031039
6.312484	0.035037
6.315818	0.041470
6.319145	0.044981
6.322479	0.042654
6.325805	0.040995
6.329139	0.039081
6.332473	0.038548
6.335800	0.040047
6.339134	0.039393
6.342468	0.038612
6.345794	0.035234
6.349128	0.031770
6.352455	0.027703
6.355789	0.022953
6.359123	0.017946
6.362449	0.016718
6.365783	0.015190
6.369110	0.013906
6.372444	0.012801
6.375778	0.010231
6.379104	0.007025
6.382438	0.006848
6.385772	0.004862
6.389099	0.006425
6.392433	0.007066
6.395759	0.006160
6.399093	0.004551
6.402427	0.004741
6.405754	0.002174
6.409088	0.000412
6.412422	0.000740
6.415748	0.001652
6.419082	0.002224
6.422409	-0.000269
6.425743	-0.001273
6.429077	0.000067
6.432403	0.001469
6.435737	0.004188
6.439064	0.005615
6.442398	0.005300
6.445732	0.003653
6.449058	0.004536
6.452392	0.005009
6.455726	0.005581
6.459053	0.007423
6.462387	0.008778
6.465713	0.011334
6.469047	0.011389
6.472381	0.012817
6.475708	0.013787
6.479042	0.011368
6.482368	0.010873
6.485702	0.008426
6.489036	0.006422
6.492363	0.009884
6.495697	0.009433
6.499031	0.007201
6.502357	0.008395
6.505691	0.011994
6.509018	0.018435
6.512352	0.020095
6.515686	0.021443
6.519012	0.024617
6.522346	0.027054
6.525672	0.033004
6.529007	0.038242
6.532341	0.040766
6.535667	0.038011
6.539001	0.035845
6.542335	0.035346
6.545661	0.030680
6.548996	0.027094
6.552322	0.025166
6.555656	0.023417
6.558990	0.022005
6.562316	0.017792
6.565651	0.012560
6.568985	0.010001
6.572311	0.008814
6.575645	0.008034
6.578971	0.012046
6.582305	0.014222
6.585640	0.015906
6.588966	0.014010
6.592300	0.014230
6.595626	0.013357
6.598960	0.013069
6.602294	0.014582
6.605621	0.016946
6.608955	0.014173
6.612289	0.014159
6.615615	0.015090
6.618949	0.018438
6.622276	0.018152
6.625610	0.016815
6.628944	0.017729
6.632270	0.022086
6.635604	0.027652
6.638931	0.029160
6.642265	0.030115
6.645599	0.032504
6.648925	0.034387
6.652259	0.034165
6.655593	0.031699
[truncated: 18,655 more rows]
