# Supplementary material for: Phosphorylation controls spatial and temporal activities of motor‐PRC1 complexes to complete mitosis
Source: EMBO J. 2023 Aug 18;42(21):e113647. doi: 10.15252/embj.2023113647 (PMC10620760; doi:10.15252/embj.2023113647)
Supplement: Supplementary file 9 — Source Data for Figure 6 [file EMBJ-42-e113647-s002.zip › Figure 6/figure 6B and C/SECMALS_PRC1WT fig b.txt]

Elution corrected (ml)	UV	MW (Kda)
0.000000	0.175675
0.003341	0.040248
0.006668	-0.011263
0.009994	-0.021911
0.013336	-0.028410
0.016662	-0.033648
0.019989	-0.037631
0.023330	-0.040031
0.026657	-0.041129
0.029983	-0.045616
0.033325	-0.050737
0.036651	-0.052175
0.039978	-0.052104
0.043304	-0.049866
0.046646	-0.043541
0.049972	-0.036120
0.053298	-0.030654
0.056640	-0.027475
0.059967	-0.022991
0.063293	-0.018250
0.066635	-0.012316
0.069961	-0.008077
0.073287	-0.001354
0.076629	-0.000598
0.079956	-0.003066
0.083282	-0.004402
0.086608	-0.002696
0.089950	-0.004535
0.093276	-0.007539
0.096603	-0.007107
0.099945	-0.006357
0.103271	-0.002275
0.106597	-0.001930
0.109939	-0.002879
0.113265	-0.005067
0.116592	-0.006535
0.119934	-0.009043
0.123260	-0.007967
0.126586	-0.007339
0.129913	-0.010266
0.133255	-0.010010
0.136581	-0.008876
0.139907	-0.006916
0.143249	-0.005150
0.146575	-0.002447
0.149902	-0.002540
0.153244	-0.006193
0.156570	-0.007168
0.159896	-0.008697
0.163238	-0.008624
0.166564	-0.013080
0.169891	-0.010350
0.173233	-0.010899
0.176559	-0.010582
0.179885	-0.012498
0.183212	-0.017892
0.186553	-0.023980
0.189880	-0.028361
0.193206	-0.024687
0.196548	-0.022586
0.199874	-0.022208
0.203201	-0.023786
0.206542	-0.021962
0.209869	-0.019917
0.213195	-0.018630
0.216537	-0.017345
0.219863	-0.014835
0.223190	-0.011231
0.226516	-0.008352
0.229858	-0.007433
0.233184	-0.008035
0.236511	-0.009605
0.239852	-0.008371
0.243179	-0.002015
0.246505	0.001402
0.249847	0.001054
0.253173	0.001204
0.256500	0.003085
0.259841	0.005251
0.263168	0.004938
0.266494	0.005074
0.269821	0.005817
0.273162	0.008057
0.276489	0.011502
0.279815	0.011307
0.283157	0.010816
0.286483	0.008765
0.289810	0.010426
0.293151	0.017091
0.296478	0.018444
0.299804	0.013704
0.303146	0.009833
0.306472	0.008159
0.309799	0.008934
0.313125	0.009569
0.316467	0.010030
0.319793	0.008597
0.323120	0.006096
0.326461	0.006080
0.329788	0.006207
0.333114	0.003906
0.336456	0.004735
0.339782	0.011201
0.343109	0.017237
0.346450	0.019816
0.349777	0.018589
0.353103	0.016538
0.356430	0.015394
0.359771	0.017693
0.363098	0.021651
0.366424	0.024458
0.369766	0.022847
0.373092	0.018991
0.376419	0.014036
0.379760	0.010949
0.383087	0.003301
0.386413	-0.001237
0.389755	-0.000943
0.393081	0.003561
0.396408	0.006656
0.399734	0.004543
0.403076	-0.001074
0.406402	-0.003824
0.409729	0.001253
0.413070	0.005994
0.416397	0.008628
0.419723	0.010664
0.423065	0.010989
0.426391	0.015249
0.429718	0.019926
0.433059	0.025037
0.436386	0.028824
0.439712	0.034034
0.443054	0.042034
0.446380	0.047634
0.449707	0.048792
0.453033	0.046681
0.456375	0.044873
0.459701	0.045878
0.463027	0.046725
0.466369	0.045441
0.469696	0.039640
0.473022	0.033345
0.476364	0.028768
0.479690	0.023974
0.483016	0.019759
0.486358	0.017311
0.489685	0.015589
0.493011	0.011600
0.496337	0.011594
0.499679	0.012757
0.503005	0.012591
0.506332	0.014651
0.509674	0.016819
0.513000	0.017540
0.516326	0.015801
0.519668	0.014615
0.522994	0.012768
0.526321	0.011011
0.529663	0.010557
0.532989	0.013864
0.536315	0.016864
0.539642	0.018201
0.542984	0.017780
0.546310	0.018157
0.549636	0.016830
0.552978	0.016050
0.556304	0.015870
0.559631	0.017189
0.562973	0.018028
0.566299	0.021820
0.569625	0.024463
0.572967	0.022982
0.576293	0.020933
0.579620	0.020067
0.582946	0.019675
0.586288	0.019585
0.589614	0.023608
0.592941	0.029116
0.596282	0.032605
0.599609	0.033171
0.602935	0.032814
0.606277	0.031562
0.609603	0.030619
0.612930	0.030825
0.616271	0.030524
0.619598	0.030594
0.622924	0.030110
0.626251	0.029088
0.629592	0.027172
0.632919	0.021432
0.636245	0.019304
0.639587	0.018590
0.642913	0.018177
0.646240	0.014763
0.649581	0.011969
0.652908	0.007279
0.656234	0.004761
0.659576	0.004194
0.662902	0.002967
0.666229	0.002859
0.669555	0.003089
0.672897	0.004085
0.676223	0.004327
0.679550	0.003200
0.682891	0.001481
0.686218	0.002466
0.689544	0.002948
0.692886	0.002028
0.696212	0.000667
0.699539	-0.002113
0.702880	-0.001890
0.706207	0.002342
0.709533	0.004084
0.712875	0.005653
0.716201	0.005795
0.719528	0.004440
0.722854	0.003709
0.726196	0.006439
0.729522	0.009068
0.732849	0.010318
0.736190	0.011885
0.739517	0.014951
0.742843	0.016697
0.746185	0.014483
0.749511	0.010344
0.752838	0.008141
0.756179	0.008461
0.759506	0.007424
0.762832	0.008030
0.766159	0.006973
0.769500	0.005741
0.772827	0.006938
0.776153	0.010258
0.779495	0.013384
0.782821	0.017188
0.786148	0.022601
0.789489	0.026503
0.792816	0.027803
0.796142	0.026751
0.799484	0.027688
0.802810	0.029528
0.806137	0.028099
0.809463	0.027116
0.812805	0.024802
0.816131	0.022717
0.819458	0.023527
0.822799	0.022185
0.826126	0.018347
0.829452	0.015262
0.832794	0.013653
0.836120	0.015039
0.839447	0.017526
0.842788	0.018562
0.846115	0.018632
0.849441	0.019300
0.852767	0.019985
0.856109	0.022313
0.859436	0.022541
0.862762	0.017613
0.866104	0.014947
0.869430	0.015164
0.872756	0.016661
0.876098	0.014548
0.879425	0.008935
0.882751	0.005913
0.886093	0.006237
0.889419	0.007463
0.892745	0.009419
0.896072	0.010652
0.899414	0.010335
0.902740	0.009580
0.906066	0.007935
0.909408	0.007258
0.912734	0.008378
0.916061	0.011363
0.919403	0.015312
0.922729	0.020114
0.926055	0.022613
0.929397	0.020233
0.932724	0.015943
0.936050	0.013343
0.939376	0.011588
0.942718	0.008851
0.946044	0.008622
0.949371	0.007415
0.952713	0.004598
0.956039	0.000308
0.959365	-0.001449
0.962707	-0.003685
0.966033	-0.009159
0.969360	-0.013461
0.972702	-0.013005
0.976028	-0.010339
0.979354	-0.009246
0.982696	-0.008426
0.986022	-0.008325
0.989349	-0.009501
0.992675	-0.010250
0.996017	-0.012707
0.999343	-0.015022
1.002670	-0.014527
1.006011	-0.013164
1.009338	-0.012470
1.012664	-0.013076
1.016006	-0.014241
1.019332	-0.014033
1.022659	-0.012096
1.026000	-0.011612
1.029327	-0.010011
1.032653	-0.005466
1.035980	-0.000659
1.039321	0.002699
1.042648	0.004852
1.045974	0.005252
1.049316	0.004011
1.052642	0.004702
1.055969	0.007272
1.059310	0.008044
1.062637	0.009599
1.065963	0.014157
1.069305	0.018161
1.072631	0.020224
1.075958	0.021631
1.079284	0.021485
1.082626	0.019780
1.085952	0.019544
1.089279	0.020883
1.092620	0.023671
1.095947	0.028682
1.099273	0.035420
1.102615	0.039873
1.105941	0.038831
1.109268	0.034868
1.112609	0.034219
1.115936	0.035039
1.119262	0.036080
1.122589	0.035712
1.125930	0.034290
1.129257	0.034195
1.132583	0.034071
1.135925	0.035360
1.139251	0.035262
1.142578	0.031342
1.145919	0.026904
1.149246	0.026029
1.152572	0.025139
1.155914	0.023346
1.159240	0.019528
1.162567	0.015381
1.165893	0.015532
1.169235	0.017041
1.172561	0.020562
1.175888	0.021100
1.179229	0.015981
1.182556	0.008801
1.185882	0.005719
1.189224	0.005194
1.192550	0.002057
1.195877	0.003467
1.199218	0.007491
1.202545	0.012699
1.205871	0.014435
1.209213	0.011952
1.212539	0.010408
1.215866	0.008644
1.219192	0.004981
1.222534	0.004372
1.225860	0.006097
1.229187	0.007645
1.232528	0.009751
1.235855	0.010001
1.239181	0.007972
1.242523	0.005516
1.245849	0.003347
1.249176	0.003287
1.252517	0.003830
1.255844	0.002850
1.259170	0.002905
1.262496	0.005012
1.265838	0.005772
1.269165	0.006476
1.272491	0.003884
1.275833	-0.001063
1.279159	-0.002909
1.282485	-0.005404
1.285827	-0.009479
1.289154	-0.012444
1.292480	-0.014310
1.295822	-0.016803
1.299148	-0.018790
1.302474	-0.020329
1.305801	-0.020618
1.309143	-0.019413
1.312469	-0.019828
1.315795	-0.018794
1.319137	-0.017088
1.322463	-0.016055
1.325790	-0.014336
1.329132	-0.010823
1.332458	-0.006712
1.335784	-0.004685
1.339126	-0.004270
1.342453	-0.006351
1.345779	-0.008034
1.349105	-0.010793
1.352447	-0.014042
1.355773	-0.013668
1.359100	-0.014699
1.362442	-0.017030
1.365768	-0.017988
1.369094	-0.018811
1.372436	-0.020961
1.375762	-0.020927
1.379089	-0.018759
1.382431	-0.017673
1.385757	-0.016740
1.389083	-0.014455
1.392410	-0.011701
1.395751	-0.010429
1.399078	-0.009954
1.402404	-0.008836
1.405746	-0.006197
1.409072	-0.003555
1.412399	-0.001838
1.415740	-0.000589
1.419067	-0.001510
1.422393	-0.001974
1.425735	0.000530
1.429061	0.001604
1.432388	0.000419
1.435714	-0.002378
1.439056	-0.005291
1.442382	-0.005547
1.445709	-0.005528
1.449050	-0.010785
1.452377	-0.015957
1.455703	-0.017735
1.459045	-0.018688
1.462371	-0.018573
1.465698	-0.019466
1.469039	-0.020276
1.472366	-0.020680
1.475692	-0.019180
1.479034	-0.014868
1.482360	-0.011813
1.485687	-0.011120
1.489013	-0.008663
1.492355	-0.002683
1.495681	0.000406
1.499008	0.000959
1.502349	0.000319
1.505676	0.000740
1.509002	0.004127
1.512344	0.007533
1.515670	0.009240
1.518997	0.009823
1.522338	0.008953
1.525665	0.008075
1.528991	0.008630
1.532318	0.009898
1.535659	0.009502
1.538986	0.009150
1.542312	0.008382
1.545654	0.005928
1.548980	0.005222
1.552307	0.003641
1.555648	0.002057
1.558975	0.001522
1.562301	0.000392
1.565643	-0.000869
1.568969	-0.002335
1.572296	-0.003601
1.575622	-0.003204
1.578964	-0.004236
1.582290	-0.007616
1.585617	-0.007873
1.588958	-0.007282
1.592285	-0.006069
1.595611	-0.006305
1.598953	-0.007853
1.602279	-0.009269
1.605606	-0.009432
1.608947	-0.007507
1.612274	-0.006864
1.615600	-0.005096
1.618927	-0.003410
1.622268	-0.001562
1.625595	0.000328
1.628921	0.001213
1.632263	0.000995
1.635589	-0.001104
1.638916	-0.002041
1.642257	-0.000973
1.645584	-0.000218
1.648910	-0.001447
1.652252	-0.002729
1.655578	-0.005316
1.658905	-0.007539
1.662231	-0.007373
1.665573	-0.005128
1.668899	-0.001367
1.672225	0.000833
1.675567	0.001541
1.678894	0.003051
1.682220	0.006390
1.685562	0.009837
1.688888	0.012900
1.692214	0.015189
1.695556	0.017445
1.698883	0.020735
1.702209	0.025185
1.705535	0.028799
1.708877	0.029618
1.712203	0.032239
1.715530	0.037055
1.718872	0.041288
1.722198	0.043456
1.725524	0.041480
1.728866	0.038224
1.732192	0.036658
1.735519	0.035785
1.738861	0.033005
1.742187	0.029471
1.745513	0.024361
1.748855	0.018575
1.752182	0.012958
1.755508	0.004360
1.758834	-0.001291
1.762176	-0.004323
1.765502	-0.005820
1.768829	-0.003243
1.772171	-0.000450
1.775497	-0.000295
1.778823	-0.000088
1.782165	-0.000212
1.785491	-0.000785
1.788818	0.000443
1.792160	0.002177
1.795486	0.004196
1.798812	0.004688
1.802139	0.003696
1.805480	0.001851
1.808807	-0.001156
1.812133	-0.005589
1.815475	-0.007609
1.818801	-0.005715
1.822128	-0.003053
1.825469	-0.000349
1.828796	0.001127
1.832122	0.000518
1.835464	0.000368
1.838790	0.000244
1.842117	0.001978
1.845443	0.005046
1.848785	0.004624
1.852111	0.005181
1.855438	0.007390
1.858779	0.007977
1.862106	0.008245
1.865432	0.009050
1.868774	0.008952
1.872100	0.007057
1.875427	0.006693
1.878768	0.009215
1.882095	0.011781
1.885421	0.011196
1.888748	0.009474
1.892089	0.009151
1.895416	0.010612
1.898742	0.011791
1.902084	0.011584
1.905410	0.009524
1.908737	0.007357
1.912078	0.008241
1.915405	0.010323
1.918731	0.011859
1.922073	0.012179
1.925399	0.013511
1.928726	0.015840
1.932052	0.018196
1.935394	0.019399
1.938720	0.022061
1.942047	0.023954
1.945388	0.023567
1.948715	0.023349
1.952041	0.023673
1.955383	0.024977
1.958709	0.026246
1.962036	0.023543
1.965377	0.019870
1.968704	0.019468
1.972030	0.016682
1.975357	0.013136
1.978698	0.009851
1.982025	0.005921
1.985351	0.002420
1.988693	0.001598
1.992019	0.005418
1.995346	0.008063
1.998687	0.007650
2.002014	0.005676
2.005340	0.004051
2.008682	0.003859
2.012008	0.003800
2.015335	0.005304
2.018676	0.007476
2.022003	0.009175
2.025329	0.010855
2.028656	0.010857
2.031997	0.008801
2.035324	0.004667
2.038650	0.001347
2.041992	0.001944
2.045318	0.003911
2.048645	0.006050
2.051986	0.007172
2.055313	0.006749
2.058639	0.005090
2.061981	0.002477
2.065307	0.002447
2.068634	0.002424
2.071960	-0.000269
2.075302	-0.003052
2.078628	-0.001238
2.081954	0.003191
2.085296	0.005778
2.088623	0.003774
2.091949	0.001420
2.095291	0.001886
2.098617	0.004293
2.101943	0.008045
2.105285	0.011141
2.108612	0.010661
2.111938	0.008454
2.115264	0.008614
2.118606	0.008696
2.121932	0.004795
2.125259	-0.001253
2.128601	-0.005046
2.131927	-0.004195
2.135253	-0.004043
2.138595	-0.005517
2.141922	-0.008816
2.145248	-0.012554
2.148590	-0.012472
2.151916	-0.010064
2.155242	-0.007381
2.158569	-0.004875
2.161911	-0.002392
2.165237	-0.002148
2.168563	-0.000808
2.171905	0.003283
2.175231	0.006996
2.178558	0.007391
2.181900	0.007542
2.185226	0.008757
2.188552	0.009704
2.191894	0.008952
2.195220	0.008693
2.198547	0.006300
2.201873	0.001797
2.205215	0.001069
2.208541	0.000732
2.211868	-0.001092
2.215209	-0.003249
2.218536	-0.007651
2.221862	-0.011588
2.225204	-0.013770
2.228530	-0.013432
2.231857	-0.011367
2.235198	-0.007112
2.238525	-0.001063
2.241851	0.002367
2.245193	0.005095
2.248519	0.005342
2.251846	0.004727
2.255172	0.005146
2.258514	0.006471
2.261840	0.008721
2.265167	0.011580
2.268508	0.013870
2.271835	0.016725
2.275161	0.016167
2.278503	0.014164
2.281829	0.014019
2.285156	0.015863
2.288497	0.016271
2.291824	0.020691
2.295150	0.026808
2.298477	0.035199
2.301818	0.041054
2.305145	0.045377
2.308471	0.045381
2.311813	0.041921
2.315139	0.041300
2.318466	0.043451
2.321807	0.045656
2.325134	0.047787
2.328460	0.050907
2.331802	0.050393
2.335128	0.044444
2.338455	0.037539
2.341781	0.032838
2.345123	0.031062
2.348449	0.031355
2.351776	0.033227
2.355117	0.034273
2.358444	0.033544
2.361770	0.030290
2.365112	0.024903
2.368438	0.019169
2.371765	0.017070
2.375106	0.018755
2.378433	0.020879
2.381759	0.023439
2.385086	0.025490
2.388427	0.024446
2.391754	0.023384
2.395080	0.020688
2.398422	0.017658
2.401748	0.017277
2.405075	0.016524
2.408416	0.015550
2.411743	0.015231
2.415069	0.014268
2.418411	0.016864
2.421737	0.021082
2.425064	0.021175
2.428390	0.021889
2.431732	0.022264
2.435058	0.023269
2.438385	0.025103
2.441726	0.025794
2.445053	0.029606
2.448379	0.036261
2.451721	0.043654
2.455047	0.047076
2.458374	0.045006
2.461715	0.038751
2.465042	0.033705
2.468368	0.032014
2.471694	0.030381
2.475036	0.028310
2.478363	0.026330
2.481689	0.024987
2.485031	0.023731
2.488357	0.021320
2.491683	0.021566
2.495025	0.020610
2.498352	0.020153
2.501678	0.021039
2.505020	0.018988
2.508346	0.015855
2.511672	0.014576
2.515014	0.017182
2.518341	0.021100
2.521667	0.020016
2.524993	0.016265
2.528335	0.013834
2.531661	0.011814
2.534988	0.007247
2.538330	0.003241
2.541656	-0.001610
2.544982	-0.000274
2.548324	0.001135
2.551651	0.000347
2.554977	-0.001420
2.558319	-0.005839
2.561645	-0.007128
2.564971	-0.003531
2.568298	-0.000807
2.571640	-0.001064
2.574966	-0.002493
2.578292	0.000584
2.581634	0.002983
2.584960	0.004103
2.588287	0.005215
2.591629	0.006990
2.594955	0.008755
2.598281	0.007440
2.601623	0.006238
2.604949	0.003998
2.608276	0.000918
2.611602	0.000633
2.614944	0.000560
2.618270	-0.002009
2.621597	-0.008200
2.624938	-0.010114
2.628265	-0.010876
2.631591	-0.011460
2.634933	-0.011672
2.638259	-0.011316
2.641586	-0.007373
2.644927	-0.002230
2.648254	-0.000486
2.651580	0.003622
2.654907	0.007550
2.658248	0.014147
2.661575	0.018622
2.664901	0.020907
2.668243	0.023100
2.671569	0.023946
2.674896	0.023104
2.678237	0.021056
2.681564	0.022161
2.684890	0.024205
2.688232	0.023294
2.691558	0.020198
2.694885	0.015556
2.698211	0.011031
2.701553	0.006426
2.704879	0.003779
2.708206	0.004431
2.711547	0.003708
2.714874	0.002701
2.718200	0.003899
2.721542	0.004459
2.724868	0.003200
2.728195	0.005272
2.731536	0.010497
2.734863	0.013569
2.738189	0.013127
2.741516	0.011224
2.744857	0.010864
2.748184	0.011056
2.751510	0.010983
2.754852	0.013301
2.758178	0.012761
2.761505	0.010680
2.764846	0.007592
2.768173	0.003378
2.771499	0.000535
2.774841	0.002161
2.778167	0.003721
2.781494	0.004339
2.784835	0.007851
2.788162	0.009825
2.791488	0.010456
2.794815	0.010864
2.798156	0.013833
2.801483	0.018476
2.804809	0.023640
2.808151	0.029363
2.811477	0.030988
2.814804	0.026405
2.818145	0.023803
2.821472	0.023082
2.824798	0.021703
2.828140	0.022139
2.831466	0.021103
2.834793	0.018995
2.838119	0.018921
2.841461	0.019947
2.844787	0.021658
2.848114	0.020346
2.851455	0.020861
2.854782	0.024270
2.858108	0.026461
2.861450	0.028734
2.864776	0.033212
2.868103	0.037674
2.871444	0.040600
2.874771	0.042755
2.878097	0.046429
2.881423	0.047591
2.884765	0.048739
2.888092	0.050659
2.891418	0.053911
2.894760	0.056664
2.898086	0.054453
2.901412	0.052024
2.904754	0.048280
2.908081	0.046537
2.911407	0.045436
2.914749	0.044069
2.918075	0.042862
2.921401	0.037107
2.924728	0.031830
2.928070	0.025966
2.931396	0.021349
2.934722	0.017669
2.938064	0.016709
2.941390	0.019200
2.944717	0.021581
2.948059	0.018962
2.951385	0.016826
2.954711	0.015801
2.958053	0.016184
2.961380	0.018063
2.964706	0.020943
2.968032	0.022485
2.971374	0.022772
2.974700	0.021362
2.978027	0.020757
2.981369	0.020648
2.984695	0.019386
2.988021	0.021095
2.991363	0.024491
2.994689	0.025276
2.998016	0.026994
3.001358	0.026883
3.004684	0.023814
3.008010	0.023408
3.011352	0.025647
3.014678	0.027939
3.018005	0.026793
3.021331	0.027685
3.024673	0.029762
3.027999	0.031595
3.031326	0.030895
3.034667	0.028800
3.037994	0.027309
3.041320	0.022856
3.044662	0.020819
3.047988	0.020524
3.051315	0.020919
3.054656	0.021579
3.057983	0.022520
3.061309	0.027295
3.064636	0.027556
3.067977	0.024978
3.071304	0.024249
3.074630	0.024682
3.077972	0.024683
3.081298	0.026384
3.084625	0.028880
3.087966	0.031235
3.091293	0.030770
3.094619	0.029338
3.097961	0.027692
3.101287	0.025937
3.104614	0.022649
3.107940	0.020112
3.111282	0.019751
3.114608	0.018389
3.117935	0.020047
3.121276	0.023357
3.124603	0.026190
3.127929	0.024102
3.131271	0.019918
3.134597	0.021032
3.137924	0.020134
3.141265	0.020687
3.144592	0.023785
3.147918	0.025059
3.151245	0.025365
3.154586	0.026449
3.157913	0.022455
3.161239	0.016081
3.164581	0.012441
3.167907	0.012165
3.171234	0.014894
3.174575	0.015293
3.177902	0.014322
3.181228	0.013084
3.184570	0.009489
3.187896	0.003212
3.191223	0.000643
3.194549	-0.000511
3.197891	0.000409
3.201217	0.000605
3.204544	0.000341
3.207885	0.001275
3.211212	-0.000425
3.214538	-0.001547
3.217880	-0.000523
3.221206	0.003256
3.224533	0.006850
3.227874	0.009841
3.231201	0.009836
3.234527	0.011258
3.237854	0.013265
3.241195	0.013676
3.244522	0.013454
3.247848	0.012978
3.251190	0.012425
3.254516	0.011672
3.257843	0.012554
3.261184	0.009451
3.264511	0.004446
3.267837	0.002133
3.271179	0.005430
3.274505	0.007815
3.277832	0.006798
3.281173	0.006807
3.284500	0.010797
3.287826	0.014141
3.291152	0.016150
3.294494	0.016725
3.297821	0.016732
3.301147	0.017647
3.304489	0.017944
3.307815	0.017122
3.311141	0.018077
3.314483	0.017615
3.317810	0.018340
3.321136	0.018003
3.324478	0.016736
3.327804	0.011526
3.331130	0.010189
3.334457	0.009782
3.337799	0.008518
3.341125	0.007401
3.344451	0.007011
3.347793	0.009326
3.351119	0.009568
3.354446	0.007809
3.357788	0.009466
3.361114	0.009957
3.364440	0.010423
3.367782	0.010344
3.371109	0.011536
3.374435	0.012806
3.377761	0.012499
3.381103	0.012439
3.384429	0.012300
3.387756	0.013945
3.391098	0.013679
3.394424	0.014989
3.397750	0.013737
3.401092	0.011035
3.404418	0.010062
3.407745	0.010278
3.411087	0.011801
3.414413	0.013915
3.417739	0.013595
3.421066	0.016756
3.424407	0.018286
3.427734	0.017030
3.431060	0.013772
3.434402	0.012671
3.437728	0.010561
3.441055	0.012097
3.444396	0.013671
3.447723	0.014924
3.451049	0.014527
3.454391	0.015136
3.457717	0.017742
3.461044	0.020104
3.464370	0.018515
3.467712	0.018170
3.471038	0.019863
3.474365	0.021111
3.477706	0.020488
3.481033	0.021942
3.484359	0.021051
3.487701	0.020511
3.491027	0.021210
3.494354	0.019968
3.497695	0.016410
3.501022	0.016067
3.504348	0.015202
3.507675	0.018726
3.511016	0.018457
3.514343	0.018770
3.517669	0.021406
3.521011	0.021616
3.524337	0.022412
3.527664	0.023356
3.531005	0.022276
3.534332	0.021185
3.537658	0.021879
3.541000	0.024400
3.544326	0.024525
3.547653	0.026541
3.550994	0.028599
3.554321	0.030758
3.557647	0.029011
3.560974	0.023421
3.564315	0.020722
3.567642	0.019467
3.570968	0.020578
3.574310	0.021441
3.577636	0.016040
3.580963	0.011780
3.584304	0.007328
3.587631	-0.000329
3.590957	-0.004918
3.594299	-0.004286
3.597625	-0.008137
3.600952	-0.011045
3.604278	-0.014321
3.607620	-0.013896
3.610946	-0.011342
3.614273	-0.013342
3.617614	-0.010000
3.620941	-0.008202
3.624267	-0.004240
3.627609	0.000309
3.630935	0.002680
3.634262	0.002061
3.637603	-0.000407
3.640930	-0.000714
3.644256	0.004117
3.647583	0.006958
3.650924	0.005755
3.654251	0.005631
3.657577	0.005485
3.660919	0.002352
3.664245	0.000468
3.667572	-0.002076
3.670913	-0.003609
3.674240	-0.005386
3.677566	-0.005757
3.680908	-0.004589
3.684234	-0.003027
3.687561	-0.002144
3.690887	-0.004192
3.694229	-0.004440
3.697555	-0.005379
3.700881	-0.005276
3.704223	-0.006665
3.707550	-0.010114
3.710876	-0.012973
3.714218	-0.012173
3.717544	-0.008918
3.720870	-0.005005
3.724212	-0.002927
3.727539	-0.002593
3.730865	-0.004939
3.734191	-0.002810
3.737533	-0.000017
3.740859	0.000472
3.744186	0.001942
3.747528	0.001819
3.750854	0.002681
3.754180	0.003346
3.757522	0.004803
3.760849	0.001690
3.764175	0.001858
3.767517	-0.002315
3.770843	0.001885
3.774169	0.006213
3.777496	0.007544
3.780838	0.006845
3.784164	0.004461
3.787490	0.007355
3.790832	0.010348
3.794158	0.011107
3.797485	0.013693
3.800827	0.019299
3.804153	0.022386
3.807479	0.022064
3.810821	0.019386
3.814147	0.016382
3.817474	0.014848
3.820816	0.016668
3.824142	0.020893
3.827468	0.024876
3.830795	0.024248
3.834136	0.024862
3.837463	0.025623
3.840789	0.020195
3.844131	0.015452
3.847457	0.012763
3.850784	0.014767
3.854125	0.015464
3.857452	0.011206
3.860778	0.007151
3.864120	0.003745
3.867446	0.001144
3.870773	0.000292
3.874099	0.001281
3.877441	0.003487
3.880767	0.003149
3.884094	0.004463
3.887435	0.001591
3.890762	0.003069
3.894088	0.008358
3.897430	0.012141
3.900756	0.015110
3.904083	0.012935
3.907424	0.011986
3.910751	0.012635
3.914077	0.009645
3.917404	0.004813
3.920745	0.003522
3.924072	0.000771
3.927398	0.002663
3.930740	0.002563
3.934066	0.000896
3.937393	-0.004327
3.940734	-0.006268
3.944061	-0.008308
3.947387	-0.005661
3.950729	-0.005318
3.954055	-0.001753
3.957382	-0.001499
3.960708	0.000494
3.964050	0.001829
3.967376	0.004747
3.970703	0.007094
3.974044	0.006692
3.977371	0.006738
3.980697	0.006101
3.984039	0.007031
3.987365	0.010244
3.990692	0.011907
3.994033	0.012086
3.997360	0.014722
4.000686	0.015513
4.004013	0.015341
4.007354	0.013690
4.010681	0.012616
4.014007	0.011038
4.017349	0.011297
4.020675	0.011528
4.024002	0.012088
4.027343	0.011464
4.030670	0.007937
4.033996	0.005344
4.037338	0.004730
4.040664	-0.000006
4.043991	-0.001861
4.047332	0.000334
4.050659	-0.000777
4.053985	-0.002495
4.057312	-0.003795
4.060653	-0.005111
4.063980	-0.003586
4.067306	-0.002748
4.070648	0.001543
4.073974	0.006035
4.077301	0.006475
4.080642	0.005782
4.083969	0.007427
4.087295	0.009683
4.090637	0.011275
4.093963	0.009915
4.097290	0.009090
4.100616	0.011042
4.103958	0.011834
4.107284	0.017981
4.110610	0.019386
4.113952	0.020982
4.117279	0.024142
4.120605	0.029093
4.123947	0.030554
4.127273	0.028036
4.130599	0.027767
4.133941	0.025805
4.137268	0.028968
4.140594	0.034005
4.143920	0.038408
4.147262	0.038336
4.150588	0.033363
4.153915	0.027202
4.157257	0.021923
4.160583	0.015322
4.163909	0.015590
4.167251	0.017318
4.170578	0.020834
4.173904	0.022656
4.177246	0.023265
4.180572	0.021380
4.183898	0.020702
4.187225	0.021623
4.190567	0.018742
4.193893	0.016280
4.197219	0.017552
4.200561	0.023316
4.203887	0.024790
4.207214	0.022673
4.210556	0.020042
4.213882	0.014893
4.217208	0.014752
4.220550	0.019181
4.223876	0.021842
4.227203	0.023146
4.230529	0.028393
4.233871	0.034237
4.237197	0.041182
4.240524	0.044673
4.243865	0.045792
4.247192	0.044856
4.250518	0.043065
4.253860	0.042334
4.257186	0.043148
4.260513	0.042331
4.263854	0.039178
4.267181	0.038248
4.270507	0.037677
4.273834	0.038621
4.277175	0.038605
4.280502	0.036951
4.283828	0.033139
4.287170	0.031595
4.290496	0.037053
4.293823	0.039810
4.297164	0.041452
4.300491	0.042563
4.303817	0.040812
4.307159	0.037617
4.310485	0.033749
4.313812	0.029294
4.317153	0.024575
4.320480	0.018101
4.323806	0.018607
4.327133	0.019753
4.330474	0.015243
4.333801	0.014631
4.337127	0.015290
4.340469	0.015424
4.343795	0.012769
4.347122	0.013423
4.350463	0.015992
4.353790	0.017923
4.357116	0.015618
4.360458	0.015595
4.363784	0.019021
4.367111	0.022096
4.370437	0.021966
4.373779	0.017287
4.377105	0.010245
4.380432	0.006525
4.383773	0.003761
4.387100	0.002435
4.390426	0.004661
4.393768	-0.000507
4.397094	0.001083
4.400421	0.002014
4.403762	-0.001929
4.407089	-0.006586
4.410415	-0.010694
4.413742	-0.008500
4.417083	-0.007825
4.420410	-0.003886
4.423736	-0.002901
4.427078	0.002972
4.430404	0.002663
4.433731	-0.000405
4.437072	-0.000017
4.440399	-0.000643
4.443725	0.000781
4.447067	0.002634
4.450393	0.004372
4.453720	0.005844
4.457046	0.007759
4.460388	0.010803
4.463714	0.013951
4.467041	0.014978
4.470382	0.012852
4.473709	0.014509
4.477035	0.008411
4.480377	0.004774
4.483703	0.005748
4.487030	0.002638
4.490371	-0.001060
4.493698	0.002560
4.497024	0.002555
4.500350	0.002001
4.503692	-0.003605
4.507019	-0.008086
4.510345	-0.011209
4.513687	-0.014587
4.517013	-0.010571
4.520339	-0.005838
4.523681	-0.004469
4.527008	-0.000275
4.530334	0.003746
4.533676	0.005805
4.537002	0.003663
4.540328	0.003321
4.543655	0.003503
4.546997	0.005051
4.550323	0.005489
4.553649	0.002852
4.556991	0.002436
4.560317	0.001573
4.563644	0.005471
4.566986	0.007923
4.570312	0.003406
4.573638	-0.000159
4.576980	-0.002621
4.580307	-0.005825
4.583633	-0.002398
4.586975	-0.002296
4.590301	-0.003307
4.593627	-0.002897
4.596954	-0.001717
4.600296	0.000163
4.603622	-0.003741
4.606948	-0.007744
4.610290	-0.010912
4.613616	-0.009375
4.616943	-0.010517
4.620285	-0.011176
4.623611	-0.011285
4.626937	-0.013897
4.630279	-0.013191
4.633605	-0.012538
4.636932	-0.011864
4.640258	-0.009207
4.643600	-0.008782
4.646926	-0.007087
4.650253	-0.006397
4.653594	-0.007510
4.656921	-0.006228
4.660247	-0.005607
4.663589	-0.004329
4.666915	-0.002884
4.670242	-0.001629
4.673583	0.001588
4.676910	-0.001026
4.680236	-0.003116
4.683563	-0.007586
4.686904	-0.008794
4.690231	-0.006547
4.693557	-0.006817
4.696899	-0.009198
4.700225	-0.013257
4.703552	-0.010214
4.706893	-0.010872
4.710220	-0.007921
4.713546	-0.009005
4.716888	-0.012595
4.720214	-0.010624
4.723541	-0.008345
4.726867	-0.004988
4.730209	-0.003479
4.733535	-0.001585
4.736862	-0.001362
4.740203	0.003548
4.743530	0.002657
4.746856	0.001243
4.750198	0.000495
4.753524	-0.001887
4.756851	-0.003584
4.760192	-0.005116
4.763519	-0.005010
4.766845	-0.003455
4.770172	-0.006410
4.773513	-0.003582
4.776840	-0.001129
4.780166	-0.001613
4.783508	0.000311
4.786834	0.000849
4.790161	0.005892
4.793502	0.005583
4.796829	0.008354
4.800155	0.012403
4.803497	0.014651
4.806823	0.017117
4.810150	0.018218
4.813476	0.019321
4.816818	0.020004
4.820144	0.017281
4.823471	0.017564
4.826812	0.016947
4.830139	0.014964
4.833465	0.013880
4.836807	0.009229
4.840133	0.009006
4.843460	0.008058
4.846801	0.007872
4.850128	0.003608
4.853454	0.002777
4.856796	0.002706
4.860122	-0.000668
4.863449	-0.002318
4.866775	-0.002161
4.870117	-0.004872
4.873443	-0.004027
4.876770	0.000572
4.880111	-0.000782
4.883438	-0.001894
4.886764	-0.004247
4.890106	-0.004244
4.893432	-0.005588
4.896759	-0.008974
4.900100	-0.006913
4.903427	-0.003148
4.906753	-0.002296
4.910079	0.006425
4.913421	0.011052
4.916748	0.012719
4.920074	0.011563
4.923416	0.009067
4.926742	0.014587
4.930068	0.016034
4.933410	0.018475
4.936737	0.020085
4.940063	0.020723
4.943405	0.016724
4.946731	0.009973
4.950057	0.005063
4.953384	-0.001800
4.956726	-0.001780
4.960052	0.002333
4.963378	0.006715
4.966720	0.012078
4.970047	0.009821
4.973373	0.007137
4.976715	0.010270
4.980041	0.009272
4.983367	0.009486
4.986709	0.010228
4.990036	0.011230
4.993362	0.012477
4.996688	0.011993
5.000030	0.004915
5.003356	0.000433
5.006683	-0.003436
5.010025	-0.001861
5.013351	0.001393
5.016677	0.004136
5.020019	0.006539
5.023345	0.006246
5.026672	0.005556
5.030014	0.005879
5.033340	0.005714
5.036666	0.005435
5.039993	0.007311
5.043334	0.006428
5.046661	0.005146
5.049987	0.003174
5.053329	0.000619
5.056655	-0.004212
5.059982	-0.006647
5.063323	-0.007129
5.066650	-0.004368
5.069976	-0.000410
5.073318	0.003423
5.076644	0.005754
5.079971	0.005574
5.083312	0.007209
5.086639	0.007685
5.089965	0.008485
5.093292	0.012317
5.096633	0.015610
5.099960	0.014658
5.103286	0.013834
5.106628	0.012152
5.109954	0.010080
5.113281	0.004947
5.116622	0.003379
5.119949	0.005474
5.123275	0.007424
5.126617	0.009694
5.129943	0.008516
5.133270	0.006444
5.136596	0.007381
5.139938	0.007701
5.143264	0.007843
5.146591	0.010220
5.149932	0.010687
5.153259	0.007077
5.156585	0.005730
5.159927	0.001901
5.163253	0.001280
5.166580	-0.005104
5.169921	-0.005480
5.173248	-0.004032
5.176574	-0.005037
5.179901	-0.008878
5.183242	-0.008797
5.186569	-0.008045
5.189895	-0.007522
5.193237	-0.006359
5.196563	-0.003796
5.199890	-0.002093
5.203231	-0.001440
5.206558	0.000676
5.209884	0.002670
5.213226	0.002273
5.216552	0.002859
5.219879	0.003451
5.223205	0.002340
5.226547	0.003010
5.229873	0.001168
5.233200	-0.000808
5.236541	0.000366
5.239868	-0.001445
5.243194	-0.000641
5.246536	-0.000641
5.249862	0.000904
5.253189	-0.000517
5.256530	-0.001179
5.259857	0.001577
5.263183	0.002091
5.266510	0.000435
5.269851	-0.001469
5.273178	0.000243
5.276504	0.000811
5.279846	0.001090
5.283172	0.000958
5.286499	-0.003364
5.289840	-0.004748
5.293167	-0.006666
5.296493	-0.007571
5.299835	-0.009826
5.303161	-0.010819
5.306488	-0.009467
5.309814	-0.005783
5.313156	-0.003670
5.316482	-0.002883
5.319808	-0.001785
5.323150	-0.001339
5.326477	0.000171
5.329803	-0.000923
5.333145	-0.000349
5.336471	-0.000857
5.339797	0.000882
5.343139	0.002400
5.346466	0.003079
5.349792	-0.000613
5.353134	-0.000876
5.356460	-0.001910
5.359786	-0.006092
5.363113	-0.009336
5.366455	-0.008822
5.369781	-0.003403
5.373107	-0.000138
5.376449	0.003789
5.379776	0.002139
5.383102	0.006294
5.386444	0.008563
5.389770	0.010998
5.393096	0.007333
5.396438	0.008159
5.399765	0.009280
5.403091	0.012790
5.406417	0.013678
5.409759	0.011912
5.413085	0.009844
5.416412	0.006100
5.419754	0.006077
5.423080	0.005283
5.426406	0.002164
5.429748	-0.000230
5.433074	-0.000043
5.436401	-0.002665
5.439743	-0.005327
5.443069	-0.004229
5.446395	-0.003357
5.449722	0.001810
5.453063	0.006585
5.456390	0.008550
5.459716	0.007313
5.463058	0.007191
5.466384	0.006932
5.469711	0.008573
5.473052	0.007767
5.476379	0.010494
5.479705	0.012010
5.483047	0.013238
5.486373	0.013099
5.489700	0.016079
5.493026	0.010458
5.496368	0.010447
5.499694	0.013142
5.503021	0.017823
5.506362	0.019670
5.509689	0.021284
5.513015	0.021407
5.516357	0.021543
5.519683	0.026372
5.523010	0.025833
5.526351	0.027965
5.529678	0.028198
5.533004	0.025247
5.536331	0.023508
5.539672	0.023422
5.542999	0.023464
5.546325	0.024249
5.549667	0.024466
5.552993	0.025307
5.556320	0.025671
5.559661	0.023494
5.562988	0.023231
5.566314	0.024474
5.569656	0.022272
5.572982	0.020386
5.576309	0.017572
5.579635	0.015989
5.582977	0.011818
5.586303	0.005012
5.589630	0.002340
5.592971	-0.001038
5.596298	0.000068
5.599624	0.000280
5.602966	-0.002337
5.606292	-0.004461
5.609619	-0.005787
5.612960	-0.005776
5.616287	-0.000513
5.619613	-0.002804
5.622955	-0.000662
5.626281	0.004078
5.629608	0.005564
5.632934	0.008007
5.636276	0.008416
5.639602	0.010475
5.642929	0.010339
5.646270	0.008432
5.649597	0.007360
5.652923	0.007220
5.656265	0.005461
5.659591	0.004219
5.662918	0.003242
5.666259	0.002366
5.669586	0.004609
5.672912	0.001406
5.676239	-0.001083
5.679580	-0.004634
5.682907	-0.002675
5.686233	-0.002445
5.689575	-0.001100
5.692901	-0.003298
5.696228	-0.002838
5.699569	0.002079
5.702896	0.004329
5.706222	0.004070
5.709564	0.004490
5.712890	0.003804
5.716217	0.003692
5.719543	0.004616
5.722885	0.001184
5.726211	-0.000414
5.729537	0.003349
5.732879	0.002865
5.736206	0.002322
5.739532	-0.000350
5.742874	-0.000375
5.746200	-0.001367
5.749526	-0.003973
5.752868	-0.004078
5.756195	-0.001798
5.759521	-0.002101
5.762847	-0.005225
5.766189	-0.005130
5.769515	-0.007173
5.772842	-0.005818
5.776184	-0.006095
5.779510	-0.007669
5.782836	-0.008906
5.786178	-0.007741
5.789505	-0.009156
5.792831	-0.011252
5.796173	-0.010837
5.799499	-0.012935
5.802825	-0.012661
5.806152	-0.009218
5.809494	-0.006554
5.812820	-0.004043
5.816146	-0.000093
5.819488	0.005853
5.822814	0.008342
5.826141	0.006428
5.829483	0.006532
5.832809	0.008188
5.836135	0.007985
5.839477	0.008489
5.842803	0.012068
5.846130	0.015896
5.849472	0.011025
5.852798	0.008011
5.856124	0.008519
5.859451	0.005040
5.862792	0.004199
5.866119	0.006103
5.869445	0.010341
5.872787	0.013820
5.876113	0.015812
5.879440	0.020958
5.882781	0.021922
5.886108	0.027623
5.889434	0.031910
5.892776	0.038880
5.896102	0.045404
5.899429	0.044120
5.902755	0.042974
5.906097	0.039345
5.909423	0.037897
5.912750	0.036242
5.916091	0.037219
5.919418	0.036358
5.922744	0.031708
5.926086	0.025260
5.929412	0.018412
5.932739	0.017122
5.936080	0.013508
5.939407	0.015982
5.942733	0.019672
5.946060	0.020244
5.949401	0.020083
5.952728	0.020829
5.956054	0.020847
5.959396	0.020045
5.962722	0.018576
5.966049	0.019522
5.969390	0.020476
5.972717	0.020672
5.976043	0.020592
5.979385	0.016462
5.982711	0.010780
5.986038	0.009001
5.989364	0.008746
5.992706	0.006154
5.996032	0.003033
5.999359	0.000139
6.002700	-0.002457
6.006027	-0.002081
6.009353	-0.003437
6.012695	-0.003573
6.016021	-0.001909
6.019348	-0.003513
6.022689	-0.006876
6.026016	-0.005747
6.029342	0.001061
6.032669	0.005493
6.036010	0.010976
6.039337	0.012825
6.042663	0.014917
6.046005	0.014155
6.049331	0.015936
6.052658	0.017370
6.055999	0.016044
6.059326	0.017258
6.062652	0.017623
6.065994	0.018882
6.069320	0.015583
6.072647	0.009428
6.075973	0.004126
6.079315	0.000344
6.082641	-0.003488
6.085968	-0.004631
6.089309	-0.006207
6.092636	-0.008404
6.095962	-0.008472
6.099304	-0.009197
6.102630	-0.006714
6.105957	-0.003600
6.109298	-0.004196
6.112625	-0.003038
6.115951	-0.001395
6.119293	0.001804
6.122619	0.003720
6.125946	0.008454
6.129272	0.016154
6.132614	0.018004
6.135940	0.017125
6.139266	0.016096
6.142608	0.013875
6.145935	0.011742
6.149261	0.011998
6.152603	0.010046
6.155929	0.009967
6.159255	0.006438
6.162597	0.003833
6.165924	0.005054
6.169250	0.006831
6.172576	0.003411
6.175918	0.003573
6.179244	0.002691
6.182571	0.004819
6.185913	0.008420
6.189239	0.008239
6.192565	0.004911
6.195907	0.004560
6.199234	0.007319
6.202560	0.014752
6.205902	0.017946
6.209228	0.020062
6.212554	0.025011
6.215881	0.027071
6.219223	0.028053
6.222549	0.028375
6.225875	0.025280
6.229217	0.023246
6.232543	0.021635
6.235870	0.021703
6.239212	0.020701
6.242538	0.020258
6.245864	0.014499
6.249206	0.008921
6.252532	0.001594
6.255859	-0.000798
6.259185	0.001104
6.262527	0.001809
6.265853	0.000560
6.269180	-0.002308
6.272521	-0.002075
6.275848	-0.000179
6.279174	0.000724
6.282516	-0.001631
6.285842	-0.003156
6.289169	-0.006937
6.292510	-0.009248
6.295837	-0.013296
6.299163	-0.016524
6.302490	-0.018173
6.305831	-0.018073
6.309158	-0.016065
6.312484	-0.012812
6.315826	-0.011426
6.319152	-0.006461
6.322479	0.000435
6.325820	0.005238
6.329147	0.005741
6.332473	0.007434
6.335815	0.007665
6.339141	0.007719
6.342468	0.006429
6.345794	0.006090
6.349136	0.007025
6.352462	0.010369
6.355789	0.011128
6.359130	0.007127
6.362457	-0.000221
6.365783	-0.003639
6.369125	-0.002241
6.372451	0.001228
6.375778	0.004582
6.379119	0.006689
6.382446	0.006822
6.385772	0.009670
6.389114	0.011103
6.392440	0.007622
6.395767	0.003866
6.399093	0.004820
6.402435	0.006001
6.405761	0.005330
6.409088	0.005560
6.412429	0.004185
6.415756	0.001402
6.419082	0.001780
6.422424	0.003201
6.425750	0.003184
6.429077	0.003774
6.432418	0.003692
6.435745	0.006451
6.439071	0.008163
6.442398	0.011014
6.445739	0.012359
6.449066	0.010220
6.452392	0.005571
6.455734	0.003039
6.459060	0.000957
6.462387	-0.000905
6.465728	-0.002483
6.469055	-0.003038
6.472381	-0.002256
6.475723	-0.002193
6.479049	-0.003472
6.482376	-0.005833
6.485702	-0.008286
6.489044	-0.008617
6.492370	-0.008210
6.495697	-0.005622
6.499038	-0.003433
6.502365	-0.003263
6.505691	0.000505
6.509033	0.001589
6.512359	-0.001425
6.515686	-0.003637
6.519027	-0.003860
6.522354	-0.003307
6.525680	-0.003525
6.529006	-0.005598
6.532348	-0.005564
6.535675	-0.004799
6.539001	-0.003826
6.542343	-0.003580
6.545669	-0.003729
6.548995	-0.005495
6.552337	-0.004522
6.555664	-0.003147
6.558990	-0.003001
6.562332	-0.000461
6.565658	-0.001868
6.568984	0.000070
6.572311	0.001313
6.575653	0.004249
6.578979	0.002972
6.582305	0.006103
6.585647	0.010689
6.588974	0.015150
6.592300	0.015200
6.595642	0.014043
6.598968	0.011882
6.602294	0.010403
6.605636	0.011826
6.608963	0.014940
6.612289	0.015336
6.615615	0.019229
6.618957	0.025240
6.622283	0.022365
6.625610	0.016099
6.628952	0.011800
6.632278	0.011029
6.635604	0.011835
6.638946	0.011534
6.642272	0.010544
6.645599	0.010391
6.648941	0.007925
6.652267	0.005127
6.655593	-0.000736
[truncated: 8,788 more rows]
