# Supplementary material for: Phosphorylation controls spatial and temporal activities of motor‐PRC1 complexes to complete mitosis
Source: EMBO J. 2023 Aug 18;42(21):e113647. doi: 10.15252/embj.2023113647 (PMC10620760; doi:10.15252/embj.2023113647)
Supplement: Supplementary file 10 — Source Data for Figure 7 [file EMBJ-42-e113647-s009.zip]

Archive with 157 entries (132 files):
- Figure 7/
- Figure 7/Figure 7J/
- Figure 7/Figure 7D/
- Figure 7/.DS_Store
- __MACOSX/Figure 7/._.DS_Store
- Figure 7/Figure 7F.xlsx
- __MACOSX/Figure 7/._Figure 7F.xlsx
- Figure 7/Figure 7K.xlsx
- __MACOSX/Figure 7/._Figure 7K.xlsx
- Figure 7/Figure 7H.xlsx
- __MACOSX/Figure 7/._Figure 7H.xlsx
- Figure 7/Figure 7G/
- Figure 7/Fig 7A/
- Figure 7/figure 7I.xlsx
- __MACOSX/Figure 7/._figure 7I.xlsx
- Figure 7/Figure 7B.xlsx
- __MACOSX/Figure 7/._Figure 7B.xlsx
- Figure 7/Figure 7E localization of kif4a.csv
- __MACOSX/Figure 7/._Figure 7E localization of kif4a.csv
- Figure 7/Figure 7C.xlsx
- __MACOSX/Figure 7/._Figure 7C.xlsx
- Figure 7/Figure 7J/Prc1MEE DNA.png
- __MACOSX/Figure 7/Figure 7J/._Prc1MEE DNA.png
- Figure 7/Figure 7J/.DS_Store
- __MACOSX/Figure 7/Figure 7J/._.DS_Store
- Figure 7/Figure 7J/Prc1WT DNA.png
- __MACOSX/Figure 7/Figure 7J/._Prc1WT DNA.png
- Figure 7/Figure 7J/Prc1WT  GFP.png
- __MACOSX/Figure 7/Figure 7J/._Prc1WT  GFP.png
- Figure 7/Figure 7J/Prc1WT  MT.png
- __MACOSX/Figure 7/Figure 7J/._Prc1WT  MT.png
- Figure 7/Figure 7J/Prc1MEE  GFP.png
- __MACOSX/Figure 7/Figure 7J/._Prc1MEE  GFP.png
- Figure 7/Figure 7J/Prc1WT  merge.png
- __MACOSX/Figure 7/Figure 7J/._Prc1WT  merge.png
- Figure 7/Figure 7J/Prc1MEE  merge.png
- __MACOSX/Figure 7/Figure 7J/._Prc1MEE  merge.png
- Figure 7/Figure 7J/Prc1MEE  MT.png
- __MACOSX/Figure 7/Figure 7J/._Prc1MEE  MT.png
- Figure 7/Figure 7D/PRC1 WT/
- Figure 7/Figure 7D/.DS_Store
- __MACOSX/Figure 7/Figure 7D/._.DS_Store
- Figure 7/Figure 7D/PRC1 MEE /
- Figure 7/Figure 7G/.DS_Store
- __MACOSX/Figure 7/Figure 7G/._.DS_Store
- Figure 7/Figure 7G/uncropped PRC1/
- Figure 7/Figure 7G/uncropped MEE/
- Figure 7/Fig 7A/PRC1 WT/
- Figure 7/Fig 7A/.DS_Store
- __MACOSX/Figure 7/Fig 7A/._.DS_Store
- Figure 7/Fig 7A/PRC1 MEE/
- Figure 7/Figure 7D/PRC1 WT/MT.tif
- Figure 7/Figure 7D/PRC1 WT/DNA.tif
- Figure 7/Figure 7D/PRC1 WT/Kif4.tif
- Figure 7/Figure 7D/PRC1 WT/Prc1.tif
- Figure 7/Figure 7D/PRC1 WT/merge.tif
- Figure 7/Figure 7D/PRC1 MEE /Thumbs.db
- Figure 7/Figure 7D/PRC1 MEE /MT.tif
- Figure 7/Figure 7D/PRC1 MEE /DNA.tif
- Figure 7/Figure 7D/PRC1 MEE /Kif4.tif
- Figure 7/Figure 7D/PRC1 MEE /Prc1.tif
- Figure 7/Figure 7D/PRC1 MEE /merge.tif
- Figure 7/Figure 7G/uncropped PRC1/4 min/
- Figure 7/Figure 7G/uncropped PRC1/-2 min/
- Figure 7/Figure 7G/uncropped PRC1/6 min/
- Figure 7/Figure 7G/uncropped PRC1/2 min/
- Figure 7/Figure 7G/uncropped PRC1/.DS_Store
- __MACOSX/Figure 7/Figure 7G/uncropped PRC1/._.DS_Store
- Figure 7/Figure 7G/uncropped PRC1/0 min/
- Figure 7/Figure 7G/uncropped PRC1/10 min/
- Figure 7/Figure 7G/uncropped PRC1/8 min/
- Figure 7/Figure 7G/uncropped MEE/4 min/
- Figure 7/Figure 7G/uncropped MEE/-2 min/
- Figure 7/Figure 7G/uncropped MEE/6 min/
- Figure 7/Figure 7G/uncropped MEE/2 min/
- Figure 7/Figure 7G/uncropped MEE/.DS_Store
- __MACOSX/Figure 7/Figure 7G/uncropped MEE/._.DS_Store
- Figure 7/Figure 7G/uncropped MEE/0 min/
- Figure 7/Figure 7G/uncropped MEE/10 min/
- Figure 7/Figure 7G/uncropped MEE/8 min/
- Figure 7/Fig 7A/PRC1 WT/telophase Prc1.tif
- Figure 7/Fig 7A/PRC1 WT/anaphaseDNA.tif
- Figure 7/Fig 7A/PRC1 WT/anaphaseMT.tif
- Figure 7/Fig 7A/PRC1 WT/telophase MT.tif
- Figure 7/Fig 7A/PRC1 WT/telophase  merge.tif
- Figure 7/Fig 7A/PRC1 WT/telophase DNa.tif
- Figure 7/Fig 7A/PRC1 WT/anaphaseCenpE.tif
- Figure 7/Fig 7A/PRC1 WT/anaphase merge.tif
- Figure 7/Fig 7A/PRC1 WT/telophase CenpE.tif
- Figure 7/Fig 7A/PRC1 WT/anaphasePrc1.tif
- Figure 7/Fig 7A/PRC1 MEE/telophase PRc1.tif
- Figure 7/Fig 7A/PRC1 MEE/anaphase CenpE.tif
- Figure 7/Fig 7A/PRC1 MEE/ anaphaseDNA.tif
- Figure 7/Fig 7A/PRC1 MEE/telophase MT.tif
- Figure 7/Fig 7A/PRC1 MEE/telophase DNA.tif
- Figure 7/Fig 7A/PRC1 MEE/anaphase merge.tif
- Figure 7/Fig 7A/PRC1 MEE/anaphasePrc1.tif
- Figure 7/Fig 7A/PRC1 MEE/telphase CenpE.tif
- Figure 7/Fig 7A/PRC1 MEE/telophase merge.tif
- Figure 7/Fig 7A/PRC1 MEE/anaphase MT.tif
- Figure 7/Figure 7G/uncropped PRC1/4 min/PRC1wtGFP.tif
- Figure 7/Figure 7G/uncropped PRC1/4 min/PRC1wtMerge.tif
- Figure 7/Figure 7G/uncropped PRC1/4 min/PRC1wtMT.tif
- Figure 7/Figure 7G/uncropped PRC1/4 min/PRC1wtMembrane.tif
- Figure 7/Figure 7G/uncropped PRC1/-2 min/PRC1wtGFP.tif
- Figure 7/Figure 7G/uncropped PRC1/-2 min/PRC1wtMerge.tif
- Figure 7/Figure 7G/uncropped PRC1/-2 min/PRC1wtMT.tif
- Figure 7/Figure 7G/uncropped PRC1/-2 min/PRC1wtMembrane.tif
- Figure 7/Figure 7G/uncropped PRC1/6 min/PRC1wtGFP.tif
- Figure 7/Figure 7G/uncropped PRC1/6 min/PRC1wtMerge.tif
- Figure 7/Figure 7G/uncropped PRC1/6 min/PRC1wtMT.tif
- Figure 7/Figure 7G/uncropped PRC1/6 min/PRC1wtMembrane.tif
- Figure 7/Figure 7G/uncropped PRC1/2 min/PRC1wtGFP.tif
- Figure 7/Figure 7G/uncropped PRC1/2 min/PRC1wtMerge.tif
- Figure 7/Figure 7G/uncropped PRC1/2 min/PRC1wtMT.tif
- Figure 7/Figure 7G/uncropped PRC1/2 min/PRC1wtMembrane.tif
- Figure 7/Figure 7G/uncropped PRC1/0 min/PRC1wtmerge.tif
- Figure 7/Figure 7G/uncropped PRC1/0 min/PRC1wtMT.tif
- Figure 7/Figure 7G/uncropped PRC1/0 min/PRC1wtMembrane.tif
- Figure 7/Figure 7G/uncropped PRC1/0 min/PRC1wtjGFP.tif
- Figure 7/Figure 7G/uncropped PRC1/10 min/PRC1wtGFP.tif
- Figure 7/Figure 7G/uncropped PRC1/10 min/PRC1wtMerge.tif
- Figure 7/Figure 7G/uncropped PRC1/10 min/PRC1wtMT.tif
- Figure 7/Figure 7G/uncropped PRC1/10 min/PRC1wtMembrane.tif
- Figure 7/Figure 7G/uncropped PRC1/8 min/PRC1wtGFP.tif
- Figure 7/Figure 7G/uncropped PRC1/8 min/PRC1wtMerge.tif
- Figure 7/Figure 7G/uncropped PRC1/8 min/PRC1wtMT.tif
- Figure 7/Figure 7G/uncropped PRC1/8 min/PRC1wtMembrane.tif
- Figure 7/Figure 7G/uncropped MEE/4 min/PRC1MEEto3AMT.tif
- Figure 7/Figure 7G/uncropped MEE/4 min/PRC1MEEto3AMembrane.tif
- Figure 7/Figure 7G/uncropped MEE/4 min/PRC1MEEto3Amerge.tif
- Figure 7/Figure 7G/uncropped MEE/4 min/PRC1MEEto3AGFP.tif
- Figure 7/Figure 7G/uncropped MEE/-2 min/Thumbs.db
- Figure 7/Figure 7G/uncropped MEE/-2 min/PRC1MEEto3AMT.tif
- Figure 7/Figure 7G/uncropped MEE/-2 min/PRC1MEEto3AMembrane.tif
- Figure 7/Figure 7G/uncropped MEE/-2 min/PRC1MEEto3Amerge.tif
- Figure 7/Figure 7G/uncropped MEE/-2 min/PRC1MEEto3AGFP.tif
- Figure 7/Figure 7G/uncropped MEE/6 min/PRC1MEEto3AMT.tif
- Figure 7/Figure 7G/uncropped MEE/6 min/PRC1MEEto3AMembrane.tif
- Figure 7/Figure 7G/uncropped MEE/6 min/PRC1MEEto3Amerge.tif
- Figure 7/Figure 7G/uncropped MEE/6 min/PRC1MEEto3AGFP.tif
- Figure 7/Figure 7G/uncropped MEE/2 min/PRC1MEEto3AMembrane.tif
- Figure 7/Figure 7G/uncropped MEE/2 min/PRC1MEEGFP.tif
- Figure 7/Figure 7G/uncropped MEE/2 min/PRC1MEEmerge.tif
- Figure 7/Figure 7G/uncropped MEE/2 min/PRC1MEEMT.tif
- Figure 7/Figure 7G/uncropped MEE/0 min/PRC1MEEto3AMT.tif
- Figure 7/Figure 7G/uncropped MEE/0 min/PRC1MEEto3AMembrane.tif
- Figure 7/Figure 7G/uncropped MEE/0 min/PRC1MEEto3Amerge.tif
- Figure 7/Figure 7G/uncropped MEE/0 min/PRC1MEEto3AGFP.tif
- Figure 7/Figure 7G/uncropped MEE/10 min/PRC1MEEto3AMT.tif
- Figure 7/Figure 7G/uncropped MEE/10 min/PRC1MEEto3AMembrane.tif
- Figure 7/Figure 7G/uncropped MEE/10 min/PRC1MEEto3Amerge.tif
- Figure 7/Figure 7G/uncropped MEE/10 min/PRC1MEEto3AGFP.tif
- Figure 7/Figure 7G/uncropped MEE/8 min/PRC1MEEto3AMT.tif
- Figure 7/Figure 7G/uncropped MEE/8 min/PRC1MEEto3AMembrane.tif
- Figure 7/Figure 7G/uncropped MEE/8 min/PRC1MEEto3Amerge.tif
- Figure 7/Figure 7G/uncropped MEE/8 min/PRC1MEEto3AGFP.tif
