# Supplementary material for: Phosphorylation controls spatial and temporal activities of motor‐PRC1 complexes to complete mitosis
Source: EMBO J. 2023 Aug 18;42(21):e113647. doi: 10.15252/embj.2023113647 (PMC10620760; doi:10.15252/embj.2023113647)
Supplement: Supplementary file 10 — Source Data for Figure 7 [file EMBJ-42-e113647-s009.zip › Figure 7/Figure 7F.xlsx]

## Sheet: Figure 6C
Interchromosome distance (micrometer)
	GFP-PRC1 WT	GFP-PRC1 MEE
	16.894	22.544
	15.89	21.5
	16.491	24.329
	14.957	20.12
	15.244	17.165
	17.729	17.098
	15.433	20.544
	16.531	23.46
	24.131	20.921
	25.341	21.398
	19.296	15.744
	20.021	20.197
	19.714	20.562
	19.773	26.775
	18.432	26.633
	18.612	24.972
	19.51	26.673
	20.496	29.767
	18.998	22.242
	20.736	24.87
	22.075	23.947
	18.552	31.111
	18.237	20.216
	12.81	20.878
	10.377	15.6
	17.11	22.534
	15.269	22.197
	13.244	20.636
	16.87	17.281
	13.78	22.075
	17.602	21.25
	14.418	16.803
	12.042	27.479
	18.552	24.871
	15.45	15.859
	15.322	16.548
	15.946	18.683
	14.705	15.941
	12.845	19.503
	17.597	13.854
	21.304	25.398
	13.785	26.911
	16.687	30.158
	18.756	27.272
	18.425	30.913
	14.382	23.015
	16.125	23.241
	14.101	26.454
	18.794	23.296
	16.711	21.486
	18.477	20.317
	18.719	26.577
	19.175	23.394
	16.363
	17.901
	19.25
	19.594
	19.272
	15.68
	18.295
