# Supplementary material for: Phosphorylation controls spatial and temporal activities of motor‐PRC1 complexes to complete mitosis
Source: EMBO J. 2023 Aug 18;42(21):e113647. doi: 10.15252/embj.2023113647 (PMC10620760; doi:10.15252/embj.2023113647)
Supplement: Supplementary file 10 — Source Data for Figure 7 [file EMBJ-42-e113647-s009.zip › Figure 7/Figure 7K.xlsx]

## Sheet: Sheet1
Repeat 1		PRC1 WT						PRC1 3A
		image number	cells mononulceated	multiucleated				image number	cells mononulceated	multiucleated
		1	45	0				1	32	8
		2	34	0				2	30	7
		3	48	1				3	15	8
		4	50	0				4	33	4
		5	50	1				5	19	11
		6	36	1				6	28	12
		7	20	0				7	30	8
								8	24	5
								9	18	8
								10	24	12
								11	19	7
								12	16	15
Repeat 2		image number	cells mononulceated	multiucleated				image number	cells mononulceated	multinucleated
		1	12	1				1	6	4
		2	10	1				2	18	9
		3	10	0				3	7	4
		4	10	1				4	19	8
		5	6	1				5	18	3
		6	29	0				6	7	7
		7	18	1				7	8	4
								8	9	2
Repeat 3		image number	cells mononulceated	multiucleated				image number	cells mononulceated	multinucleated
		1	31	1				1	18	5
		2	33	2				2	12	4
		3	18	0				3	25	4
		4	39	1				4	25	5
		5	41	1				5	26	2
		6	45	2				6	14	6
		7	32	1				7	18	7
								8	20	7
