# Supplementary material for: Phosphorylation controls spatial and temporal activities of motor‐PRC1 complexes to complete mitosis
Source: EMBO J. 2023 Aug 18;42(21):e113647. doi: 10.15252/embj.2023113647 (PMC10620760; doi:10.15252/embj.2023113647)
Supplement: Supplementary file 10 — Source Data for Figure 7 [file EMBJ-42-e113647-s009.zip › Figure 7/Figure 7H.xlsx]

## Sheet: Sheet1
		10 timepoints - 9 min
		averages
		distance 0.1833 um
			metaphase			anaphase 1			anaphase 2		anaphase 3		anaphase 4		anaphase 5		anaphase 6		anaphase 7		anaphase 8		anaphase 9
	Distance
			GFP			GFP			GFP		GFP		GFP		GFP		GFP		GFP		GFP		GFP
	0.1833	1																					437.175
	0.3666	2																					438.101
	0.5499	3																					435.196
	0.7332	4																					431.922
	0.9165	5																					429.825
	1.0998	6																					425.398
	1.2831	7																					427.967
	1.4664	8																					426.724
	1.6497	9																					426.846
	1.833	10																	431.231				427.067
	2.0163	11																	432.506				427.801
	2.1996	12																	431.003				430.754
	2.3829	13																	431.076		433.419		426.117
	2.5662	14																	430.544		431.116		425.67
	2.7495	15															435.952		431.252		428.272		429.918
	2.9328	16															434.495		429.083		427.142		428.106
	3.1161	17															435.006		434.148		429.043		429.497
	3.2994	18															434.868		430.166		433.46		431.228
	3.4827	19															436.739		432.298		432.03		427.945
	3.666	20															436.09		435.431		433.491		425.606
	3.8493	21															438.222		434.716		435.532		430.164
	4.0326	22															435.27		437.102		434.038		433.934
	4.2159	23															436.52		438.758		434.088		431.507
	4.3992	24											443.072		437.417		437.007		438.516		435.311		431.556
	4.5825	25											442.005		438.502		440.051		442.864		435.103		432.968
	4.7658	26											441.798		437.386		437.354		437.583		433.424		433.194
	4.9491	27							448.534		446.239		441.216		436.301		438.699		435.776		436.419		436.864
	5.1324	28	455.01						448.683		449.67		442.307		438.913		439.451		439.72		436.788		437.561
	5.3157	29	455.04						448.774		447.861		443.58		438.911		441.318		442.41		440.366		435.755
	5.499	30	453.539			456.783			450.823		447.819		443.79		437.688		438.448		441.686		440.575		433.237
	5.6823	31	454.831			454.33			448.799		447.596		446.165		438.394		442.032		442.043		440.534		436.598
	5.8656	32	452.883			452.487			447.246		446.725		444.34		439.372		444.574		442.487		442.386		439.806
	6.0489	33	451.579			456.269			452.674		448.91		444.84		440.331		442.493		441.75		446.914		438.519
	6.2322	34	451.625			457.059			450.407		445.896		445.515		441.304		441.548		445.853		443.065		437.847
	6.4155	35	455.274			457.693			450.232		450.68		446.481		441.756		442.887		444.932		445.762		440.483
	6.5988	36	454.889			456.289			454.032		449.596		444.44		444.261		447.913		445.246		445.09		441.848
	6.7821	37	454.887			458.417			453.774		451.83		443.637		446.449		445.819		448.02		446.733		446.835
	6.9654	38	454.613			457.049			452.621		452.606		448.236		447.891		447.666		445.248		446.571		442.91
	7.1487	39	457.94			456.556			454.699		453.749		450.243		449.128		446.054		447.936		445.892		443.859
	7.332	40	460.088			458.1			457.52		451.061		453.262		446.302		448.144		449.775		448.336		443.075
	7.5153	41	458.917			463.599			457.769		450.269		451.967		447.574		449.342		448.756		447.572		444.63
	7.6986	42	459.643			462.247			458.925		452.324		455.284		453.262		452.285		451.352		450.421		447.526
	7.8819	43	461.971			463.384			455.808		454.418		455.676		452.263		454.484		452.306		450.122		448.705
	8.0652	44	458.567			463.506			458.662		457.387		457.828		454.403		453.141		452.11		450.748		448.167
	8.2485	45	459.378			462.884			458.469		460.301		457.885		458.152		453.377		454.123		451.754		451.769
	8.4318	46	460.834			467.21			460.697		463.493		459.712		455.355		456.331		452.014		452.924		450.146
	8.6151	47	459.127			464.796			461.927		466.505		461.097		457.527		458.142		455.632		449.213		451.854
	8.7984	48	461.56			466.044			462.507		465.551		464.508		458.842		458.837		454.52		452.701		454.255
	8.9817	49	463.061			466.996			464.232		470.701		468.28		460.151		458.533		456.549		455.665		454.527
	9.165	50	460.33			470.967			466.005		473.207		466.233		460.657		461.701		456.594		455.977		452.204
	9.3483	51	464.384			467.854			468.072		471.401		472.523		462.445		461.773		456.069		455.626		455.561
	9.5316	52	468.058			472.484			473.029		477.66		474.281		461.815		460.503		458.586		459.274		457.782
	9.7149	53	469.169			476.986			474.3		480.061		471.374		462.885		459.443		461.991		460.286		459.428
	9.8982	54	469.934			481.913			480.967		486.192		472.227		465.607		461.25		462.25		461.133		462.433
	10.0815	55	472.969			482.231			483.623		483.26		475.518		467.574		460.808		463.288		459.919		463.529
	10.2648	56	473.579			492.352			486.562		484.963		476.364		466.36		461.998		464.978		462.475		462.456
	10.4481	57	476.723			497.778			491.736		487.482		475.393		468.683		467.912		463.017		462.87		466.575
	10.6314	58	479.378			499.095			494.834		489.393		477.111		470.432		467.349		464.141		464.916		467.538
	10.8147	59	482.425			502.123			498.795		490.979		480.118		469.778		468.005		464.616		467.237		465.646
	10.998	60	489.644			504.563			499.459		489.313		479.346		472.359		467.89		465.534		468.622		468.751
	11.1813	61	494.982			509.555			501.918		489.788		480.114		473.434		467.762		466.335		470.227		470.169
	11.3646	62	502.968			509.045			502.505		489.595		481.136		472.858		468.084		469.375		469.026		470.005
	11.5479	63	507.315			518.879			505.07		491.42		481.576		475.386		469.568		473.072		472.231		473.752
	11.7312	64	512.394			519.635			509.079		492.663		485.577		475.425		473.293		476.682		472.248		472.269
	11.9145	65	515.287			521.229			513.009		496.635		484.403		475.782		476.496		476.237		474.111		476.937
	12.0978	66	522.127			527.116			515.05		497.843		485.966		475.287		476.668		477.27		479.139		478.094
	12.2811	67	527.72			527.613			514.87		498.727		485.35		478.065		475.69		475.689		478.424		477.655
	12.4644	68	536.723			532.952			512.688		497.676		488.778		479.32		477.074		479.813		480.419		483.225
	12.6477	69	542.071			536.453			521.002		502.513		488.706		482.573		481.671		484.738		481.22		486.817
	12.831	70	541.177			536.695			523.288		504.523		492.591		486.264		480.804		484.55		486.291		490.452
	13.0143	71	542.005			543.791			524.29		506.115		493.761		487.951		485.752		486.058		486.679		499.548
	13.1976	72	545.944			543.727			529.002		506.218		498.443		491.048		486.736		490.929		494.052		511.241
	13.3809	73	551.877			550.308			529.859		507.495		501.681		494.964		494.155		492.732		504.179		532.387
	13.5642	74	551.68			555.074			533.061		512.346		505.628		495.108		499.704		499.803		514.097		552.586
	13.7475	75	557.034			557.297			532.391		514.613		506.233		501.409		500.575		505.849		528.621		561.565
	13.9308	76	565.621			564.56			528.718		516.79		511.21		505.135		505.986		507.528		549.409		570.271
	14.1141	77	565.855			567.139			534.2		519.191		512.576		513.158		514.079		514.93		568.184		577.316
	14.2974	78	568.208			568.315			538.307		523.085		515.473		517.693		519.221		526.906		589.44		598.547
	14.4807	79	575.303			575.658			544.219		526.449		519.448		525.526		534.385		540.163		609.677		628.759
	14.664	80	578.253			580.88			546.338		531.141		522.986		538.504		542.353		554.977		631.809		655.43
	14.8473	81	584.053			584.492			553.379		536.232		531.343		546.16		552.223		576.695		658.93		678.134
	15.0306	82	591.146			588.168			557.494		545.222		541.261		558.353		559.962		598.732		683.807		712.099
	15.2139	83	598.34			599.157			563.642		552.163		550.586		565.926		571.529		630.252		713.937		752.328
	15.3972	84	604.139			605.325			570.05		557.286		564.516		581.518		588.725		663.595		751.232		791.474
	15.5805	85	608.201			603.65			575.048		571.109		577.291		596.193		617.428		692.135		785.066		839.12
	15.7638	86	609.951			614.779			584.012		578.781		595.999		620.917		646.245		730.844		834.86		920.545
	15.9471	87	615.639			618.574			595.391		592.644		611.717		635.683		678.971		783.146		909.419		996.267
	16.1304	88	623.111			620.651			605.491		596.463		627.699		661.474		720.2		854.054		991.692		1102.5
	16.3137	89	622.366			620.486			617.556		611.695		652.562		691.364		763.561		919.778		1096.87		1253.58
	16.497	90	625.306			634.041			626.374		622.997		671.042		728.631		827.9		1016.17		1264		1486.06
	16.6803	91	630.272			640.665			634.486		637.199		702.711		774.456		892.125		1134.09		1478.31		1823.21
	16.8636	92	631.925			640.423			645.04		656.798		730.463		840.069		968.954		1283.02		1749.23		2254.2
	17.0469	93	633.065			643.977			657.034		673.117		765.971		903.882		1042.42		1416.4		1995.25		2735.38
	17.2302	94	632.719			653.485			659.769		674.423		788.148		965.544		1090.87		1478.81		2127.86		3058.07
	17.4135	95	632.866			649.735			664.013		672.907		801.227		1001.57		1109.75		1452.29		2112.04		3096.03
	17.5968	96	637.204			654.088			665.532		670.882		798.088		983.485		1065.44		1356.34		1981.69		2784.59
	17.7801	97	641.155			648.569			663.49		666.987		768.773		937.364		990.902		1230.56		1755.84		2331.19
	17.9634	98	638.289			649.72			661.954		659.098		740.104		872.901		910.423		1109.21		1501.93		1895.29
	18.1467	99	637.274			651.458			652.82		645.25		704.148		809.457		835.669		999.817		1296.09		1540.91
	18.33	100	639.632			644.262			645.521		627.303		676.342		749.24		771.949		915.092		1131.39		1284.56
	18.5133	101	634.235			639.287			640.807		608.336		643.603		700.461		726.103		841		1005.92		1118.1
	18.6966	102	637.325			635.097			631.601		593.701		623.164		663.255		680.527		786.369		911.919		986.662
	18.8799	103	642.799			630.558			620.963		578.77		598.721		631.258		647.156		736.184		852.475		896.219
	19.0632	104	642.475			624.838			607.708		561.749		582.785		605.825		617.447		695.177		795.166		834.794
	19.2465	105	635.712			617.277			599.139		553.727		565.408		588.794		591.074		663.779		740.282		781.987
	19.4298	106	637.163			617.239			588.308		542.654		549.674		566.315		572.4		633.51		702.21		734.945
	19.6131	107	623.834			608.72			583.688		539.151		540.366		555.584		563.155		605.689		676.396		705.7
	19.7964	108	618.77			600.591			574.328		531.38		531.307		543.582		548.499		579.941		649.223		673.844
	19.9797	109	615.567			596.398			568.442		524.093		525.541		533.736		534.704		563.005		625.477		644.814
	20.163	110	611.834			592.212			561.471		520.724		519.598		524.343		524.879		545.178		596.873		622.75
	20.3463	111	598.672			588.628			556.967		517.469		511.162		514.204		518.326		534.158		567.697		596.709
	20.5296	112	597.911			583.051			553.569		513.728		508.712		508.553		509.339		523.281		549.732		573.865
	20.7129	113	593.426			579.112			548.54		514.367		505.899		505.519		503.447		513.465		532.581		556.907
	20.8962	114	587.587			575.43			542.261		509.28		502.18		500.866		498.264		506.952		524.515		536.397
	21.0795	115	587.219			569.683			543.061		505.272		496.199		499.333		494.574		502.746		511.852		520.526
	21.2628	116	578.534			566.775			541.523		501.546		494.924		493.77		490.438		496.739		502.399		510.635
	21.4461	117	575.431			562.517			533.065		500.62		488.599		492.673		488.093		492.412		497.11		499.936
	21.6294	118	570.601			559.325			535.612		498.392		489.911		488.598		484.311		488.033		495.352		494.562
	21.8127	119	567.879			555.218			532.949		498.398		484.771		484.763		480.759		484.144		490.526		487.657
	21.996	120	566.502			552.239			528.069		494.78		484.943		481.293		479.787		482.583		485.331		485.319
	22.1793	121	562.15			547.431			524.211		492.361		485.164		480.289		478.908		480.966		484.045		482.221
	22.3626	122	558.461			547.096			523.691		491.835		483.281		477.815		474.396		477.916		479.13		478.234
	22.5459	123	555.916			548.993			521.747		489.356		480.537		476.146		475.069		476.57		478.069		476.589
	22.7292	124	553.604			541.494			516.657		489.067		480.058		475.012		472.026		473.532		477.585		476.8
	22.9125	125	548.364			536.681			513.688		487.729		477.228		472.03		469.035		471.242		475.55		475.09
	23.0958	126	544.196			527.273			514.074		486.178		477.305		469.389		467.772		471.064		472.76		470.924
	23.2791	127	542.306			520.999			509.458		485.038		475.056		469.529		467.334		468.609		467.784		466.631
	23.4624	128	537.319			515.843			508.101		483.6		471.527		470.766		464.414		465.036		467.416		469.587
	23.6457	129	529.23			512.997			506.222		483.934		470.43		469.947		461.525		465.933		465.08		468.902
	23.829	130	525.314			508.415			502.71		483.305		471.261		465.909		461.198		468.921		464.67		466.038
	24.0123	131	521.299			503.289			500.899		480.825		469.527		463.948		460.242		463.725		460.599		466.259
	24.1956	132	515.148			499.589			500.289		479.178		469.448		463.005		458.405		461.117		460.804		462.61
	24.3789	133	510.056			495.969			494.438		480.86		472.228		463.439		460.087		457.483		459.492		462.261
	24.5622	134	505.954			489.423			490.435		478.127		471.927		464.276		459.899		454.877		457.04		460.619
	24.7455	135	500			483.092			486.984		476.281		468.247		464.599		460.424		457.271		455.271		457.965
	24.9288	136	498.322			477.324			485.226		472.297		465.425		461.521		458.197		454.632		452.012		455.749
	25.1121	137	492.801			471.357			483.096		469.89		466.105		458.119		456.445		454.277		452.413		453.5
	25.2954	138	490.01			470.862			481.809		470.976		463.026		456.885		458.041		452.78		453.79		452.147
	25.4787	139	487.269			467.869			476.762		470.106		461.638		458.587		456.265		451.889		450.173		452.063
	25.662	140	481.725			464.768			473.681		463.667		460.692		456.613		453.106		451.898		449.685		450.569
	25.8453	141	478.443			465.068			468.273		462.432		454.891		456.009		450.27		449.488		453.002		449.33
	26.0286	142	475.97			463.364			465.937		459.342		453.734		451.772		449.502		447.568		448.774		445.51
	26.2119	143	473.217			458.198			461.896		455.899		451.473		450.126		449.1		444.561		444.693		442.551
	26.3952	144	471.983			457.815			460.006		456.2		450.1		451.889		449.137		445.416		447.495		441.408
	26.5785	145	468.728			458.321			459.783		452.147		446.561		449.088		447.042		446.121		444.573		442.319
	26.7618	146	464.894			455.484			456.025		448.905		447.827		449.259		445.781		446.685		443.459		439.772
	26.9451	147	466.675			453.721			455.691		447.979		445.333		446.832		445.776		444.163		442.623		442.137
	27.1284	148	463.038			453.875			449.387		447.136		442.777		442.352		441.114		442.738		438.649		443.835
	27.3117	149	463.054			450.492			447.878		442.758		446.653		441.313		439.593		440.972		435.56		440.576
	27.495	150	461.41			449.894			450.455		442.664		442.4		441.678		440.277		440.895		438.251		435.972
	27.6783	151	456.355			448.991			446.972		441.212		440.047		444.084		436.843		440.448		436.864		434.403
	27.8616	152	457.443			445.978			444.624		442.905		439.404		440.345		438.387		437.892		434.162		436.012
	28.0449	153	455.98			442.886			446.973		440.047		434.757		437.024		436.621		435.103		433.375		435.877
	28.2282	154	454.248			445.617			441.228		439.138		435.761		434.453		435.716		433.569		434.149		432.981
	28.4115	155	451.463			445.796			439.909		444.678		436.681		435.069		434.879		436		432.587		430.703
	28.5948	156	453.134						440.875		438.341		432.266		435.92		434.352		435.287		430.814		432.448
	28.7781	157	452.497						439.66		432.594		431.935		433.417		431.554		434.392		430.487		430.954
	28.9614	158	450.237						438.43		434.556		431.01		431.052		430.298		431.575		432.433		428.552
	29.1447	159	445.599						436.76		434.475		431.401		429.213		427.232		429.094		430.58		427.648
	29.328	160	443.133										430.001		429.942		429.479		425.742		427.501		426.569
	29.5113	161	444.936										429.691		427.552		429.955		424.937		426.012		423.386
	29.6946	162	446.134										426.529		426.826		424.46		425.088		426.738		422.758
	29.8779	163	440.481										428.377		427.492		421.888		423.992		427.738		421.827
			441.968										425.052		425.35		423.887		423.7		422.945		421.976
			443.208										425.499		425.38		425.846		421.309		421.007		424.104
													425.449		424.325		422.781		420.856		422.97		421.781
													421.742		423.282		419.021		418.403		419.274		419.986
													417.303		422.552		420.436		416.59		420.869		418.451
															420.753		420.987		419.497		418.698		419.609
																	418.726		414.779		417.726		416.251
																	418.206		417.073		414.554		415.832
																	417.659		419.029		414.342		416.322
																	414.659		415.333		413.758		417.427
																	412.034		413.194		414.934		415.173
																			412.973		415.081		413.456
																			415.251		414.15		413.728
																			414.227		412.17		412.104
																			414.515		411.438		412.703
																							411.088
																							407.981
																							410.587
																							410.409
																							407.792
																							406.249
																							406.8
																							406.465
																							409.387
																							407.913
		last																					406.91
