# Supplementary material for: Phosphorylation controls spatial and temporal activities of motor‐PRC1 complexes to complete mitosis
Source: EMBO J. 2023 Aug 18;42(21):e113647. doi: 10.15252/embj.2023113647 (PMC10620760; doi:10.15252/embj.2023113647)
Supplement: Supplementary file 10 — Source Data for Figure 7 [file EMBJ-42-e113647-s009.zip › Figure 7/figure 7I.xlsx]

## Sheet: Sheet1
	AVERAGES
	Timepoint 1 metaphase				Anaphase 1			Anaphase 2			Anaphase 3			Anaphase 4
	10 timepoints - 9 min																Anaphase 5			Anaphase 6			Anaphase 7			Anaphase 8			Anaphase 9
	distance 0.1833 um
		GFP	GFP SE		GFP	GFP SE		GFP	GFP SE		GFP	GFP SE		GFP	GFP SE		GFP	GFP SE		GFP	GFP SE		GFP	GFP SE		GFP	GFP SE		GFP	GFP SE
0.1833	1																												454.75	10.5419
0.3666	2																												455.677	10.058
0.5499	3																												456.18	10.9317
0.7332	4																			463.353	13.9468								460.755	10.9302
0.9165	5																			467.048	12.0492		472.904	12.0243					463.714	12.1073
1.0998	6																			468.529	12.9779		472.906	10.0754					467.789	12.4722
1.2831	7																			471.867	15.0523		479.327	10.7128		477.421	13.0252		469.843	12.208
1.4664	8																470.127	17.5301		480.112	16.2844		477.768	12.4685		483.832	13.0914		477.581	12.3394
1.6497	9																471.237	17.9649		481.042	15.8975		487.156	12.9183		483.311	13.257		475.402	11.238
1.833	10																477.036	18.0812		485.064	15.9148		487.065	13.3569		484.697	13.3066		478.011	12.1376
2.0163	11																480.14	18.6473		485.425	15.6968		492.779	13.063		489.926	15.1363		479.52	12.4617
2.1996	12																480.569	18.5779		492.244	15.2631		494.245	13.4751		495.53	15.9889		484.775	12.3463
2.3829	13																488.346	18.941		497.304	16.6731		494.129	13.1396		499.625	17.2486		489.448	13.3343
2.5662	14																493.414	18.9403		502.302	18.3121		496.285	12.915		500.636	17.353		494.342	13.946
2.7495	15										452.517	13.808					499.532	20.792		508.425	20.2359		501.735	14.2743		507.548	17.7578		493.059	13.7635
2.9328	16										450.656	13.3742		476.078	17.6596		504.362	20.8449		514.931	21.8946		506.662	15.4984		508.578	18.6668		502.028	13.244
3.1161	17										454.145	14.2665		480.89	16.4891		506.824	22.1542		522.221	22.1239		511.907	17.7563		510.928	18.5776		509.283	14.3064
3.2994	18										459.137	13.7491		483.861	17.2252		517.389	25.6274		532.911	24.0685		517.893	17.5926		514.523	19.3734		511.207	15.8791
3.4827	19				452.531	8.09895		455.077	11.5196		460.707	13.5396		485.318	17.9061		526.2	27.4508		538.298	26.0501		523.35	19.4934		521.534	22.941		516.074	17.6144
3.666	20	457.676	12.4916		453.899	9.24966		455.949	11.0264		464.329	13.7751		490.382	19.6174		540.986	30.6136		544.269	27.3584		536.803	21.3739		526.712	24.3019		520.491	18.386
3.8493	21	462.412	13.6681		455.74	9.06312		459.543	11.8799		465.56	15.2353		497.449	20.9831		546.028	32.52		550.491	30.4971		543.596	24.3799		531.672	25.0696		526.705	21.3228
4.0326	22	462.859	13.79		455.338	8.62298		463.342	11.5874		473.534	16.2345		503.207	23.1324		559.267	35.0144		561.165	32.1814		544.502	24.9701		537.258	25.046		528.572	23.2184
4.2159	23	465.239	14.2812		457.992	9.49019		466.938	11.2881		481.038	17.173		511.483	25.7561		565.034	35.2201		566.379	33.0849		551.953	25.6591		544.571	26.4239		537.016	25.5059
4.3992	24	466.698	15.2643		461.326	8.75511		470.107	11.653		481.413	17.9241		521.597	29.6997		575.181	35.8556		571.9	35.4633		557.454	25.8726		548.321	26.3142		540.219	24.0224
4.5825	25	468.839	15.9704		462.838	8.47558		472.941	12.2483		484.362	17.4849		534.293	32.7445		583.015	37.4071		576.353	34.901		560.184	26.8783		560.162	28.0661		544.678	25.7471
4.7658	26	471.15	16.8288		464.741	9.5114		479.03	13.263		494.675	19.0838		546.366	33.5984		587.922	39.3564		581.368	36.1648		567.041	27.3056		563.651	28.5831		549.523	28.0474
4.9491	27	476.304	16.9451		471.488	11.0079		479.931	12.8972		503.586	21.4386		554.006	36.322		592.6	38.4804		584.329	37.0938		573.243	29.663		564.465	30.407		559.236	29.5569
5.1324	28	478.87	18.6387		473.306	11.3522		487.35	14.248		512.974	24.6426		561.651	34.9084		594.27	38.6092		585.63	37.2871		571.15	30.7404		570.694	33.1064		559.768	32.1972
5.3157	29	484.166	18.6538		474.467	10.5821		490.339	14.1083		525.738	28.0392		572.32	36.7653		600.195	40.4032		588.3	37.2653		576.296	30.8278		579.312	33.7396		570.281	33.5126
5.499	30	485.291	19.5981		478.413	12.0108		494.648	15.6061		538.81	31.9918		581.193	37.9935		602.894	40.46		591.575	38.6573		574.852	31.4049		582.763	35.6509		578.682	36.2547
5.6823	31	488.94	20.7812		481.954	13.28		501.112	17.4302		545.463	32.7902		589.126	39.3289		603.311	39.774		594.61	37.8798		583.402	32.9407		583.415	36.9355		581.491	35.5013
5.8656	32	498.124	22.5694		485.637	14.1944		506.942	18.9135		557.289	34.7889		597.727	40.5234		601.161	37.755		592.87	39.2113		579.549	34.2613		588.087	35.9332		588.227	35.045
6.0489	33	501.565	23.5828		490.415	14.6354		518.854	21.5196		569.892	35.0329		602.227	40.8361		603.869	39.1918		590.228	40.2064		579.444	35.3779		592.454	37.0946		596.395	37.9355
6.2322	34	505.074	24.6328		496.989	16.5681		530.244	24.9116		575.871	34.7034		607.665	42.3832		602.793	39.6227		593.864	40.3116		586.93	38.3796		597.082	39.9892		605.046	38.8365
6.4155	35	509.267	25.9385		505.342	19.1297		540.208	27.0786		587.796	35.5268		612.021	41.5195		597.825	39.787		592.305	41.9546		593.749	42.4255		596.472	41.5968		611.655	41.556
6.5988	36	516.545	26.6642		508.547	22.0055		546.662	28.9034		596.72	36.8211		612.837	41.4822		596.13	40.4216		591.534	44.4872		587.994	42.8348		601.901	45.0462		614.645	42.5736
6.7821	37	517.623	28.7795		516.591	24.3132		557.07	31.8252		602.849	37.5493		611.52	41.5484		597.759	40.48		593.943	45.9912		594.096	42.7267		603.815	46.594		617.729	44.8179
6.9654	38	521.418	28.5806		524.526	25.954		569.8	35.366		614.643	39.001		610.884	41.0864		597.54	42.9636		596.89	47.5643		595.552	45.3957		604.229	44.4092		621.562	44.7179
7.1487	39	529.057	28.7347		532.455	28.4608		584.032	37.7787		622.098	38.9415		610.091	42.2464		596.447	43.2991		601.87	51.3499		606.73	49.2964		606.897	48.6723		628.505	46.3635
7.332	40	535.107	29.82		540.807	31.0569		592.108	37.6579		621.314	41.3849		607.541	42.1031		598.152	45.1799		601.576	51.0346		611.442	50.0935		613.024	50.8483		630.586	49.1339
7.5153	41	534.054	31.536		551.138	35.5998		599.543	37.9671		618.547	42.6447		606.781	43.0246		600.479	45.9163		603.517	51.1449		623.728	54.0909		615.967	53.0652		640.183	54.2548
7.6986	42	541.358	32.8876		566.49	41.0754		610.597	39.7694		621.384	41.448		606.904	40.9345		600.841	47.352		610.832	54.8717		627.78	58.0743		626.388	59.0163		642.669	61.5899
7.8819	43	551.302	34.2355		582.479	46.2476		616.388	39.8732		626.365	43.1712		607.424	42.2916		601.828	49.585		616.758	58.3673		624.967	59.1343		634.431	62.9922		642.91	59.603
8.0652	44	555.199	35.9464		589.041	46.6533		621.339	41.2758		622.99	45.6226		607.069	43.6681		603.193	50.3004		618.57	59.9009		625.691	59.9164		638.066	65.3752		644.31	59.0175
8.2485	45	558.618	37.1122		595.497	46.5555		624.453	42.3085		622.069	44.8687		606.352	45.1084		604.426	50.5539		627.282	62.4605		621.279	59.9171		634.148	66.9811		648.686	60.3035
8.4318	46	570.707	39.8388		602.231	45.8875		629.296	43.1395		621.017	44.0416		608.044	44.8682		605.238	53.4014		623.783	63.7795		623.555	63.469		634.934	69.3164		653.952	65.4925
8.6151	47	577.84	41.7359		608.699	45.807		630.738	42.944		617.432	45.7332		610.306	47.3638		607.547	53.9823		624.07	66.3479		622.802	65.3198		636.839	73.1819		661.956	71.6827
8.7984	48	587.864	43.1461		618.331	46.4004		631.807	45.4119		618.012	46.9265		609.315	47.7791		609.196	55.6036		624.772	66.3878		625.903	70.2495		638.992	73.6348		672.716	76.9939
8.9817	49	606.697	47.5113		628.148	48.7685		629.651	45.9526		619.103	46.7281		609.051	48.4807		613.774	58.3991		626.316	69.7		629.393	74.5826		645.351	80.9971		675.818	81.3865
9.165	50	622.183	51.5622		634.783	47.6198		634.214	47.0612		620.213	47.8206		612.784	51.706		617.311	60.4705		626.685	71.6106		627.582	75.1856		649.386	83.7502		677.542	88.786
9.3483	51	636.16	54.7462		636.255	48.1022		635.408	47.9785		621.497	47.9646		614.776	54.115		615.166	60.7155		625.511	69.9287		629.469	77.9841		647.999	87.5446		684.714	100.618
9.5316	52	646.822	55.3422		636.96	47.5746		633.324	49.4474		619.494	47.5968		612.539	54.9358		619.576	61.6077		626.536	71.9967		634.507	81.2627		654.334	93.4299		688.729	108.601
9.7149	53	657.935	57.2954		640.245	49.0098		632.483	50.3805		621.522	48.6201		613.876	58.8706		618.526	64.2131		630.083	74.9812		636.71	85.0058		660.179	98.3773		685.858	106.4
9.8982	54	657.483	58.239		643.692	48.9537		634.276	50.836		618.413	49.514		618.415	60.4226		618.227	65.9392		633.018	74.1059		637.906	86.324		659.642	100.509		687.424	106.169
10.0815	55	655.317	57.0826		645.688	50.4275		636.72	52.1462		616.255	49.245		620.863	59.9424		621.81	65.1209		629.702	74.4864		643.933	90.3558		661.553	106.471		698.769	120.531
10.2648	56	661.102	59.1118		647.313	52.1563		637.899	52.5976		618.162	50.5392		621.968	63.8128		622.084	67.8485		632.175	75.8207		646.014	93.0229		670.846	113.203		716.302	137.105
10.4481	57	663.93	59.9309		648.759	52.7687		637.894	53.0879		615.986	50.7266		623.422	64.3219		627.971	70.5429		633.811	76.8122		646.067	95.4087		681.122	122.275		725.071	150.049
10.6314	58	664.012	61.4676		647.37	54.2542		637.983	53.7415		618.874	52.0856		624.622	64.4632		627.712	67.6582		634.88	77.3022		648.271	100.69		694.812	135.384		727.149	151.869
10.8147	59	666.997	63.4817		649.117	53.4741		636.178	54.903		616.401	51.867		625.042	63.0132		631.39	72.0689		639.26	80.914		655.133	104.424		716.456	152.732		733.392	161.19
10.998	60	671.773	66.1162		654.252	53.9667		638.479	58.9267		619.448	53.1954		625.444	66.0562		632.081	71.5076		647.964	83.1426		662.364	109.129		729.6	163.842		756.915	182.097
11.1813	61	672.117	67.7658		657.976	56.1605		641.359	60.6781		620.156	54.1849		625.626	67.1852		634.578	71.9594		647.748	86.0635		671.361	113.609		731.029	164.435		777.433	195.813
11.3646	62	674.78	67.3047		659.515	58.0562		641.07	60.6612		621.518	57.3161		625.473	65.2177		636.23	72.3719		651.866	87.0186		677.089	117.371		734.828	170.744		791.564	207.715
11.5479	63	681.502	70.0329		664.853	62.2127		646.97	61.3985		629.072	61.8734		624.574	65.2083		636.408	74.4993		653.946	86.5272		689.729	130.354		750.78	187.839		787.07	204.599
11.7312	64	678.981	69.2235		665.375	63.0672		647.473	63.5179		627.202	63.1446		622.74	64.9327		644.798	76.5327		658.5	89.266		697.771	135.874		765.558	202.981		780.601	197.978
11.9145	65	678.458	70.393		668.655	65.6677		648.278	66.5934		631.198	64.9121		622.104	66.0295		644.814	77.9926		664.054	93.4803		704.055	137.673		780.202	212.606		777.081	190.818
12.0978	66	686.67	73.5992		675.767	66.3572		649.385	69.9593		634.897	65.3107		622.273	66.521		646.958	79.83		665.874	93.4735		702.335	137.224		777.168	211.602		768.763	181.28
12.2811	67	689.246	74.9236		676.822	68.8043		652.295	71.6496		637.189	67.766		621.138	66.4074		649.276	80.7363		668.545	97.5817		713.365	145.62		807.513	236.086		770.899	172.298
12.4644	68	687.565	74.0792		678.412	71.1618		662.813	76.2476		640.408	69.0256		622.625	65.813		657.955	85.4052		674.152	103.174		724.678	154.588		828.382	255.573		764.367	159.401
12.6477	69	695.551	75.5577		682.19	73.5161		668.54	78.93		648.583	71.0046		624.169	63.045		662.005	88.5437		679.11	103.968		730.057	153.987		849.851	266.441		756.156	149.906
12.831	70	695.685	79.4542		686.431	78.0139		670.101	81.6387		649.786	72.6037		622.745	63.5499		667.355	91.1124		688.762	109.761		737.987	160.663		859.283	275.406		753	143.978
13.0143	71	695.807	78.1975		689.69	79.9021		670.404	83.6242		654.865	74.9966		626.475	68.0755		664.252	91.9291		689.407	112.3		754.495	167.029		870.844	286.952		746.669	133.939
13.1976	72	700.222	79.8614		694.699	82.7869		673.23	85.7007		657.467	79.4247		633.299	69.6233		665.67	92.3468		687.132	110.224		763.211	173.767		862.593	274.189		738.509	129.057
13.3809	73	699.862	81.6977		695.52	84.3544		679.625	89.4258		659.896	83.026		637.125	71.6972		667.265	97.5413		689.613	112.35		763.732	172.055		839.163	245.922		725.725	117.341
13.5642	74	706.111	82.5017		701.819	87.4749		687.039	95.1939		670.244	84.1429		641.773	74.597		667.852	98.8224		691.826	109.871		765.483	173.413		802.696	207.161		712.525	104.648
13.7475	75	703.028	82.3956		706.484	91.5101		693.325	97.956		668.75	80.7244		648.299	78.7194		667.809	101.508		685.492	106.9		779.483	178.657		760.219	169.242		699.997	94.0236
13.9308	76	705.373	82.1532		711.534	93.0473		700.418	102.248		665.394	79.0731		653.468	81.7502		672.925	102.85		691.635	111.165		775.827	167.048		719.791	131.702		678.214	80.3097
14.1141	77	709.753	82.8112		719.955	96.9199		700.858	104.687		664.057	79.3006		655.488	80.7926		664.953	98.0796		689.993	108.275		765.263	158.47		692.615	109.058		670.52	72.5097
14.2974	78	705.091	84.1831		718.306	98.7963		713.08	110.321		661.828	77.8178		655.906	79.7737		664.548	93.2469		694.077	108.185		746.556	142.486		673.438	93.2736		653.458	67.3197
14.4807	79	707.956	83.3743		721.578	100.239		717.231	110.457		663.771	76.1501		653.9	77.3659		649.544	85.0771		690.563	104.537		725.118	120.809		662.293	83.1228		644.586	63.1151
14.664	80	704.278	81.9791		726.524	102.818		709.551	106.52		663.721	73.4205		651.804	74.5253		641.772	78.1413		681.565	94.9963		701.532	101.271		647.191	74.3328		639.064	60.0805
14.8473	81	699.681	83.6555		728.605	103.832		710.684	106.138		663.275	71.852		651.105	73.6773		639.221	74.503		668.164	83.1163		683.985	84.9876		643.748	70.1201		633.755	59.9898
15.0306	82	701.956	84.6784		727.021	106.423		713.093	107.785		660.429	71.3809		648.019	71.3388		636.764	72.2555		665.078	78.0197		671.616	75.7221		635.178	66.577		636.272	62.8672
15.2139	83	699.535	83.3208		728.191	108.761		710.543	106.72		655.426	69.9783		645.924	67.7845		637.445	73.1293		661.04	75.2296		664.585	71.9367		623.823	62.0614		639.582	67.0956
15.3972	84	703.258	83.6527		727.586	107.807		714.934	110.391		655.077	68.5854		649.056	72.2402		635.516	72.5291		655.816	75.1827		659.103	71.4048		614.499	58.3387		637.862	68.3489
15.5805	85	701.669	82.1788		730.887	106.62		714.978	107.784		653.834	69.4691		651.193	72.4933		634.771	71.9306		658.056	72.8071		652.6	75.2129		611.294	57.3001		644.092	71.2509
15.7638	86	701.404	81.9368		736.541	106.437		714.137	104.83		654.199	69.0995		652.812	75.0777		636.041	72.9491		658.017	71.4701		650.967	75.0687		611.302	59.9928		634.005	64.7571
15.9471	87	702.254	81.9433		731.681	106.685		712.196	104.473		650.405	68.0257		656.881	78.1154		643.603	77.4238		659.706	71.8746		651.6	76.5522		615.814	62.0284		634.066	61.2659
16.1304	88	699.563	81.4632		729.435	106.368		708.429	104.31		649.75	68.1762		658.699	79.1797		646.197	81.4104		663.988	74.1658		653.035	78.2646		621.627	64.2283		637.367	62.0622
16.3137	89	697.23	79.118		728.17	106.229		709.745	102.273		652.412	69.1756		661.262	83.5536		653.764	87.1399		668.943	79.1891		649.389	82.2789		633.7	70.8902		644.753	64.7908
16.497	90	697.384	79.1746		728.778	104.358		700.879	98.5509		650.353	70.4297		662.317	85.3283		662.538	97.8259		679.972	87.0332		656.716	94.1686		652.547	82.5269		649.998	68.3278
16.6803	91	698.295	79.9149		725.211	104.109		696.214	97.4674		643.732	69.2603		661.631	87.7655		665.058	106.302		685.073	91.8492		669.477	106.083		671.361	93.8399		654.289	71.4637
16.8636	92	697.642	79.4064		719.25	100.044		693.837	91.5936		646.204	69.0245		666.333	92.8251		666.639	108.524		685.054	97.0019		678.661	118.326		689.96	107.66		661.798	79.1361
17.0469	93	695.118	77.5545		716.417	99.2938		686.607	89.295		637.808	65.9178		670.885	92.6289		672.995	110.879		685.945	102.9		680.392	121.44		711.326	124.652		678.512	89.4404
17.2302	94	693.623	77.5577		712.516	96.0625		681.763	86.6342		637.427	65.3713		669.986	95.425		665.258	107.404		692.714	109.485		689.059	132.172		730.727	141.362		699.485	103.001
17.4135	95	692.208	76.1185		703.982	89.9066		680.856	85.8399		635.443	65.5259		668.991	94.772		665.865	110.48		688.022	107.28		690.428	135.605		759.204	166.213		728.525	119.344
17.5968	96	687.784	74.849		707.453	90.0368		678.442	80.7843		631.868	64.175		668.66	92.4125		665.415	111.863		684.924	107.616		686.861	134.835		782.971	194.845		747.313	136.069
17.7801	97	687.167	72.7686		704.981	91.5185		670.636	78.0021		629.961	62.1885		663.959	87.951		666.5	110.816		683.988	108.429		689.772	136.133		804.526	223.276		771.525	154.205
17.9634	98	688.455	73.7292		707.179	91.5428		662.688	75.5941		628.383	62.4914		659.228	88.5048		665.942	107.078		677.057	104.134		682.791	132		821.239	241.559		791.871	175.684
18.1467	99	678.519	70.6392		704.046	88.5398		661.194	74.9655		626.392	62.7698		655.369	86.6304		664.027	107.167		669.08	101.949		673.324	119.891		824.054	245.257		815.693	199.041
18.33	100	677.29	68.9856		698.722	86.1136		660.512	74.29		625.717	63.2403		647.784	81.6598		655.775	103.351		659.562	96.0468		661.443	108.723		808.916	230.538		849.965	235.951
18.5133	101	677.112	66.9462		693.664	83.6088		655.922	72.8525		625.01	61.3441		642.167	79.8003		647.877	94.4375		643.528	87.1884		648.177	101.295		784.956	211.441		893.03	274.819
18.6966	102	675.062	66.4951		689.502	82.2729		652.504	72.2677		622.717	59.0125		639.074	75.9628		636.549	85.7404		634.136	82.4106		640.372	91.3185		765.97	199.852		931.465	322.221
18.8799	103	669.313	65.5739		689.343	81.6381		652.767	70.3154		620.791	58.616		633.649	70.2193		630.424	79.3903		627.24	79.3429		634.587	85.4312		741.749	176.248		981.854	374.677
19.0632	104	666.269	64.3028		684.228	78.9941		647.915	67.4763		612.854	54.6471		627.312	66.5329		615.899	69.2013		629.931	80.2063		631.775	82.7856		710.618	152.336		983.957	387.987
19.2465	105	668.138	63.9715		678.646	75.2304		645.931	65.6751		610.073	51.3019		620.013	62.8246		612.502	65.6237		624.612	78.4566		629.389	78.1238		702.217	137.95		958.525	365.022
19.4298	106	661.882	63.8523		676.943	74.0873		642.597	62.1189		613.707	50.5495		614.727	58.6378		606.506	60.5391		624.522	78.0379		633.048	79.2063		693.289	132.741		917.87	329.443
19.6131	107	657.531	62.3078		670.233	70.6418		637.812	61.4145		612.451	50.5783		612.401	56.2683		608.846	59.5233		622.635	77.1077		635.091	82.1773		684.412	125.487		878.15	296.49
19.7964	108	657.926	61.5084		670.228	69.8142		636.461	59.2554		616.361	52.0311		609.937	53.5068		606.133	57.8434		618.89	76.7397		634.367	84.0385		662.78	105.914		845.125	263.045
19.9797	109	655.512	62.5842		665.109	68.1523		635.725	56.9443		614.899	51.1651		607.093	51.9883		609.346	61.1111		621.71	74.8494		636.161	86.1325		651.983	94.8227		808.182	228.639
20.163	110	655.495	60.9878		666.071	66.6953		631.926	54.6811		612.591	51.4046		604.81	51.6373		609.506	62.0994		620.998	75.4656		632.831	83.6306		654.085	96.6678		784.525	202.062
20.3463	111	652.141	61.175		664.319	66.0397		630.605	54.6782		613.357	49.1632		604.558	51.0083		613.486	63.9737		623.29	76.1034		636.461	86.6218		645.808	90.5816		756.881	179.176
20.5296	112	648.479	59.3692		658.862	63.6694		627.867	52.848		614.268	48.1505		608.132	51.5968		610.439	62.9646		622.806	74.3296		632.534	84.7018		641.647	87.3683		734.089	162.048
20.7129	113	648.014	60.8505		655.884	61.316		631.83	52.8395		616.078	51.017		610.313	51.4661		607.486	59.8106		618.707	71.2306		633.127	79.6481		638.179	78.743		727.039	150.315
20.8962	114	644.439	59.5679		654.849	60.1745		628.875	51.5882		614.521	50.4025		607.587	51.5386		608.974	61.164		617.027	68.0205		631.364	80.5406		631.277	73.7333		713.583	140.286
21.0795	115	640.579	58.6332		650.473	59.8922		624.533	49.7991		618.732	49.5802		606.394	49.5228		605.001	61.1134		612.135	63.6511		628.293	76.7918		632.555	75.0009		702.883	129.386
21.2628	116	634.555	57.2486		649.475	59.5189		629.479	51.6637		612.859	48.7971		606.426	47.2253		609.895	64.2522		614.501	62.471		625.538	74.0869		631.778	75.0467		688.545	115.905
21.4461	117	623.306	53.4179		641.268	58.465		626.413	50.3308		617.182	48.2325		606.679	48.5173		608.043	63.0863		611.911	62.229		621.293	69.0978		631.511	71.427		676.944	106.851
21.6294	118	612.86	49.7355		634.436	55.2213		628.453	50.942		613.309	46.44		607.061	45.3443		607.197	60.9719		611.083	62.2997		619.057	64.2654		628.232	65.4273		672.85	102.647
21.8127	119	596.157	45.7482		629.675	53.9315		628.552	48.7558		610.965	45.3096		606.927	46.9286		608.026	60.6225		612.697	60.4504		612.352	58.5353		624.133	63.5373		668.117	95.6194
21.996	120	580.15	43.089		622.472	54.4688		625.32	48.5773		614.561	45.2237		605.761	44.3847		608.432	58.3834		605.784	52.6167		610.516	54.8579		617.739	60.4723		669.322	93.8384
22.1793	121	567.545	39.7827		615.502	54.0388		620.469	47.2753		610.439	45.2164		601.132	42.8776		604.464	54.6424		599.774	49.7164		606.398	51.4188		618.448	61.6505		661.707	92.5727
22.3626	122	557.301	36.5084		607.94	54.0432		619.929	46.8672		608.248	46.9313		600.684	43.1836		603.587	51.6719		594.034	46.7376		604.599	49.4543		619.116	62.5347		662.155	91.1756
22.5459	123	549.89	33.8263		603.021	52.9739		616.135	44.7205		611.68	45.4775		603.951	43.6242		596.228	44.5704		593.914	44.7153		598.761	46.323		617.969	59.9018		656.28	87.3715
22.7292	124	542.161	34.5996		589.93	50.5295		616.577	44.3137		614.454	46.525		602.365	41.7749		591.372	42.1519		598.727	42.8396		599.414	45.3632		618.468	56.4926		652.601	83.846
22.9125	125	533.329	32.7839		573.092	46.845		609.996	42.9508		612.394	44.5698		600.329	41.1257		591.913	40.9006		597.751	42.3501		597.32	43.2853		616.062	50.8487		653.442	82.6838
23.0958	126	527.687	30.3824		563.078	42.9657		604.995	41.9044		612.5	42.6008		601.245	41.0791		593.606	40.5423		594.492	42.7018		595.515	41.3309		616.893	50.9476		647.18	77.483
23.2791	127	525.592	31.228		558.68	40.0914		600.86	41.0569		611.717	43.0835		603.269	41.8043		593.826	39.9572		589.77	41.3959		597.375	41.1635		611.774	50.4042		644.102	70.3191
23.4624	128	518.806	29.4665		541.46	36.6045		596.213	39.5309		612.856	43.0655		603.329	40.0304		593.196	38.9445		588.672	41.5596		595.38	40.9855		615.509	49.1384		636.912	62.7015
23.6457	129	517.917	28.6902		536.295	36.1125		588.173	39.6796		610.617	43.8645		599.823	39.1797		592.708	38.3361		594.067	41.3826		595.978	40.5377		611.483	47.784		628.556	58.5391
23.829	130	511.598	27.7922		528.442	34.02		581.703	38.6313		610.968	41.5688		600.873	40.8843		593.072	38.7327		590.962	38.0788		589.484	38.7214		602.781	43.3223		622.043	54.4839
24.0123	131	507.767	26.6361		520.285	30.6375		564.915	37.1154		606.152	41.4646		605.263	39.6912		590.387	38.3543		583.404	36.4315		587.666	39.446		597.325	40.7975		620.551	52.3686
24.1956	132	503.542	25.6267		514.583	29.2434		551.893	34.1016		595.332	37.2267		605.484	39.3854		588.043	37.5371		582.217	37.5902		587.102	38.8568		595.044	40.2039		614.114	51.6129
24.3789	133	497.363	24.806		506.978	29.8659		539.14	32.9793		581.675	36.5788		604.483	39.7855		588.976	37.2797		579.791	35.6165		588.238	37.3596		591.79	41.1716		610.266	50.2679
24.5622	134	493.176	23.949		498.519	27.3286		527.215	31.5512		572.309	35.6702		603.049	38.72		586.766	38.2936		578.808	34.2353		583.307	33.9503		593.92	42.1987		602.766	48.3778
24.7455	135	487.152	24.2889		491.188	26.4379		512.68	27.7975		557.908	33.2199		600.185	39.1803		586.878	39.658		573.802	32.2357		579.338	33.351		592.75	42.47		600.216	48.6139
24.9288	136	482.097	23.2252		487.77	26.0633		503.368	25.9348		545.048	32.5499		596.698	38.0488		592.139	42.1173		570.159	32.7322		572.719	30.6362		590.006	40.7155		595.224	46.8189
25.1121	137	475.382	21.7519		482.649	24.703		494.357	23.2217		533.079	27.467		591.145	37.0347		589.215	40.8846		569.093	31.158		566.606	29.9114		585.211	38.1042		590.04	47.7149
25.2954	138	469.486	20.3856		476.688	23.0325		482.84	20.4194		518.363	25.1079		582.5	36.887		590.237	41.1241		568.912	29.6116		567.474	27.3486		580.281	36.2798		589.628	46.804
25.4787	139	467.732	19.613		471.304	21.877		479.14	18.312		508.863	23.3828		576.653	37.5956		583.9	39.8239		565.342	28.5737		566.311	25.5509		573.934	32.6864		584.088	45.0116
25.662	140	464.691	20.1462		465.213	21.5769		474.862	18.0666		497.937	21.2645		572.324	35.8491		579.129	39.2612		565.541	28.6604		561.487	26.0353		566.556	31.6019		577.33	44.3598
25.8453	141	461.052	18.0549		461.25	20.4995		466.647	17.5835		485.783	18.7346		564.75	33.6337		573.598	37.4141		562.256	29.0654		560.63	25.2853		560.951	30.3204		568.884	41.1489
26.0286	142	457.134	16.7064		457.987	19.8187		462.908	17.143		478.78	18.0777		554.704	33.2882		570.27	36.3069		558.575	28.1286		553.796	22.5684		560.03	29.7746		563.926	38.4285
26.2119	143	456.59	18.0289		453.524	19.6566		458.987	16.7182		477.956	17.417		542.29	30.1637		566.831	35.3979		554.776	27.1446		548.336	23.0292		553.364	28.1169		560.391	34.6539
26.3952	144	454.135	17.3401		447.633	18.6485		453.244	17.2811		468.997	17.598		528.596	26.2375		561.872	34.8384		550.686	27.4919		541.458	22.5985		547.023	28.3989		556.133	34.1901
26.5785	145	451.179	16.9078		445.218	18.9651		449.115	16.0649		463.048	16.2246		515.193	24.0916		551.143	34.2053		545.811	26.6948		537.509	22.7958		540.128	25.2647		552.262	33.7419
26.7618	146	450.249	16.9968		446.454	18.3786		449.84	16.5114		458.866	17.0281		503.569	21.6731		545.431	33.5294		537.746	24.5459		534.581	22.2488		537.312	25.3205		546.736	30.946
26.9451	147	450.897	16.7214		442.415	17.3822					453.409	15.8699		494.939	19.4357		536.605	31.2605		532.428	24.0542		530.832	21.6046		530.757	24.1218		539.444	29.036
27.1284	148	448.54	16.36		440.197	16.7555					448.408	16.8967		486.729	19.188		528.231	28.9249		525.62	24.2085		523.147	21.212		527.706	22.2675		534.661	27.9769
27.3117	149	444.364	16.2747		436.254	16.8695					449.651	16.919		479.526	18.5541		516.941	26.0967		518.812	21.3375		516.951	20.2954		518.73	21.4194		529.872	26.6178
27.495	150	443.784	16.6717		437.621	17.8701					448.092	17.1409		476.459	18.5808		506.657	24.3402		511.991	21.2629		509.609	19.556		512.22	20.3118		526.594	25.7128
27.6783	151	440.682	15.8191								445.303	16.1186		472.162	16.8805		497.449	22.7479		505.302	21.39		506.259	19.1398		507.231	17.0966		517.467	25.7085
27.8616	152	438.398	15.797											466.403	16.7235		490.723	20.6062		503.744	20.2521		504.186	18.3642		504.1	16.8261		508.928	22.947
28.0449	153	439.945	15.3452											462.738	16.2826		484.615	20.3068		495.764	19.201		498.072	17.1877		499.296	15.8121		503.534	21.2432
28.2282	154													458.852	17.4526		479.634	19.578		490.955	16.8214		486.726	14.14		494.095	14.1155		495.405	20.9433
28.4115	155													453.455	17.0617		474.594	19.1231		484.141	16.6639		484.584	13.1589		488.069	13.0108		490.566	19.0014
28.5948	156													448.885	17.4407		467.282	17.6648		477.626	14.3125		477.087	12.3799		479.908	12.374		486.807	18.4844
28.7781	157																462.552	16.7497		476.13	14.2103		473.546	12.5327		477.356	11.0439		481.868	16.9465
28.9614	158																461.08	17.7326		468.998	13.2858		468.318	11.5528		470.999	11.6192		477.326	16.1875
29.1447	159																459.651	18.0225		465.433	14.4695		460.384	11.1292		467.322	12.5967		471.153	15.9634
29.328	160																452.7	16.9765		459.841	14.4752		458.093	11.5235		463.439	12.7676		469.225	16.4127
29.5113	161																448.605	16.7426		455.164	14.9018		452.574	12.5564		461.372	14.1596		466.168	16.2859
29.6946	162																446.494	16.9009		449.116	16.0636		454.207	12.5053		453.36	13.3722		464.659	15.7706
29.8779	163																445.417	16.9644		447.041	14.5119		449.294	12.6718		451.477	14.2625		459.134	14.4513
																				443.349	14.2477								455.249	14.3492
																													452.128	14.9331
																													449.577	13.9432
																													448.144	14.1997
																													449.353	14.8602
