# Supplementary material for: Phosphorylation controls spatial and temporal activities of motor‐PRC1 complexes to complete mitosis
Source: EMBO J. 2023 Aug 18;42(21):e113647. doi: 10.15252/embj.2023113647 (PMC10620760; doi:10.15252/embj.2023113647)
Supplement: Supplementary file 10 — Source Data for Figure 7 [file EMBJ-42-e113647-s009.zip › Figure 7/Figure 7B.xlsx]

## Sheet: Sheet1
		number of cells with GFP-PRC1 at the midbody
				PRC1 WT	PRC1 MEE
			n	156	141
				95.5128	14.8936
			repeat 1
			total cells	n=28		n=19
			cells with GFP-PRC1 midbody localization	28		3
			cells with GFP-PRC1 midbody localization %	100		15.7895
			repeat 2
			total cells	n=38		n=44
			cells with GFP-PRC1 midbody localization	34		5
			cells with GFP-PRC1 midbody localization %	89.4737		11.3636
			repeat 3
			total cells	n=40		n=23
			cells with GFP-PRC1 midbody localization	40		5
			cells with GFP-PRC1 midbody localization %	100		21.7391
			repeat 4
			total cells	n=28		n=26
			cells with GFP-PRC1 midbody localization	28		3
			cells with GFP-PRC1 midbody localization %	100		11.5385
			repeat 5
			total cells	n=22		n=29
			cells with GFP-PRC1 midbody localization	19		5
			cells with GFP-PRC1 midbody localization %	86.3636		17.2414
