# Supplementary material for: Phosphorylation controls spatial and temporal activities of motor‐PRC1 complexes to complete mitosis
Source: EMBO J. 2023 Aug 18;42(21):e113647. doi: 10.15252/embj.2023113647 (PMC10620760; doi:10.15252/embj.2023113647)
Supplement: Supplementary file 10 — Source Data for Figure 7 [file EMBJ-42-e113647-s009.zip › Figure 7/Figure 7E localization of kif4a.csv]

prc1 wt	prc1 wt	prc1 wt	mutant	mutant	mutant
94.3	7.1	90	19.1	6.7	78
