# Supplementary material for: Phosphorylation controls spatial and temporal activities of motor‐PRC1 complexes to complete mitosis
Source: EMBO J. 2023 Aug 18;42(21):e113647. doi: 10.15252/embj.2023113647 (PMC10620760; doi:10.15252/embj.2023113647)
Supplement: Supplementary file 10 — Source Data for Figure 7 [file EMBJ-42-e113647-s009.zip › Figure 7/Figure 7C.xlsx]

## Sheet: Sheet1
				Summary	CENPE present at abscission site	total images	Fraction of CENPE present at abscission site
		PRC1 WT		experiment 1	22	38	0.578947
				experiment 2	13	20	0.65
						Average	0.614474
						SD	0.0502418
		PRC1 MEE		experiment 1	5	49	0.102041
				experiment 2	0	17	0
						Average	0.0510204
						SD	0.0721538
						66
